# Supplementary material for: NECTIN4 (PVRL4) as Putative Therapeutic Target for a Specific Subtype of High Grade Serous Ovarian Cancer—An Integrative Multi-Omics Approach
Source: Cancers (Basel). 2019 May 20;11(5):698. doi: 10.3390/cancers11050698 (PMC6562934; doi:10.3390/cancers11050698)
Supplement: Supplementary file 1 [file cancers-11-00698-s001.zip]

Archive with 17 entries (15 files):
- cancers-491103-suppl-final/
- cancers-491103-suppl-final/cancers-491103-suppl-final.docx
- cancers-491103-suppl-final/Figure S39.pdf
- cancers-491103-suppl-final/Table S5.xlsx
- cancers-491103-suppl-final/Tables S1 and S2/
- cancers-491103-suppl-final/Tables S1 and S2/c1_143_AS_Up__42_gg.html
- cancers-491103-suppl-final/Tables S1 and S2/c1_143_AS_Up__42_graph.pdf
- cancers-491103-suppl-final/Tables S1 and S2/c1_143_PM_Up__42_graph.pdf
- cancers-491103-suppl-final/Tables S1 and S2/c1_160_AS_Up__46_gg.html
- cancers-491103-suppl-final/Tables S1 and S2/c1_160_AS_Up__46_graph.pdf
- cancers-491103-suppl-final/Tables S1 and S2/c1_160_PM_Up__46_graph.pdf
- cancers-491103-suppl-final/Tables S1 and S2/c1_32_AS_Up__201_gg.html
- cancers-491103-suppl-final/Tables S1 and S2/c1_32_AS_Up__201_graph.pdf
- cancers-491103-suppl-final/Tables S1 and S2/c1_32_PM_Up__201_graph.pdf
- cancers-491103-suppl-final/Tables S1 and S2/SuppTableS1.xlsx
- cancers-491103-suppl-final/Tables S1 and S2/SuppTableS2.xlsx
- cancers-491103-suppl-final/Tables S1 and S2/~$SuppTableS1.xlsx
