# Supplementary material for: NECTIN4 (PVRL4) as Putative Therapeutic Target for a Specific Subtype of High Grade Serous Ovarian Cancer—An Integrative Multi-Omics Approach
Source: Cancers (Basel). 2019 May 20;11(5):698. doi: 10.3390/cancers11050698 (PMC6562934; doi:10.3390/cancers11050698)
Supplement: Supplementary file 1 [file cancers-11-00698-s001.zip › cancers-491103-suppl-final/Table S5.xlsx]

## Sheet: sign_RNAseq
ID	logFC	CI.L	CI.R	AveExpr	t	P.Value	adj.P.Val	B	Transcript_no	Length	Exons	Source	Type	Gene Symbol
ENSG00000122585	4.1539	3.01901	5.28879	-2.42345	7.38837	4.27257e-09	0.000145413	10.0692	3	705	5	HAVANA	protein_coding	NPY
ENSG00000124440	2.74988	1.93122	3.56854	1.49809	6.78043	3.12145e-08	0.000354118	8.71599	21	5908	15	ENSEMBL	protein_coding	HIF3A
ENSG00000187786	2.255	1.59522	2.91478	1.54942	6.89912	2.11368e-08	0.000354118	9.05669	1	606	2	ENSEMBL	protein_coding	SCX
ENSG00000198203	1.79959	1.25083	2.34834	1.66068	6.61975	5.29628e-08	0.000360507	8.22523	9	6366	9	HAVANA	protein_coding	SULT1C2
ENSG00000271959	2.55581	1.78337	3.32825	-0.8821	6.679	4.3576e-08	0.000360507	8.12955	1	2961	3	HAVANA	antisense	CTD-3064M3.7
ENSG00000188686	2.0654	1.41707	2.71374	2.58551	6.43065	9.87786e-08	0.000480261	7.71464	1	999	2	HAVANA	protein_coding	SCX
ENSG00000263826	0.978995	0.672828	1.28516	3.31801	6.45461	9.12744e-08	0.000480261	7.81199	1	2400	1	HAVANA	antisense	RP11-573D15.9
ENSG00000173698	2.30718	1.57032	3.04403	3.26914	6.32043	1.42101e-07	0.000604533	7.39319	11	5788	29	HAVANA	protein_coding	ADGRG2
ENSG00000135205	1.98552	1.34243	2.6286	2.40998	6.23236	1.90034e-07	0.000718625	7.096	10	3333	19	HAVANA	protein_coding	CCDC146
ENSG00000185274	2.73488	1.82882	3.64094	1.50129	6.09294	3.01085e-07	0.00102471	6.62069	4	3884	11	HAVANA	protein_coding	GALNT17
ENSG00000249574	2.25719	1.50356	3.01082	-1.69057	6.04583	3.5174e-07	0.00108828	6.21366	1	2146	3	HAVANA	lincRNA	AC226118.1
ENSG00000100109	-0.722233	-0.96453	-0.479937	4.63881	-6.01696	3.86895e-07	0.0010973	6.43672	16	3586	16	HAVANA	protein_coding	TFIP11
ENSG00000176971	1.93541	1.27333	2.59749	-0.287334	5.90081	5.67561e-07	0.00148588	5.88766	1	3003	1	HAVANA	protein_coding	FIBIN
ENSG00000088320	2.15716	1.40752	2.90679	-1.04955	5.8087	7.68945e-07	0.00153943	5.51673	1	1665	5	HAVANA	protein_coding	REM1
ENSG00000100030	-0.610955	-0.821292	-0.400618	6.31013	-5.86329	6.42319e-07	0.00153943	5.90404	4	11022	9	HAVANA	protein_coding	MAPK1
ENSG00000134602	-1.35133	-1.81907	-0.883589	2.99614	-5.83181	7.12545e-07	0.00153943	5.85582	5	3288	13	HAVANA	protein_coding	STK26
ENSG00000226807	2.06257	1.3476	2.77754	-1.25983	5.8233	7.32815e-07	0.00153943	5.60004	4	4164	30	HAVANA	polymorphic_pseudogene	MROH5
ENSG00000184489	1.97239	1.27974	2.66504	5.17972	5.74808	9.38904e-07	0.00176723	5.5585	6	1866	6	HAVANA	protein_coding	PTP4A3
ENSG00000196132	2.65725	1.72164	3.59285	-0.65209	5.73304	9.86583e-07	0.00176723	5.40017	3	5614	23	HAVANA	protein_coding	MYT1
ENSG00000225431	2.53503	1.63784	3.43221	-1.85172	5.70359	1.08705e-06	0.00184983	5.19247	1	1775	2	HAVANA	processed_transcript	AP001626.1
ENSG00000159873	-0.728856	-0.989135	-0.468578	4.37028	-5.65263	1.28548e-06	0.00198864	5.29462	7	3985	5	ENSEMBL	protein_coding	CCDC117
ENSG00000176887	3.09567	1.99133	4.2	-0.899232	5.65851	1.26088e-06	0.00198864	5.16157	1	8718	1	HAVANA	protein_coding	SOX11
ENSG00000104967	2.36201	1.50497	3.21905	-1.54743	5.56324	1.72462e-06	0.00215325	4.81099	3	7803	4	HAVANA	protein_coding	NOVA2
ENSG00000105737	2.02698	1.289	2.76496	1.67098	5.54439	1.83476e-06	0.00215325	4.96234	6	3493	20	HAVANA	protein_coding	GRIK5
ENSG00000121005	2.57893	1.64778	3.51007	1.7616	5.59075	1.57557e-06	0.00215325	5.10081	5	4287	15	HAVANA	protein_coding	CRISPLD1
ENSG00000138115	2.0111	1.28336	2.73884	-0.987211	5.57832	1.64125e-06	0.00215325	4.86875	11	2117	10	HAVANA	protein_coding	CYP2C8
ENSG00000166351	2.40554	1.53056	3.28053	-1.7792	5.54957	1.80383e-06	0.00215325	4.77798	1	1826	11	HAVANA	protein_coding	POTED
ENSG00000176399	2.35769	1.50169	3.21369	-0.618207	5.55982	1.74412e-06	0.00215325	4.86299	1	2302	2	HAVANA	protein_coding	DMRTA1
ENSG00000232986	1.8082	1.1544	2.462	-2.52822	5.58275	1.61755e-06	0.00215325	4.80303	1	382	3	HAVANA	lincRNA	RP11-179A7.2
ENSG00000114054	0.863683	0.543328	1.18404	4.37906	5.44215	2.56601e-06	0.00265449	4.62395	19	6090	16	HAVANA	protein_coding	PCCB
ENSG00000148357	2.79907	1.76067	3.83747	-0.520364	5.44122	2.57384e-06	0.00265449	4.55713	9	4802	29	HAVANA	protein_coding	HMCN2
ENSG00000175161	2.54645	1.60329	3.48962	-2.13142	5.44998	2.50096e-06	0.00265449	4.4713	5	9488	10	HAVANA	protein_coding	CADM2
ENSG00000203697	2.80667	1.76948	3.84385	-0.370333	5.46236	2.40149e-06	0.00265449	4.61284	11	2596	20	HAVANA	protein_coding	CAPN8
ENSG00000147485	1.97666	1.23853	2.71479	-0.467822	5.40565	2.89188e-06	0.00284057	4.39175	5	4805	23	HAVANA	protein_coding	PXDNL
ENSG00000189108	2.69965	1.69097	3.70833	-0.91643	5.40257	2.9212e-06	0.00284057	4.3691	4	2985	11	ENSEMBL	protein_coding	IL1RAPL2
ENSG00000073067	2.67941	1.6659	3.69291	-0.0687974	5.33653	3.62593e-06	0.00305256	4.25373	5	2361	9	HAVANA	protein_coding	CYP2W1
ENSG00000100330	-0.771824	-1.06282	-0.480828	5.80434	-5.35401	3.42451e-06	0.00305256	4.3101	12	8906	20	ENSEMBL	protein_coding	MTMR3
ENSG00000131100	-0.684234	-0.942649	-0.425819	5.33217	-5.34483	3.52888e-06	0.00305256	4.29913	9	1402	9	HAVANA	protein_coding	ATP6V1E1
ENSG00000145506	2.09462	1.30424	2.88499	-1.04305	5.34956	3.47467e-06	0.00305256	4.24164	7	2155	11	HAVANA	protein_coding	NKD2
ENSG00000183206	3.56246	2.21384	4.91108	0.0485633	5.33222	3.67735e-06	0.00305256	4.27918	3	6556	11	HAVANA	protein_coding	POTEC
ENSG00000233917	2.32935	1.45114	3.20756	-1.93264	5.35405	3.42406e-06	0.00305256	4.19763	4	1706	11	HAVANA	protein_coding	POTEB
ENSG00000171163	0.824975	0.511727	1.13822	4.00336	5.31618	3.87536e-06	0.00314033	4.24325	33	2704	12	HAVANA	protein_coding	ZNF692
ENSG00000230031	2.29378	1.42127	3.16629	-1.9367	5.30673	3.99689e-06	0.00316349	4.06106	2	1687	11	HAVANA	protein_coding	POTEB2
ENSG00000234535	1.95737	1.20879	2.70595	-2.47737	5.27816	4.3878e-06	0.00339396	3.94058	1	385	2	HAVANA	lincRNA	RP11-37L2.1
ENSG00000140545	1.78378	1.09874	2.46882	5.74383	5.2562	4.71385e-06	0.00356514	3.98027	16	1987	9	HAVANA	protein_coding	MFGE8
ENSG00000105894	2.42712	1.49188	3.36236	-0.448878	5.2386	4.99247e-06	0.00369378	3.92967	2	1614	6	HAVANA	protein_coding	PTN
ENSG00000168993	1.60325	0.983783	2.22272	0.169671	5.22432	5.23041e-06	0.00378748	3.91647	4	2181	5	HAVANA	protein_coding	CPLX1
ENSG00000225731	2.05949	1.26125	2.85773	-1.6021	5.20801	5.51592e-06	0.00391101	3.79566	1	1754	2	HAVANA	antisense	AP001627.1
ENSG00000189377	2.63528	1.61234	3.65822	1.59994	5.20024	5.6574e-06	0.00392947	3.91685	2	1172	4	HAVANA	protein_coding	CXCL17
ENSG00000128294	-1.16402	-1.61676	-0.711271	2.79286	-5.18982	5.85265e-06	0.00398378	3.88824	9	2188	8	HAVANA	protein_coding	TPST2
ENSG00000177646	0.59793	0.364838	0.831021	4.74662	5.1781	6.08038e-06	0.00405764	3.78614	12	2454	18	HAVANA	protein_coding	ACAD9
ENSG00000235280	2.23923	1.36251	3.11595	-1.34058	5.15568	6.54071e-06	0.00420013	3.65416	1	712	2	HAVANA	antisense	MCF2L-AS1
ENSG00000235590	1.87762	1.143	2.61223	-1.0498	5.15932	6.46355e-06	0.00420013	3.65849	3	1156	5	HAVANA	antisense	GNAS-AS1
ENSG00000223733	1.992	1.211	2.773	-2.11072	5.14855	6.69408e-06	0.004219	3.58114	1	526	1	HAVANA	pseudogene	RPL18AP14
ENSG00000132635	0.66585	0.403406	0.928294	4.59542	5.12138	7.31238e-06	0.0045249	3.61474	6	2016	8	HAVANA	protein_coding	PCED1A
ENSG00000157368	2.24372	1.35624	3.1312	-0.0111705	5.1034	7.75236e-06	0.0047115	3.53981	6	1779	7	HAVANA	protein_coding	IL34
ENSG00000234026	1.52278	0.919606	2.12596	-1.0185	5.09613	7.93745e-06	0.00473935	3.44723	1	663	2	HAVANA	antisense	RP11-310E22.4
ENSG00000166589	2.0763	1.25226	2.90034	-0.742459	5.08613	8.19961e-06	0.00481147	3.48358	9	3539	18	HAVANA	protein_coding	CDH16
ENSG00000099968	-0.74958	-1.04804	-0.45112	5.05928	-5.06966	8.6498e-06	0.00482602	3.45297	14	4458	7	ENSEMBL	protein_coding	BCL2L13
ENSG00000160951	1.82349	1.09803	2.54894	-0.247064	5.07386	8.53255e-06	0.00482602	3.46689	1	1421	3	HAVANA	protein_coding	PTGER1
ENSG00000182175	1.58111	0.952563	2.20966	1.65006	5.07775	8.42566e-06	0.00482602	3.54849	14	3216	5	HAVANA	protein_coding	RGMA
ENSG00000268529	1.46794	0.88069	2.0552	-0.980131	5.04581	9.34517e-06	0.00512989	3.32028	1	817	7	HAVANA	pseudogene	CYP2T3P
ENSG00000160284	0.952698	0.570836	1.33456	1.99126	5.03612	9.64352e-06	0.00516413	3.42391	2	2303	5	HAVANA	protein_coding	SPATC1L
ENSG00000167992	1.5704	0.940082	2.20072	1.80683	5.02918	9.86275e-06	0.00516413	3.40307	7	3640	20	HAVANA	protein_coding	VWCE
ENSG00000228613	2.23848	1.34042	3.13653	-1.31519	5.03148	9.78943e-06	0.00516413	3.30145	1	786	3	HAVANA	antisense	AC144450.1
ENSG00000207730	1.64532	0.984138	2.3065	-1.24843	5.02315	1.00572e-05	0.00518619	3.30281	1	95	1	ENSEMBL	miRNA	MIR200B
ENSG00000175121	1.82819	1.09182	2.56457	-2.46545	5.01154	1.04426e-05	0.00530453	3.19163	2	1034	4	HAVANA	protein_coding	WFDC5
ENSG00000188994	-0.610072	-0.856305	-0.36384	6.31455	-5.0013	1.07946e-05	0.00540271	3.17857	9	10610	8	HAVANA	protein_coding	ZNF292
ENSG00000100325	-0.675875	-0.950401	-0.401348	4.36517	-4.96968	1.1957e-05	0.00563569	3.17025	23	2823	21	HAVANA	protein_coding	ASCC2
ENSG00000160678	1.9152	1.13545	2.69496	-1.61729	4.95795	1.24193e-05	0.00563569	3.0515	5	2619	4	HAVANA	protein_coding	S100A1
ENSG00000177380	1.35198	0.801798	1.90217	1.95501	4.96032	1.23245e-05	0.00563569	3.19636	13	4733	30	HAVANA	protein_coding	PPFIA3
ENSG00000203635	1.45702	0.866127	2.04792	0.668067	4.97741	1.16621e-05	0.00563569	3.22576	1	1641	2	HAVANA	lincRNA	AC144450.2
ENSG00000218357	2.00218	1.18774	2.81662	-2.69423	4.9624	1.22418e-05	0.00563569	3.05321	2	984	3	HAVANA	protein_coding	LINC01644
ENSG00000254572	-1.57048	-2.20957	-0.931393	-0.941333	-4.96042	1.23206e-05	0.00563569	3.08629	1	1043	1	HAVANA	pseudogene	GLULP3
ENSG00000254901	0.724098	0.430055	1.01814	2.24893	4.97088	1.19109e-05	0.00563569	3.22705	9	3698	6	HAVANA	protein_coding	BORCS8
ENSG00000123080	0.994742	0.589282	1.4002	2.56478	4.95234	1.26464e-05	0.00566324	3.16699	3	2904	4	ENSEMBL	protein_coding	CDKN2C
ENSG00000144057	1.91506	1.13375	2.69637	1.02814	4.94774	1.28355e-05	0.0056733	3.14737	5	7275	6	HAVANA	protein_coding	ST6GAL2
ENSG00000050767	1.64236	0.968207	2.31652	3.24603	4.91762	1.41462e-05	0.005809	3.0397	3	3061	29	ENSEMBL	protein_coding	COL23A1
ENSG00000064655	1.8878	1.11369	2.66192	2.28398	4.92263	1.39197e-05	0.005809	3.07977	9	2702	16	HAVANA	protein_coding	EYA2
ENSG00000099942	-0.513332	-0.724063	-0.3026	6.07838	-4.91718	1.41666e-05	0.005809	2.93005	2	5325	4	HAVANA	protein_coding	CRKL
ENSG00000100099	-0.627019	-0.883855	-0.370183	4.7963	-4.92801	1.36799e-05	0.005809	3.02386	19	6136	14	HAVANA	protein_coding	HPS4
ENSG00000116031	-2.08233	-2.93601	-1.22865	-1.79379	-4.92382	1.38661e-05	0.005809	2.94104	1	1867	6	HAVANA	protein_coding	CD207
ENSG00000184672	2.21926	1.31076	3.12776	-2.5877	4.93096	1.35503e-05	0.005809	2.98996	11	2701	10	HAVANA	protein_coding	RALYL
ENSG00000170382	1.02207	0.601056	1.44309	3.19123	4.90039	1.49548e-05	0.00605917	2.98863	4	5036	3	HAVANA	protein_coding	LRRN2
ENSG00000100225	-0.578289	-0.817847	-0.338731	5.09189	-4.87283	1.63435e-05	0.00613788	2.83973	10	6884	9	HAVANA	protein_coding	FBXO7
ENSG00000116667	1.06789	0.626046	1.50973	3.986	4.87873	1.6036e-05	0.00613788	2.89318	4	10265	6	HAVANA	protein_coding	C1orf21
ENSG00000132793	1.00255	0.586311	1.41878	3.82125	4.86198	1.69243e-05	0.00613788	2.84578	4	4363	20	HAVANA	protein_coding	LPIN3
ENSG00000135773	2.15031	1.25755	3.04306	-0.415861	4.86201	1.69227e-05	0.00613788	2.85195	4	2484	20	ENSEMBL	protein_coding	CAPN9
ENSG00000154928	1.42532	0.833348	2.01729	1.39272	4.86026	1.70182e-05	0.00613788	2.89719	12	4672	16	HAVANA	protein_coding	EPHB1
ENSG00000163485	1.85264	1.08253	2.62276	0.828929	4.85603	1.72516e-05	0.00613788	2.87379	7	3407	6	HAVANA	protein_coding	ADORA1
ENSG00000178764	0.832267	0.487345	1.17719	3.81709	4.87067	1.64577e-05	0.00613788	2.8745	2	4622	4	HAVANA	protein_coding	ZHX2
ENSG00000183530	-0.748621	-1.05764	-0.439603	4.23289	-4.89019	1.54547e-05	0.00613788	2.93437	9	10826	9	HAVANA	protein_coding	PRR14L
ENSG00000187867	2.16901	1.26718	3.07084	0.863812	4.85492	1.73132e-05	0.00613788	2.87598	3	2262	6	HAVANA	protein_coding	PALM3
ENSG00000205611	2.07182	1.21591	2.92774	-1.21678	4.88616	1.56563e-05	0.00613788	2.87498	1	3328	2	HAVANA	lincRNA	RP4-610C12.4
ENSG00000225727	1.32026	0.773066	1.86746	-2.0002	4.87038	1.64726e-05	0.00613788	2.82123	2	364	3	HAVANA	pseudogene	RP11-71C5.2
ENSG00000230490	1.53476	0.896983	2.17254	-0.792146	4.85756	1.71666e-05	0.00613788	2.83015	3	892	6	HAVANA	lincRNA	RP11-141M1.3
ENSG00000152578	3.41864	1.99267	4.84461	-0.735392	4.83938	1.82008e-05	0.00632086	2.7873	15	5621	17	ENSEMBL	protein_coding	GRIA4
ENSG00000198795	2.44862	1.42741	3.46983	-1.36457	4.84009	1.8159e-05	0.00632086	2.75152	14	4871	9	HAVANA	protein_coding	ZNF521
ENSG00000167107	1.01661	0.591482	1.44174	3.9715	4.82706	1.89362e-05	0.00638093	2.73536	26	2251	17	HAVANA	protein_coding	ACSF2
ENSG00000267466	1.93639	1.12702	2.74576	-0.489952	4.82938	1.87952e-05	0.00638093	2.74992	1	1767	2	HAVANA	lincRNA	RP11-13K12.5
ENSG00000272501	-1.00275	-1.42204	-0.583465	0.832208	-4.82757	1.89048e-05	0.00638093	2.78003	1	2838	1	HAVANA	antisense	XXbac-BPG299F13.17
ENSG00000004700	-0.560334	-0.79695	-0.323718	4.44217	-4.78024	2.20077e-05	0.00647141	2.58804	8	3702	16	HAVANA	protein_coding	RECQL
ENSG00000105662	1.07314	0.621584	1.5247	3.32701	4.79725	2.08389e-05	0.00647141	2.66953	4	6790	15	HAVANA	protein_coding	CRTC1
ENSG00000144229	2.17248	1.25496	3.09	-1.87384	4.77954	2.20569e-05	0.00647141	2.5709	7	6111	28	ENSEMBL	protein_coding	THSD7B
ENSG00000146592	-1.27062	-1.80419	-0.737053	3.95547	-4.80698	2.01978e-05	0.00647141	2.69925	15	8532	11	HAVANA	protein_coding	CREB5
ENSG00000167701	1.5904	0.918923	2.26187	1.91294	4.78104	2.19508e-05	0.00647141	2.66117	7	1885	12	HAVANA	protein_coding	GPT
ENSG00000170190	0.803276	0.464469	1.14208	3.59905	4.78586	2.16144e-05	0.00647141	2.62321	10	2051	7	HAVANA	protein_coding	SLC16A5
ENSG00000179772	1.81871	1.05259	2.58482	-1.87854	4.79199	2.11937e-05	0.00647141	2.60057	1	1318	1	HAVANA	protein_coding	FOXS1
ENSG00000184076	-0.673243	-0.955278	-0.391208	4.531	-4.81855	1.94611e-05	0.00647141	2.70245	2	916	2	HAVANA	protein_coding	UQCR10
ENSG00000184156	1.97004	1.14364	2.79643	2.71948	4.81209	1.98692e-05	0.00647141	2.73804	4	11441	15	HAVANA	protein_coding	KCNQ3
ENSG00000204967	2.36594	1.37007	3.36181	-0.738087	4.79565	2.09461e-05	0.00647141	2.66292	3	5251	5	HAVANA	protein_coding	PCDHA4
ENSG00000228835	1.8673	1.08262	2.65199	-0.190679	4.8036	2.04184e-05	0.00647141	2.69062	1	1661	4	HAVANA	protein_coding	AC012123.1
ENSG00000236060	0.86741	0.50318	1.23164	3.51334	4.80725	2.01805e-05	0.00647141	2.69588	1	256	1	HAVANA	pseudogene	HSPB1P1
ENSG00000237481	1.4145	0.817139	2.01185	-2.06545	4.77986	2.20344e-05	0.00647141	2.5327	1	640	2	HAVANA	antisense	RP4-803J11.2
ENSG00000266950	1.22489	0.711371	1.73841	-2.8187	4.8149	1.96907e-05	0.00647141	2.6255	1	408	2	HAVANA	lincRNA	CTD-2623N2.5
ENSG00000269720	1.34976	0.781155	1.91836	-1.09794	4.79175	2.12094e-05	0.00647141	2.61025	1	856	1	HAVANA	lincRNA	CTD-2521M24.5
ENSG00000239268	1.9834	1.14481	2.822	-2.79547	4.77426	2.24335e-05	0.00652565	2.52519	1	554	2	HAVANA	lincRNA	RP11-384F7.2
ENSG00000173852	-0.857972	-1.22133	-0.494615	2.98845	-4.76635	2.30094e-05	0.00663646	2.6033	7	4870	22	HAVANA	protein_coding	DPY19L1
ENSG00000258611	1.61746	0.931707	2.30322	-2.17346	4.76114	2.33969e-05	0.00669151	2.4882	1	1021	1	HAVANA	pseudogene	RP11-368J22.2
ENSG00000080854	2.51508	1.44573	3.58443	0.757632	4.74766	2.44296e-05	0.00670512	2.56212	7	7309	20	HAVANA	protein_coding	IGSF9B
ENSG00000099617	2.02817	1.16669	2.88966	-1.53494	4.75229	2.40703e-05	0.00670512	2.51611	1	2143	4	HAVANA	protein_coding	EFNA2
ENSG00000124249	1.50524	0.866329	2.14416	3.85854	4.75567	2.38106e-05	0.00670512	2.51866	1	1320	2	HAVANA	protein_coding	KCNK15
ENSG00000204528	2.37894	1.36891	3.38896	-0.82107	4.75443	2.39058e-05	0.00670512	2.53902	1	593	3	HAVANA	sense_intronic	PSORS1C3
ENSG00000207174	1.79963	1.03465	2.56462	-1.65981	4.74874	2.43452e-05	0.00670512	2.48638	1	92	1	ENSEMBL	snoRNA	SNORD116-15
ENSG00000188959	1.48246	0.848968	2.11596	-1.36887	4.72376	2.63712e-05	0.00718013	2.42652	2	2717	2	HAVANA	protein_coding	C9orf152
ENSG00000087077	0.625244	0.356417	0.89407	5.85456	4.69488	2.89215e-05	0.00729123	2.23854	8	1942	9	HAVANA	protein_coding	TRIP6
ENSG00000108582	-0.69135	-0.987802	-0.394899	6.84136	-4.70751	2.77772e-05	0.00729123	2.2456	10	9394	21	HAVANA	protein_coding	CPD
ENSG00000164651	2.93433	1.67351	4.19515	-2.33525	4.69789	2.86449e-05	0.00729123	2.33024	2	1714	3	HAVANA	protein_coding	SP8
ENSG00000206656	1.74108	0.993505	2.48865	-1.8659	4.70124	2.83401e-05	0.00729123	2.35465	1	92	1	ENSEMBL	snoRNA	SNORD116-17
ENSG00000207460	1.74836	0.998821	2.49789	-1.83832	4.70853	2.76877e-05	0.00729123	2.37632	1	92	1	ENSEMBL	snoRNA	SNORD116-19
ENSG00000215475	2.04258	1.16467	2.92049	-0.845443	4.69654	2.87688e-05	0.00729123	2.35323	1	4030	2	HAVANA	protein_coding	SIAH3
ENSG00000228956	-0.970602	-1.38694	-0.554262	0.637023	-4.70587	2.79232e-05	0.00729123	2.42694	22	1119	8	HAVANA	processed_transcript	AC144521.1
ENSG00000230099	1.75751	1.00276	2.51226	-1.9584	4.70045	2.84111e-05	0.00729123	2.345	1	544	2	HAVANA	TR_V_gene	TRBV5-4
ENSG00000260833	1.67005	0.952478	2.38762	-0.346037	4.69797	2.8637e-05	0.00729123	2.36825	6	702	4	HAVANA	processed_transcript	AC124789.1
ENSG00000270149	1.34908	0.770128	1.92803	-2.61245	4.70373	2.81156e-05	0.00729123	2.31758	2	2096	13	HAVANA	protein_coding	F11R
ENSG00000101198	2.55766	1.45636	3.65896	-0.662997	4.68796	2.95674e-05	0.00734524	2.34731	9	1430	7	HAVANA	protein_coding	NKAIN4
ENSG00000130511	0.880354	0.50146	1.25925	5.19864	4.69015	2.9362e-05	0.00734524	2.25499	15	1694	18	HAVANA	protein_coding	SSBP4
ENSG00000157358	1.92036	1.0927	2.74802	-2.83149	4.68359	2.99833e-05	0.00739459	2.27007	1	1863	4	HAVANA	protein_coding	PRAMEF15
ENSG00000265728	1.19374	0.67712	1.71037	-0.0965434	4.66427	3.18893e-05	0.00780806	2.28111	1	855	5	HAVANA	lincRNA	RP11-883A18.3
ENSG00000207638	1.60733	0.910496	2.30416	-2.85367	4.65612	3.27292e-05	0.00795647	2.17959	1	81	1	ENSEMBL	miRNA	MIR99A
ENSG00000114115	1.35713	0.76838	1.94589	3.51268	4.65304	3.30519e-05	0.00795909	2.22918	5	1935	4	HAVANA	protein_coding	RBP1
ENSG00000132024	0.739477	0.418575	1.06038	5.35763	4.65156	3.32077e-05	0.00795909	2.13143	9	3581	29	HAVANA	protein_coding	CC2D1A
ENSG00000138867	-0.78987	-1.1329	-0.446836	6.23093	-4.64799	3.35877e-05	0.00799386	2.10179	12	3613	7	HAVANA	protein_coding	GUCD1
ENSG00000138942	-0.67537	-0.969019	-0.38172	3.98383	-4.64258	3.41718e-05	0.00807642	2.19405	7	3165	8	HAVANA	protein_coding	RNF185
ENSG00000105221	0.690236	0.389692	0.99078	6.4578	4.63593	3.49032e-05	0.00808091	2.02916	42	5300	14	HAVANA	protein_coding	AKT2
ENSG00000116266	-0.445829	-0.639835	-0.251823	4.11997	-4.63874	3.4592e-05	0.00808091	2.17038	7	2536	19	HAVANA	protein_coding	STXBP3
ENSG00000187848	1.72399	0.973624	2.47436	-1.7784	4.63776	3.47007e-05	0.00808091	2.16506	10	1867	12	HAVANA	protein_coding	P2RX2
ENSG00000064545	0.798871	0.449892	1.14785	3.6597	4.62087	3.66169e-05	0.0083639	2.12411	15	1930	12	HAVANA	protein_coding	TMEM161A
ENSG00000115274	0.55442	0.312323	0.796517	3.92738	4.62271	3.64036e-05	0.0083639	2.12137	11	2040	8	HAVANA	protein_coding	INO80B
ENSG00000150510	1.08601	0.610364	1.56167	1.86188	4.60888	3.80409e-05	0.00848526	2.15068	3	4761	5	HAVANA	protein_coding	FAM124A
ENSG00000153165	-0.467878	-0.672859	-0.262898	4.77957	-4.60753	3.82047e-05	0.00848526	2.04292	2	5594	23	ENSEMBL	protein_coding	RGPD3
ENSG00000168309	2.20887	1.24083	3.17692	3.51695	4.60597	3.83936e-05	0.00848526	2.07972	7	3465	5	HAVANA	protein_coding	FAM107A
ENSG00000177685	1.19769	0.672969	1.72242	3.48143	4.60746	3.82125e-05	0.00848526	2.0884	14	2440	9	HAVANA	protein_coding	CRACR2B
ENSG00000204502	1.89816	1.06628	2.73004	-2.81316	4.60596	3.83949e-05	0.00848526	2.05133	1	1855	4	HAVANA	protein_coding	PRAMEF5
ENSG00000130312	0.819822	0.46002	1.17962	3.68941	4.59942	3.92022e-05	0.00860779	2.06156	6	968	4	HAVANA	protein_coding	MRPL34
ENSG00000124508	-0.802604	-1.15512	-0.45009	3.55839	-4.59591	3.96418e-05	0.00864851	2.07178	16	3590	8	HAVANA	protein_coding	BTN2A2
ENSG00000253352	-0.524015	-0.754343	-0.293688	6.59448	-4.59246	4.00784e-05	0.00868808	1.90489	9	5673	4	HAVANA	antisense	TUG1
ENSG00000250591	1.9435	1.08879	2.7982	-1.77951	4.59003	4.03888e-05	0.00869995	2.05014	2	742	5	HAVANA	pseudogene	PRSS3P1
ENSG00000142530	1.3196	0.738817	1.90039	-0.0915064	4.58643	4.08534e-05	0.00874469	2.07344	6	1281	5	HAVANA	protein_coding	FAM71E1
ENSG00000144488	1.65358	0.924146	2.38302	0.405699	4.57599	4.22302e-05	0.00898288	2.05156	5	4836	9	HAVANA	protein_coding	ESPNL
ENSG00000163472	0.858087	0.479361	1.23681	2.02727	4.57355	4.2559e-05	0.00899661	2.04906	7	2442	5	HAVANA	protein_coding	TMEM79
ENSG00000075336	0.814822	0.454396	1.17525	2.41903	4.56346	4.39434e-05	0.00920191	2.008	6	2524	6	HAVANA	protein_coding	TIMM21
ENSG00000175455	0.595642	0.332115	0.859169	4.37946	4.56254	4.4071e-05	0.00920191	1.91508	22	7917	13	HAVANA	protein_coding	CCDC14
ENSG00000007080	0.74747	0.416191	1.07875	3.26657	4.55456	4.52005e-05	0.00938022	1.94562	4	1055	5	HAVANA	protein_coding	CCDC124
ENSG00000019485	0.734555	0.408842	1.06027	2.39398	4.55236	4.55177e-05	0.00938878	1.97481	6	3111	8	HAVANA	protein_coding	PRDM11
ENSG00000176165	2.71621	1.50908	3.92334	-1.95504	4.5421	4.70216e-05	0.00964057	1.9244	2	2754	2	HAVANA	protein_coding	FOXG1
ENSG00000099797	0.664392	0.36899	0.959794	4.80109	4.54002	4.73316e-05	0.00964601	1.82344	26	2899	14	HAVANA	protein_coding	TECR
ENSG00000131773	1.28695	0.713751	1.86015	2.48073	4.53214	4.85281e-05	0.00971532	1.90966	12	5466	9	HAVANA	protein_coding	KHDRBS3
ENSG00000207375	1.3133	0.728539	1.89807	-2.7897	4.53347	4.83241e-05	0.00971532	1.84991	1	92	1	ENSEMBL	snoRNA	SNORD116-23
ENSG00000240393	1.80874	1.00336	2.61412	-3.09185	4.53338	4.83381e-05	0.00971532	1.85456	1	803	1	HAVANA	pseudogene	RP11-768G7.1
ENSG00000006025	0.720351	0.398962	1.04174	3.09838	4.52439	4.97326e-05	0.00978381	1.86549	10	4497	24	HAVANA	protein_coding	OSBPL7
ENSG00000146701	0.568315	0.314937	0.821693	6.18984	4.52759	4.9232e-05	0.00978381	1.71349	8	2209	9	HAVANA	protein_coding	MDH2
ENSG00000187244	1.83297	1.0154	2.65055	8.12649	4.52559	4.95438e-05	0.00978381	1.59455	11	2686	15	HAVANA	protein_coding	BCAM
ENSG00000105650	1.28572	0.711639	1.85981	2.14619	4.52084	5.02956e-05	0.0098377	1.88196	16	5979	19	HAVANA	protein_coding	PDE4C
ENSG00000138650	1.78464	0.985087	2.58419	0.427795	4.50559	5.27805e-05	0.0102064	1.85785	2	5366	5	HAVANA	protein_coding	PCDH10
ENSG00000180957	-0.74671	-1.08114	-0.412281	4.1213	-4.50708	5.25324e-05	0.0102064	1.77925	10	2926	12	HAVANA	protein_coding	PITPNB
ENSG00000186575	-0.726291	-1.05184	-0.400744	5.43313	-4.50344	5.314e-05	0.0102179	1.70182	12	6025	17	HAVANA	protein_coding	NF2
ENSG00000141971	0.673241	0.371255	0.975226	4.0496	4.5002	5.36873e-05	0.0102651	1.74611	15	2216	10	HAVANA	protein_coding	MVB12A
ENSG00000185000	0.687282	0.378611	0.995953	4.82015	4.49455	5.46535e-05	0.0103877	1.68685	9	2004	17	HAVANA	protein_coding	DGAT1
ENSG00000244998	1.46771	0.80829	2.12712	-1.22876	4.4929	5.49386e-05	0.0103877	1.76876	1	1380	2	HAVANA	antisense	CTD-3064M3.4
ENSG00000118508	-0.85991	-1.24675	-0.473066	3.61016	-4.48709	5.59571e-05	0.0105218	1.75085	1	1217	3	HAVANA	protein_coding	RAB32
ENSG00000105655	1.04014	0.571699	1.50858	5.19396	4.48212	5.68419e-05	0.0106294	1.62381	21	2039	11	HAVANA	protein_coding	ISYNA1
ENSG00000162714	0.70708	0.388034	1.02613	5.50568	4.47366	5.83796e-05	0.0107983	1.583	6	9243	10	HAVANA	protein_coding	ZNF496
ENSG00000207607	1.44161	0.791281	2.09193	-1.68925	4.47469	5.81895e-05	0.0107983	1.71903	1	90	1	ENSEMBL	miRNA	MIR200A
ENSG00000167216	1.05798	0.580029	1.53593	1.70195	4.46829	5.93765e-05	0.0109234	1.74809	8	1877	16	HAVANA	protein_coding	KATNAL2
ENSG00000185651	-0.55812	-0.81055	-0.30569	5.01058	-4.46307	6.03616e-05	0.0110449	1.59966	4	3451	4	HAVANA	protein_coding	UBE2L3
ENSG00000229502	-1.03771	-1.50774	-0.567685	1.12898	-4.45657	6.16115e-05	0.0112133	1.71943	2	743	3	HAVANA	antisense	RP11-52J3.2
ENSG00000143502	1.60294	0.876438	2.32944	2.49531	4.45377	6.21587e-05	0.0112527	1.67709	13	3480	10	HAVANA	protein_coding	SUSD4
ENSG00000125877	0.599526	0.327677	0.871375	4.39932	4.45172	6.25613e-05	0.0112657	1.58069	9	1185	8	HAVANA	protein_coding	ITPA
ENSG00000082701	0.483939	0.264141	0.703738	5.87378	4.44441	6.40183e-05	0.0114048	1.47908	4	7711	12	HAVANA	protein_coding	GSK3B
ENSG00000165521	0.751451	0.410031	1.09287	2.89832	4.44282	6.43392e-05	0.0114048	1.62996	9	9570	44	ENSEMBL	protein_coding	EML5
ENSG00000182173	0.559527	0.305359	0.813695	4.24672	4.44373	6.41552e-05	0.0114048	1.56653	11	1944	11	HAVANA	protein_coding	TSEN54
ENSG00000148671	1.69194	0.922471	2.4614	3.34247	4.43856	6.52086e-05	0.0114486	1.58634	3	917	4	HAVANA	protein_coding	ADIRF
ENSG00000267533	0.938395	0.511604	1.36519	3.00195	4.43831	6.52592e-05	0.0114486	1.61419	1	1148	2	HAVANA	pseudogene	RP11-815J4.7
ENSG00000161204	0.668762	0.363726	0.973798	4.9871	4.42555	6.7933e-05	0.0117961	1.46726	18	2844	21	HAVANA	protein_coding	ABCF3
ENSG00000168118	0.66176	0.35992	0.9636	3.43956	4.42559	6.7925e-05	0.0117961	1.55465	4	2966	8	HAVANA	protein_coding	RAB4A
ENSG00000108602	1.85764	1.00826	2.70702	-1.309	4.41478	7.02743e-05	0.0120794	1.56347	17	2144	11	HAVANA	protein_coding	ALDH3A1
ENSG00000134612	1.54626	0.839352	2.25316	-2.47567	4.41538	7.01419e-05	0.0120794	1.54295	7	2168	18	HAVANA	pseudogene	FOLH1B
ENSG00000033122	1.2897	0.699592	1.8798	0.557253	4.41171	7.09559e-05	0.0121085	1.58496	7	6507	27	HAVANA	protein_coding	LRRC7
ENSG00000105204	0.76431	0.414528	1.11409	4.23798	4.41081	7.11551e-05	0.0121085	1.46504	8	2724	12	HAVANA	protein_coding	DYRK1B
ENSG00000232665	1.41113	0.764733	2.05752	-2.7266	4.40673	7.20747e-05	0.012203	1.50145	1	784	1	HAVANA	pseudogene	PHBP10
ENSG00000255026	1.73266	0.938704	2.52663	2.23065	4.40517	7.24279e-05	0.012203	1.54447	3	812	3	HAVANA	antisense	RP11-326C3.2
ENSG00000102466	1.88408	1.02031	2.74785	-2.62942	4.40299	7.29265e-05	0.0122265	1.50964	3	3902	5	HAVANA	protein_coding	FGF14
ENSG00000130303	0.913119	0.493544	1.33269	6.08794	4.39303	7.52418e-05	0.0125528	1.30844	3	1019	5	HAVANA	protein_coding	BST2
ENSG00000115041	1.47708	0.798043	2.15612	1.57113	4.39095	7.57367e-05	0.0125738	1.52276	7	3658	9	HAVANA	protein_coding	KCNIP3
ENSG00000101204	1.45627	0.786305	2.12623	-2.57608	4.3877	7.65125e-05	0.0125798	1.46601	6	5201	6	HAVANA	protein_coding	CHRNA4
ENSG00000141854	1.2459	0.672869	1.81892	2.35236	4.38888	7.623e-05	0.0125798	1.49622	4	2187	4	HAVANA	protein_coding	MIR1199
ENSG00000105427	1.75279	0.945006	2.56058	-0.853346	4.38007	7.83652e-05	0.0127068	1.45672	2	523	5	HAVANA	protein_coding	CNFN
ENSG00000168350	1.75565	0.946331	2.56497	1.15367	4.3789	7.86533e-05	0.0127068	1.494	3	1890	3	HAVANA	protein_coding	DEGS2
ENSG00000169083	1.59477	0.859529	2.33001	3.38026	4.3784	7.8778e-05	0.0127068	1.40301	6	10065	8	ENSEMBL	protein_coding	AR
ENSG00000268295	1.43651	0.774636	2.09839	-2.40874	4.38106	7.81228e-05	0.0127068	1.45094	1	261	1	HAVANA	pseudogene	RP11-248B24.4
ENSG00000230216	0.971129	0.523207	1.41905	1.42735	4.37645	7.92612e-05	0.0127244	1.48848	1	546	1	HAVANA	pseudogene	HSPB1P2
ENSG00000124107	1.42929	0.76884	2.08974	7.3603	4.36846	8.12709e-05	0.0129858	1.15941	1	596	4	HAVANA	protein_coding	SLPI
ENSG00000064607	0.55878	0.300022	0.817537	4.75013	4.35908	8.36934e-05	0.0133104	1.28573	16	5565	13	HAVANA	protein_coding	SUGP2
ENSG00000227120	1.9036	1.0209	2.7863	-0.384998	4.35322	8.52445e-05	0.013494	1.39856	1	424	1	HAVANA	pseudogene	AC009238.7
ENSG00000132305	0.382985	0.20521	0.560759	4.64084	4.3487	8.64581e-05	0.01356	1.26298	11	3001	15	HAVANA	protein_coding	IMMT
ENSG00000234751	-0.887942	-1.30009	-0.475795	-0.503298	-4.34891	8.64031e-05	0.01356	1.3789	1	615	1	HAVANA	pseudogene	AP002381.2
ENSG00000078070	0.611187	0.326994	0.89538	4.13381	4.34118	8.85188e-05	0.0136894	1.26765	14	2874	19	HAVANA	protein_coding	MCCC1
ENSG00000159199	0.690623	0.369394	1.01185	3.66877	4.33983	8.8892e-05	0.0136894	1.29054	10	2214	5	HAVANA	protein_coding	ATP5MC1
ENSG00000169967	-0.487492	-0.714204	-0.260779	6.52671	-4.3405	8.87075e-05	0.0136894	1.14782	3	10992	17	HAVANA	protein_coding	MAP3K2
ENSG00000249216	1.57846	0.844638	2.31229	-2.55662	4.34199	8.82928e-05	0.0136894	1.33472	1	435	3	HAVANA	antisense	RP11-227F19.5
ENSG00000103266	0.58456	0.312334	0.856786	3.32541	4.33457	9.03656e-05	0.0137395	1.29548	10	1853	7	HAVANA	protein_coding	STUB1
ENSG00000166833	0.964356	0.51546	1.41325	4.01699	4.33649	8.98251e-05	0.0137395	1.25294	17	11000	42	HAVANA	protein_coding	NAV2
ENSG00000260947	1.29204	0.690312	1.89376	-2.04515	4.33435	9.04287e-05	0.0137395	1.3357	1	3528	1	HAVANA	lincRNA	RP11-384P7.7
ENSG00000225972	1.15013	0.614257	1.686	6.02481	4.33244	9.09701e-05	0.0137603	1.1235	1	372	1	HAVANA	pseudogene	MTND1P23
ENSG00000115252	1.83143	0.976615	2.68624	-0.415615	4.32479	9.31706e-05	0.0140308	1.32179	13	4885	16	HAVANA	protein_coding	PDE1A
ENSG00000070476	0.535604	0.285496	0.785711	4.09305	4.32279	9.37566e-05	0.01404	1.21733	4	4639	10	HAVANA	protein_coding	ZXDC
ENSG00000232423	1.95504	1.04189	2.86818	-2.63552	4.32177	9.40566e-05	0.01404	1.28558	6	1855	4	ENSEMBL	protein_coding	PRAMEF6
ENSG00000108651	-0.491171	-0.720785	-0.261557	4.17888	-4.31799	9.51736e-05	0.0140678	1.21226	9	4387	19	HAVANA	protein_coding	UTP6
ENSG00000226674	-2.10729	-3.09265	-1.12193	-1.61782	-4.31695	9.54829e-05	0.0140678	1.28349	39	4635	8	HAVANA	lincRNA	TEX41
ENSG00000235959	1.91101	1.01765	2.80437	-0.401797	4.318	9.5169e-05	0.0140678	1.30083	1	424	1	HAVANA	pseudogene	AC009237.17
ENSG00000107731	0.961189	0.511073	1.4113	5.65911	4.31054	9.74116e-05	0.014168	1.08694	2	6841	17	HAVANA	protein_coding	UNC5B
ENSG00000155011	1.70235	0.905216	2.49949	-2.08187	4.31086	9.73166e-05	0.014168	1.25883	4	3638	6	HAVANA	protein_coding	DKK2
ENSG00000241781	2.59601	1.38085	3.81116	1.30297	4.31243	9.68396e-05	0.014168	1.30102	1	57	1	ENSEMBL	miRNA	AL161626.1
ENSG00000186481	1.62442	0.863363	2.38548	-1.13399	4.30852	9.80296e-05	0.0141972	1.25757	10	2472	16	HAVANA	pseudogene	ANKRD20A5P
ENSG00000105559	0.971284	0.515766	1.4268	3.31555	4.30415	9.93738e-05	0.0142304	1.19957	11	3088	20	HAVANA	protein_coding	PLEKHA4
ENSG00000142449	1.95934	1.04034	2.87834	0.936184	4.3037	9.95133e-05	0.0142304	1.27851	8	9362	64	HAVANA	protein_coding	FBN3
ENSG00000213081	1.38404	0.73511	2.03298	-1.2525	4.30523	9.90393e-05	0.0142304	1.23652	1	739	1	HAVANA	pseudogene	AC012362.3
ENSG00000100084	-0.760796	-1.11794	-0.403654	2.03447	-4.30007	0.000100649	0.0143326	1.26267	6	4053	25	HAVANA	protein_coding	HIRA
ENSG00000080224	1.9836	1.05114	2.91606	-1.01021	4.29411	0.000102536	0.0143609	1.2348	11	3971	18	HAVANA	protein_coding	EPHA6
ENSG00000081277	1.61995	0.858905	2.381	-0.733834	4.29672	0.000101704	0.0143609	1.24533	5	5447	15	HAVANA	protein_coding	PKP1
ENSG00000167965	0.542764	0.287667	0.797861	3.53252	4.2949	0.000102285	0.0143609	1.16825	36	2116	9	HAVANA	protein_coding	MLST8
ENSG00000265766	1.45207	0.769962	2.13417	0.240305	4.29717	0.000101563	0.0143609	1.2633	1	1955	4	HAVANA	lincRNA	CXADRP3
ENSG00000172828	1.05083	0.556683	1.54498	1.96948	4.29262	0.000103013	0.0143686	1.22937	8	3834	13	HAVANA	protein_coding	CES3
ENSG00000198406	-0.525779	-0.773135	-0.278424	5.68076	-4.29071	0.000103629	0.0143955	1.04846	2	826	2	HAVANA	pseudogene	BZW1P2
ENSG00000007376	0.682201	0.360179	1.00422	4.42026	4.27636	0.000108367	0.0149925	1.06003	10	2159	6	HAVANA	protein_coding	RPUSD1
ENSG00000179271	0.618836	0.326577	0.911095	4.04337	4.2742	0.000109099	0.0150327	1.0762	1	743	2	HAVANA	protein_coding	GADD45GIP1
ENSG00000171130	0.881549	0.464815	1.29828	3.47429	4.27006	0.000110513	0.0151052	1.09524	11	2722	5	HAVANA	protein_coding	ATP6V0E2
ENSG00000229118	1.42352	0.750758	2.09628	-0.394254	4.2712	0.000110122	0.0151052	1.17985	1	617	2	HAVANA	lincRNA	AC068491.2
ENSG00000106211	0.7835	0.412928	1.15407	6.8953	4.2679	0.000111261	0.0151467	0.8926	3	1455	3	HAVANA	protein_coding	HSPB1
ENSG00000102172	-0.605758	-0.89261	-0.318907	5.35183	-4.26274	0.000113059	0.0151491	0.98741	5	1837	11	HAVANA	protein_coding	SMS
ENSG00000136999	1.46617	0.772181	2.16016	4.00363	4.26461	0.000112406	0.0151491	1.04523	2	2522	5	HAVANA	protein_coding	NOV
ENSG00000144407	1.44964	0.763461	2.13582	1.20251	4.26451	0.000112439	0.0151491	1.16947	4	2713	13	HAVANA	protein_coding	PTH2R
ENSG00000267472	1.78327	0.938892	2.62765	-2.3255	4.26312	0.000112927	0.0151491	1.12316	1	676	1	HAVANA	pseudogene	LOC440461
ENSG00000169169	1.37159	0.720383	2.0228	0.817895	4.25159	0.00011705	0.0156223	1.13705	25	2950	20	HAVANA	protein_coding	CPT1C
ENSG00000179918	0.594666	0.311745	0.877587	3.6488	4.24283	0.00012028	0.0159907	1.00435	3	2551	2	HAVANA	protein_coding	SEPHS2
ENSG00000055211	-0.5274	-0.778652	-0.276148	3.4602	-4.23718	0.000122408	0.0160074	1.01689	2	2024	8	HAVANA	protein_coding	GINM1
ENSG00000099899	-0.586905	-0.866585	-0.307224	4.16218	-4.23596	0.000122873	0.0160074	0.974517	20	2964	13	HAVANA	protein_coding	TRMT2A
ENSG00000104853	0.74013	0.387626	1.09263	5.65907	4.23829	0.000121987	0.0160074	0.872524	12	2732	14	HAVANA	protein_coding	CLPTM1
ENSG00000115526	0.816476	0.427754	1.2052	2.23581	4.23986	0.000121394	0.0160074	1.07105	13	2837	7	HAVANA	protein_coding	CHST10
ENSG00000126522	0.632718	0.331329	0.934106	3.44609	4.2377	0.000122211	0.0160074	1.00652	10	2143	17	HAVANA	protein_coding	ASL
ENSG00000157379	0.626031	0.327381	0.92468	3.42037	4.23137	0.000124639	0.0160074	0.986397	11	2660	9	HAVANA	protein_coding	DHRS1
ENSG00000160191	1.33609	0.698717	1.97347	2.67573	4.23144	0.000124611	0.0160074	1.01859	29	3412	20	HAVANA	protein_coding	PDE9A
ENSG00000162434	-0.509538	-0.752478	-0.266598	6.15588	-4.23374	0.000123723	0.0160074	0.85137	6	5047	25	HAVANA	protein_coding	JAK1
ENSG00000179397	1.3659	0.714779	2.01701	-0.742461	4.23454	0.000123418	0.0160074	1.06894	10	3333	22	HAVANA	protein_coding	CATSPERE
ENSG00000130522	0.659983	0.344955	0.975011	8.19629	4.22893	0.000125584	0.0160682	0.710023	2	1870	2	HAVANA	protein_coding	JUND
ENSG00000230606	0.861926	0.450199	1.27365	3.86922	4.22578	0.000126817	0.0161048	0.938769	13	3563	5	HAVANA	lincRNA	AC159540.1
ENSG00000266037	-0.696751	-1.02951	-0.363986	12.12	-4.22657	0.000126509	0.0161048	0.536072	1	297	1	ENSEMBL	misc_RNA	RN7SL3
ENSG00000100220	-0.682997	-1.00949	-0.3565	5.32874	-4.22266	0.000128051	0.0161291	0.871572	7	2027	12	HAVANA	protein_coding	RTCB
ENSG00000108861	-0.519609	-0.768	-0.271218	6.08714	-4.22268	0.000128042	0.0161291	0.821708	6	4110	4	ENSEMBL	protein_coding	DUSP3
ENSG00000145526	2.38135	1.24272	3.51998	-1.2807	4.22171	0.00012843	0.0161291	1.03737	12	3542	15	HAVANA	protein_coding	CDH18
ENSG00000225725	1.13638	0.592566	1.68019	-0.869148	4.21813	0.000129862	0.016249	1.01434	2	2087	8	HAVANA	lincRNA	FAM66E
ENSG00000077348	0.786068	0.409454	1.16268	2.76479	4.21319	0.00013187	0.0164398	0.972895	5	1118	6	HAVANA	protein_coding	EXOSC5
ENSG00000088538	1.09741	0.570931	1.6239	2.21623	4.20759	0.000134175	0.0165794	0.981055	1	8755	53	HAVANA	protein_coding	DOCK3
ENSG00000092871	-0.587131	-0.868929	-0.305334	3.16278	-4.20576	0.000134938	0.0165794	0.94092	14	7293	8	HAVANA	protein_coding	RFFL
ENSG00000170477	3.28209	1.70705	4.85712	1.82263	4.20637	0.000134684	0.0165794	0.986653	7	2576	10	HAVANA	protein_coding	KRT4
ENSG00000268333	1.64735	0.857127	2.43757	-1.7875	4.20808	0.000133973	0.0165794	0.976141	1	1153	2	HAVANA	processed_transcript	RP4-806M20.3
ENSG00000099795	0.700967	0.364136	1.0378	5.05855	4.20081	0.000137026	0.0167152	0.80075	2	531	3	HAVANA	protein_coding	NDUFB7
ENSG00000110693	1.15538	0.600333	1.71042	2.80237	4.20187	0.000136574	0.0167152	0.928264	18	8925	16	HAVANA	protein_coding	SOX6
ENSG00000087495	1.91766	0.994684	2.84064	-1.71957	4.19399	0.000139947	0.016745	0.942651	10	2728	13	HAVANA	protein_coding	PHACTR3
ENSG00000100077	-1.17876	-1.74598	-0.611534	4.17727	-4.19486	0.000139572	0.016745	0.86896	2	9101	21	HAVANA	protein_coding	GRK3
ENSG00000105135	0.806122	0.418277	1.19397	4.67411	4.19556	0.00013927	0.016745	0.80432	14	4248	16	HAVANA	protein_coding	ILVBL
ENSG00000188883	2.39141	1.24106	3.54177	0.774693	4.19633	0.000138939	0.016745	0.983245	2	2197	5	HAVANA	protein_coding	KLRG2
ENSG00000233280	-0.552686	-0.818736	-0.286636	4.17532	-4.19336	0.000140223	0.016745	0.850465	1	4261	4	HAVANA	protein_coding	CRYBG3
ENSG00000256898	-1.00092	-1.48228	-0.519559	-1.80871	-4.19736	0.000138497	0.016745	0.927528	1	532	1	HAVANA	pseudogene	RP11-707G14.8
ENSG00000210049	1.24695	0.64626	1.84764	-0.567849	4.19031	0.000141552	0.0168447	0.946518	1	71	1	ENSEMBL	Mt_tRNA	MT-TF
ENSG00000134698	-0.764522	-1.13292	-0.396121	3.87232	-4.18906	0.000142099	0.0168509	0.858512	3	7116	18	HAVANA	protein_coding	AGO4
ENSG00000215417	0.751846	0.389442	1.11425	2.66154	4.18777	0.000142667	0.0168595	0.896621	9	2845	4	ENSEMBL	processed_transcript	MIR17HG
ENSG00000105722	0.685112	0.354727	1.0155	5.93597	4.18589	0.000143499	0.0168903	0.704089	7	2698	4	HAVANA	protein_coding	ERF
ENSG00000133048	1.28915	0.667285	1.91102	5.83965	4.18459	0.000144081	0.0168903	0.694656	5	1920	10	HAVANA	protein_coding	CHI3L1
ENSG00000171858	0.618096	0.319882	0.916311	5.13893	4.18383	0.000144417	0.0168903	0.744387	5	1002	6	HAVANA	protein_coding	RPS21
ENSG00000204525	-0.972742	-1.44238	-0.503103	9.18945	-4.181	0.000145687	0.0169805	0.540614	9	1880	8	HAVANA	protein_coding	HLA-C
ENSG00000132017	0.697391	0.360459	1.03432	4.65727	4.17813	0.000146987	0.0170002	0.756941	6	2271	13	HAVANA	protein_coding	DCAF15
ENSG00000145388	-0.463729	-0.687833	-0.239625	3.45884	-4.17698	0.000147512	0.0170002	0.84024	4	3887	11	HAVANA	protein_coding	METTL14
ENSG00000213983	0.757226	0.391398	1.12305	4.07196	4.17826	0.000146926	0.0170002	0.791579	34	3298	22	HAVANA	protein_coding	AP1G2
ENSG00000260065	-1.25382	-1.85985	-0.647783	1.99633	-4.17623	0.000147854	0.0170002	0.915877	1	3054	1	HAVANA	lincRNA	CTA-445C9.15
ENSG00000106327	0.986262	0.509262	1.46326	0.878437	4.1737	0.000149014	0.0170186	0.920876	14	3131	19	HAVANA	protein_coding	TFR2
ENSG00000164867	1.29558	0.669103	1.92205	1.10307	4.17453	0.00014863	0.0170186	0.916906	10	4388	27	HAVANA	protein_coding	NOS3
ENSG00000144320	-0.483282	-0.717108	-0.249457	4.17619	-4.17211	0.000149747	0.0170451	0.785747	13	7610	15	ENSEMBL	protein_coding	LNPK
ENSG00000006015	0.755946	0.389816	1.12208	4.164	4.16776	0.000151774	0.0170995	0.754989	8	2465	5	HAVANA	protein_coding	REX1BD
ENSG00000149654	2.11155	1.08867	3.13444	-1.71188	4.16699	0.000152136	0.0170995	0.886851	3	3661	12	HAVANA	protein_coding	CDH22
ENSG00000241032	-0.927233	-1.37609	-0.478373	-0.925618	-4.16989	0.000150776	0.0170995	0.87847	1	295	1	ENSEMBL	misc_RNA	RN7SL709P
ENSG00000254142	1.59157	0.820539	2.36261	-1.52833	4.16678	0.000152235	0.0170995	0.879583	4	787	4	HAVANA	lincRNA	RP11-53M11.3
ENSG00000198888	1.13096	0.582802	1.67911	9.54559	4.16476	0.000153188	0.01715	0.444405	1	956	1	ENSEMBL	protein_coding	MT-ND1
ENSG00000250067	1.10161	0.567368	1.63585	0.409236	4.16234	0.000154334	0.0171903	0.889908	3	2785	7	HAVANA	protein_coding	YJEFN3
ENSG00000261069	1.64927	0.849343	2.44919	-0.882306	4.16187	0.000154558	0.0171903	0.878398	3	1236	1	ENSEMBL	lincRNA	SNORD116-21
ENSG00000011485	0.754732	0.388358	1.1211	4.35291	4.1583	0.000156272	0.017268	0.717049	15	4675	14	HAVANA	protein_coding	PPP5C
ENSG00000100014	-0.687262	-1.02085	-0.353673	3.52815	-4.1587	0.000156081	0.017268	0.78643	7	6756	17	HAVANA	protein_coding	SPECC1L
ENSG00000115112	1.30393	0.67077	1.93709	3.77738	4.15707	0.000156865	0.0172775	0.747296	2	9292	15	HAVANA	protein_coding	TFCP2L1
ENSG00000109846	1.60841	0.826699	2.39011	4.31061	4.15335	0.000158677	0.0174207	0.70019	15	1119	5	HAVANA	protein_coding	CRYAB
ENSG00000242259	-0.572993	-0.851772	-0.294214	1.82784	-4.14894	0.000160854	0.0176029	0.837389	5	2979	24	HAVANA	protein_coding	C22orf39
ENSG00000177311	0.563915	0.289343	0.838487	6.68452	4.14576	0.000162436	0.0177191	0.545866	20	7683	8	HAVANA	protein_coding	ZBTB38
ENSG00000095319	-0.469534	-0.698365	-0.240703	4.73978	-4.1419	0.000164384	0.0178743	0.66485	11	5689	44	HAVANA	protein_coding	NUP188
ENSG00000105438	0.59661	0.305544	0.887677	5.8711	4.13757	0.00016659	0.0180564	0.565953	5	1594	5	HAVANA	protein_coding	KDELR1
ENSG00000159685	0.671506	0.343619	0.999392	1.66895	4.13403	0.000168418	0.0181966	0.792167	8	1159	8	HAVANA	protein_coding	CHCHD6
ENSG00000196581	3.00007	1.53442	4.46572	-0.0535092	4.13189	0.000169534	0.0182017	0.805167	3	11666	6	HAVANA	protein_coding	AJAP1
ENSG00000239702	-0.666635	-0.992233	-0.341038	3.87087	-4.1329	0.000169007	0.0182017	0.691147	1	294	1	ENSEMBL	misc_RNA	RN7SL507P
ENSG00000105270	0.870936	0.444496	1.29738	1.92574	4.12264	0.000174432	0.0186686	0.747018	6	3370	14	HAVANA	protein_coding	CLIP3
ENSG00000112029	-0.768045	-1.14423	-0.391858	2.52893	-4.12126	0.000175175	0.0186687	0.736118	3	2600	5	HAVANA	protein_coding	FBXO5
ENSG00000131116	0.717253	0.365888	1.06862	2.89382	4.1206	0.00017553	0.0186687	0.698388	3	1412	4	HAVANA	protein_coding	ZNF428
ENSG00000203499	1.34581	0.686083	2.00554	3.18411	4.11781	0.000177045	0.0187712	0.665001	3	5239	4	ENSEMBL	lincRNA	FAM83H-AS1
ENSG00000027697	-0.868291	-1.29452	-0.442066	6.07216	-4.11219	0.000180128	0.0188052	0.505069	6	2139	7	HAVANA	protein_coding	IFNGR1
ENSG00000101638	1.35078	0.688308	2.01324	-1.52345	4.11591	0.000178082	0.0188052	0.750461	9	2716	9	HAVANA	protein_coding	ST8SIA5
ENSG00000119715	1.61889	0.82453	2.41326	-1.08855	4.11382	0.000179228	0.0188052	0.7349	8	2713	12	HAVANA	protein_coding	ESRRB
ENSG00000170364	-0.64497	-0.961522	-0.328418	2.57357	-4.11284	0.00017977	0.0188052	0.703229	8	2443	4	HAVANA	protein_coding	SETMAR
ENSG00000175866	0.770209	0.392277	1.14814	4.09384	4.11379	0.000179245	0.0188052	0.596811	31	3689	16	HAVANA	protein_coding	BAIAP2
ENSG00000103657	-0.510735	-0.761721	-0.259748	5.57001	-4.10763	0.000182673	0.0188466	0.515911	15	15137	78	HAVANA	protein_coding	HERC1
ENSG00000152402	1.64233	0.835539	2.44911	1.10918	4.10911	0.000181846	0.0188466	0.735329	3	5795	9	HAVANA	protein_coding	GUCY1A2
ENSG00000226194	1.6475	0.837858	2.45715	-2.0774	4.10751	0.00018274	0.0188466	0.716099	2	2282	2	HAVANA	lincRNA	RP1-137D17.1
ENSG00000229953	1.35164	0.687681	2.0156	-2.39321	4.10929	0.000181744	0.0188466	0.714002	1	758	2	HAVANA	antisense	RP11-284F21.7
ENSG00000106780	-0.684832	-1.02173	-0.347938	4.58522	-4.10334	0.000185101	0.0189181	0.564849	2	6298	8	HAVANA	protein_coding	MEGF9
ENSG00000126602	0.611106	0.31054	0.911672	3.42401	4.10415	0.000184636	0.0189181	0.619525	17	2309	18	HAVANA	protein_coding	TRAP1
ENSG00000269516	1.49029	0.757451	2.22314	-2.76893	4.10495	0.000184183	0.0189181	0.697783	2	1788	11	HAVANA	pseudogene	CYP4F23P
ENSG00000065135	-0.416122	-0.621134	-0.21111	5.5031	-4.09722	0.000188613	0.019162	0.488252	1	3206	9	HAVANA	protein_coding	GNAI3
ENSG00000215193	-0.484051	-0.72252	-0.245581	4.92543	-4.09736	0.000188529	0.019162	0.524222	4	5003	6	HAVANA	protein_coding	PEX26
ENSG00000163785	0.535955	0.271778	0.800133	4.58409	4.09524	0.00018976	0.0192212	0.524431	10	5270	16	HAVANA	protein_coding	RYK
ENSG00000103245	0.707025	0.358426	1.05562	3.54832	4.09407	0.000190445	0.0192332	0.580612	22	3212	11	ENSEMBL	protein_coding	NARFL
ENSG00000105197	0.632762	0.320165	0.94536	5.33561	4.08604	0.000195202	0.0193694	0.450114	20	2576	11	HAVANA	protein_coding	TIMM50
ENSG00000107290	-0.494204	-0.738235	-0.250172	7.04485	-4.08797	0.000194047	0.0193694	0.371829	7	11103	27	ENSEMBL	protein_coding	SETX
ENSG00000112200	-0.49418	-0.738319	-0.25004	3.50139	-4.08596	0.000195248	0.0193694	0.574604	18	9478	15	HAVANA	protein_coding	ZNF451
ENSG00000161999	0.543818	0.275263	0.812374	3.53382	4.08759	0.000194276	0.0193694	0.567559	17	2205	9	HAVANA	protein_coding	JMJD8
ENSG00000226145	2.54897	1.29056	3.80738	-1.2627	4.08876	0.000193579	0.0193694	0.685065	4	1873	8	HAVANA	pseudogene	AC022596.6
ENSG00000229874	-0.825615	-1.23358	-0.417649	1.96528	-4.08508	0.000195777	0.0193694	0.653958	2	758	2	HAVANA	antisense	RP11-312O7.2
ENSG00000265681	0.844319	0.427407	1.26123	1.21394	4.08798	0.00019404	0.0193694	0.675014	20	927	8	HAVANA	protein_coding	RPL17
ENSG00000099937	-1.23326	-1.84378	-0.62274	-0.591427	-4.07758	0.000200332	0.0194453	0.643087	2	2437	5	HAVANA	protein_coding	SERPIND1
ENSG00000100296	-0.741023	-1.10779	-0.374257	3.89403	-4.0784	0.000199828	0.0194453	0.536448	17	4753	23	HAVANA	protein_coding	THOC5
ENSG00000130595	1.71508	0.865967	2.56419	-1.12049	4.07724	0.000200544	0.0194453	0.632527	18	1246	17	HAVANA	protein_coding	TNNT3
ENSG00000196419	-0.452508	-0.676487	-0.22853	6.77921	-4.07819	0.000199958	0.0194453	0.358541	8	2709	13	HAVANA	protein_coding	XRCC6
ENSG00000198429	-1.31818	-1.97071	-0.665655	1.59681	-4.07778	0.000200208	0.0194453	0.642021	3	2010	5	HAVANA	protein_coding	ZNF69
ENSG00000253190	1.22609	0.61916	1.83302	-0.656396	4.07785	0.000200165	0.0194453	0.64335	2	954	2	HAVANA	lincRNA	AC084082.3
ENSG00000260822	-1.27237	-1.90211	-0.64263	1.62557	-4.07848	0.000199777	0.0194453	0.648022	1	4951	1	HAVANA	sense_overlapping	PDK3
ENSG00000228331	0.777414	0.392339	1.16249	1.72355	4.07524	0.000201773	0.0195089	0.624039	1	586	1	HAVANA	pseudogene	RPL17P43
ENSG00000163053	1.17028	0.590396	1.75017	0.0786187	4.07376	0.000202692	0.0195422	0.643562	5	4390	5	HAVANA	protein_coding	SLC16A14
ENSG00000116044	-0.480815	-0.719197	-0.242434	6.36414	-4.07148	0.000204113	0.0196237	0.362358	14	2853	8	HAVANA	protein_coding	NFE2L2
ENSG00000134874	1.21565	0.612389	1.81892	2.5066	4.0677	0.000206493	0.019741	0.550786	8	7068	23	HAVANA	protein_coding	DZIP1
ENSG00000258647	1.5618	0.786794	2.33681	-1.40781	4.06786	0.000206391	0.019741	0.622241	2	1541	4	HAVANA	lincRNA	LINC00930
ENSG00000130528	1.59655	0.803953	2.38915	-2.46094	4.06609	0.000207514	0.019783	0.601026	4	2385	6	HAVANA	protein_coding	HRC
ENSG00000224025	-1.43158	-2.14271	-0.720454	-1.34298	-4.06364	0.000209076	0.0198763	0.594295	1	2860	1	HAVANA	pseudogene	RP11-274B18.3
ENSG00000149541	0.517074	0.259799	0.77435	4.68039	4.05697	0.000213395	0.0201316	0.406557	6	2056	6	HAVANA	protein_coding	B3GAT3
ENSG00000166823	1.4565	0.731867	2.18113	-0.298322	4.05733	0.000213158	0.0201316	0.595251	2	2369	2	HAVANA	protein_coding	MESP1
ENSG00000237272	-1.35842	-2.03435	-0.682486	-2.64025	-4.05675	0.000213537	0.0201316	0.562012	1	904	1	HAVANA	pseudogene	OR51R1P
ENSG00000229677	-1.26346	-1.89366	-0.633257	-0.757528	-4.04696	0.000220034	0.0206868	0.560225	1	551	1	HAVANA	pseudogene	RP11-383F6.1
ENSG00000214160	0.65534	0.3282	0.98248	4.52148	4.04371	0.000222229	0.0207784	0.375045	15	1697	9	HAVANA	protein_coding	ALG3
ENSG00000244625	-1.05478	-1.5812	-0.528352	0.435792	-4.04456	0.000221651	0.0207784	0.565797	9	1006	6	HAVANA	processed_transcript	CTA-211A9.5
ENSG00000102471	0.906164	0.453532	1.3588	3.68139	4.04118	0.000223953	0.0208571	0.415774	4	4625	8	HAVANA	protein_coding	NDFIP2
ENSG00000153201	-0.417935	-0.626721	-0.209149	5.56375	-4.04068	0.000224296	0.0208571	0.31794	4	11711	29	HAVANA	protein_coding	RANBP2
ENSG00000114554	0.493745	0.246923	0.740568	6.37035	4.038	0.000226146	0.0209718	0.24625	5	9066	31	HAVANA	protein_coding	PLXNA1
ENSG00000154370	0.517078	0.258346	0.77581	4.94911	4.03416	0.000228815	0.0211617	0.320686	7	5774	6	HAVANA	protein_coding	TRIM11
ENSG00000100028	-0.634194	-0.951817	-0.316571	4.78116	-4.03048	0.000231398	0.0212849	0.3457	5	1763	7	HAVANA	protein_coding	SNRPD3
ENSG00000146282	-0.506515	-0.760146	-0.252883	3.6238	-4.03122	0.000230881	0.0212849	0.414335	4	1818	20	HAVANA	protein_coding	RARS2
ENSG00000134884	0.584943	0.291622	0.878263	6.01749	4.02548	0.000234959	0.0214962	0.229903	4	3390	5	HAVANA	protein_coding	ARGLU1
ENSG00000234825	-0.506457	-0.760409	-0.252504	4.09734	-4.02566	0.000234831	0.0214962	0.369587	2	1822	1	ENSEMBL	pseudogene	XRCC6P2
ENSG00000176390	-0.66999	-1.00613	-0.33385	3.27456	-4.02342	0.000236446	0.0215495	0.410974	7	2957	8	ENSEMBL	protein_coding	CRLF3
ENSG00000235023	1.12361	0.559812	1.6874	-0.555163	4.02292	0.000236807	0.0215495	0.501744	1	2854	2	HAVANA	antisense	AP001626.2
ENSG00000169062	0.606637	0.3021	0.911174	3.60281	4.02102	0.000238182	0.0216168	0.368865	10	2378	10	HAVANA	protein_coding	UPF3A
ENSG00000206075	1.97035	0.980195	2.96051	0.376987	4.01686	0.000241228	0.0218349	0.484043	6	2783	7	HAVANA	protein_coding	SERPINB5
ENSG00000090006	1.21115	0.601798	1.82051	3.27369	4.01214	0.000244727	0.0219697	0.362295	44	5142	34	HAVANA	protein_coding	LTBP4
ENSG00000176463	0.819811	0.407269	1.23235	4.14639	4.01137	0.000245298	0.0219697	0.301128	14	5115	11	HAVANA	protein_coding	SLCO3A1
ENSG00000179604	0.789143	0.39216	1.18613	6.45301	4.01265	0.000244342	0.0219697	0.163039	8	3272	3	HAVANA	protein_coding	CDC42EP4
ENSG00000263105	1.37115	0.681226	2.06108	-1.05871	4.01172	0.000245038	0.0219697	0.460713	1	318	2	HAVANA	lincRNA	RP11-95P2.3
ENSG00000100029	-0.6115	-0.919864	-0.303137	5.43309	-4.00295	0.000251674	0.022133	0.223648	13	2760	17	HAVANA	protein_coding	PES1
ENSG00000101220	0.649575	0.322045	0.977106	3.79177	4.00337	0.000251358	0.022133	0.303458	4	1886	6	HAVANA	protein_coding	C20orf27
ENSG00000104936	1.00403	0.498267	1.50979	2.63266	4.00725	0.000248398	0.022133	0.388001	19	3357	16	HAVANA	protein_coding	DMPK
ENSG00000172366	0.549182	0.272297	0.826068	4.19276	4.00371	0.000251092	0.022133	0.283833	4	1728	6	HAVANA	protein_coding	MCRIP2
ENSG00000225630	1.01057	0.501137	1.52	7.53091	4.00431	0.00025064	0.022133	0.0769308	1	1044	1	HAVANA	pseudogene	MTND2P28
ENSG00000236438	-0.85323	-1.28308	-0.423383	3.16776	-4.00681	0.000248733	0.022133	0.37314	2	2168	11	HAVANA	lincRNA	FAM157A
ENSG00000243319	1.81085	0.897858	2.72384	-2.66321	4.00371	0.000251095	0.022133	0.43575	2	2123	4	HAVANA	lincRNA	FGF14-IT1
ENSG00000117625	0.594832	0.294746	0.894918	4.49679	4.00125	0.000252986	0.022134	0.253246	16	4246	13	HAVANA	protein_coding	RCOR3
ENSG00000233622	0.937328	0.464467	1.41019	1.47473	4.00134	0.000252918	0.022134	0.424979	1	1285	8	HAVANA	pseudogene	CYP2T1P
ENSG00000109819	1.90222	0.942116	2.86232	0.0231487	3.99936	0.000254445	0.0221478	0.443094	15	6318	15	HAVANA	protein_coding	PPARGC1A
ENSG00000166347	0.775677	0.384212	1.16714	3.38779	3.99977	0.000254126	0.0221478	0.31769	8	5913	6	HAVANA	protein_coding	CYB5A
ENSG00000103253	0.969694	0.479814	1.45957	2.80454	3.99569	0.000257306	0.0223149	0.346071	19	2199	8	HAVANA	protein_coding	HAGHL
ENSG00000229292	-1.90174	-2.8626	-0.940886	-2.52944	-3.99522	0.000257676	0.0223149	0.402456	1	908	3	HAVANA	protein_coding	RFPL4AL1
ENSG00000226471	-1.03325	-1.55569	-0.510817	0.64248	-3.99228	0.000259991	0.0224582	0.421429	5	516	4	HAVANA	antisense	CTA-292E10.6
ENSG00000249173	-1.50007	-2.25882	-0.741323	-2.41644	-3.99082	0.000261151	0.0225013	0.38556	3	634	3	HAVANA	lincRNA	RP11-701P16.4
ENSG00000099985	-1.64142	-2.47214	-0.810696	3.46275	-3.98852	0.000262988	0.0226023	0.319491	3	1854	3	HAVANA	protein_coding	OSM
ENSG00000243847	-0.618949	-0.932276	-0.305622	3.47079	-3.98753	0.000263779	0.0226132	0.297355	1	289	1	ENSEMBL	misc_RNA	RN7SL610P
ENSG00000123159	0.791413	0.390697	1.19213	6.31917	3.9867	0.000264445	0.0226134	0.0996745	14	2071	9	HAVANA	protein_coding	GIPC1
ENSG00000138698	-0.517603	-0.779739	-0.255467	4.23941	-3.98582	0.000265158	0.0226176	0.246164	21	3681	15	HAVANA	protein_coding	RAP1GDS1
ENSG00000106133	0.993418	0.490031	1.49681	1.73557	3.98362	0.000266939	0.0227125	0.367233	5	1789	12	HAVANA	pseudogene	NSUN5P2
ENSG00000114125	0.449421	0.221536	0.677306	4.76327	3.98094	0.000269123	0.0228412	0.182599	7	2763	4	HAVANA	protein_coding	RNF7
ENSG00000198976	1.3133	0.647122	1.97948	-1.90981	3.97943	0.000270363	0.0228894	0.371326	1	83	1	ENSEMBL	miRNA	MIR429
ENSG00000132478	0.599742	0.295425	0.904059	3.74254	3.97819	0.000271379	0.0229112	0.234623	9	4049	17	HAVANA	protein_coding	UNK
ENSG00000151914	-0.77178	-1.16346	-0.380099	6.9751	-3.97748	0.000271967	0.0229112	0.0592931	37	24269	102	HAVANA	protein_coding	DST
ENSG00000019102	1.59491	0.785129	2.4047	0.739221	3.97572	0.000273431	0.0229776	0.374641	2	1191	7	HAVANA	protein_coding	VSIG2
ENSG00000111897	-0.522583	-0.788215	-0.256952	6.89095	-3.97121	0.0002772	0.0230666	0.0401487	2	3382	12	ENSEMBL	protein_coding	SERINC1
ENSG00000154511	-0.687292	-1.03661	-0.337972	1.6589	-3.97159	0.000276879	0.0230666	0.347367	1	2574	5	HAVANA	protein_coding	FAM69A
ENSG00000172318	1.86739	0.918359	2.81641	-1.8375	3.97194	0.000276584	0.0230666	0.361796	2	2168	2	HAVANA	protein_coding	B3GALT1
ENSG00000204983	1.71481	0.843167	2.58645	-0.165815	3.97123	0.000277187	0.0230666	0.36404	6	1433	6	HAVANA	protein_coding	PRSS1
ENSG00000167085	0.45226	0.222151	0.682369	4.99779	3.96736	0.000280461	0.023281	0.129225	13	1832	8	HAVANA	protein_coding	PHB
ENSG00000119314	-0.470378	-0.709984	-0.230771	6.09551	-3.96274	0.000284424	0.0234954	0.0635308	8	7271	15	ENSEMBL	protein_coding	PTBP3
ENSG00000253266	1.41298	0.693289	2.13267	-2.92542	3.96313	0.000284093	0.0234954	0.321189	2	1064	5	HAVANA	lincRNA	RP11-128L5.1
ENSG00000122641	-1.69072	-2.55259	-0.828844	0.939254	-3.95981	0.000286967	0.023534	0.325005	3	6064	3	HAVANA	protein_coding	INHBA
ENSG00000167700	0.839398	0.411558	1.26724	3.97252	3.96035	0.000286495	0.023534	0.173546	4	1548	5	HAVANA	protein_coding	MFSD3
ENSG00000196674	1.12004	0.549289	1.69079	-2.74235	3.96126	0.000285707	0.023534	0.317435	1	348	2	ENSEMBL	pseudogene	Z98881.1
ENSG00000090382	-1.69845	-2.56483	-0.832064	6.42223	-3.95721	0.000289239	0.0236428	0.0523939	3	1530	4	HAVANA	protein_coding	LYZ
ENSG00000100345	-0.601898	-0.908993	-0.294803	8.87926	-3.95637	0.000289977	0.0236428	-0.109237	11	7501	41	HAVANA	protein_coding	MYH9
ENSG00000231768	1.85889	0.910354	2.80742	-2.33584	3.95592	0.000290376	0.0236428	0.314075	2	2860	3	HAVANA	lincRNA	RP5-855F14.1
ENSG00000206344	-1.27164	-1.92071	-0.622576	-1.09139	-3.95478	0.000291379	0.0236678	0.308101	4	1720	2	HAVANA	protein_coding	HCG27
ENSG00000065320	1.31196	0.642043	1.98188	3.94319	3.95317	0.000292805	0.023727	0.145035	4	5954	7	ENSEMBL	protein_coding	NTN1
ENSG00000198794	1.03965	0.5083	1.571	1.97011	3.94961	0.000295988	0.0238712	0.263281	19	3427	8	HAVANA	protein_coding	SCAMP5
ENSG00000253771	1.61018	0.787382	2.43298	-1.71876	3.95028	0.000295385	0.0238712	0.299072	4	770	7	HAVANA	pseudogene	TPTE2P1
ENSG00000113205	1.40412	0.686201	2.12203	0.612195	3.948	0.00029744	0.0239316	0.298633	1	3173	1	HAVANA	protein_coding	PCDHB3
ENSG00000082146	-0.591289	-0.894065	-0.288512	2.91803	-3.94207	0.000302831	0.0240246	0.205016	10	2293	12	HAVANA	protein_coding	STRADB
ENSG00000101337	0.394478	0.192515	0.596441	6.05067	3.94274	0.00030222	0.0240246	-0.00557356	7	4032	18	HAVANA	protein_coding	TM9SF4
ENSG00000161055	1.73784	0.847972	2.62772	-1.95182	3.94212	0.000302784	0.0240246	0.279282	2	714	3	HAVANA	protein_coding	SCGB3A1
ENSG00000166535	2.10171	1.02607	3.17735	-0.307571	3.94414	0.000300937	0.0240246	0.294397	9	5274	36	HAVANA	protein_coding	A2ML1
ENSG00000254238	1.59512	0.778442	2.4118	-2.30818	3.94266	0.000302293	0.0240246	0.276893	1	590	2	HAVANA	antisense	RP11-300E4.2
ENSG00000265752	1.64462	0.802618	2.48661	-2.23052	3.94276	0.000302199	0.0240246	0.279965	1	719	2	HAVANA	lincRNA	RP11-403A21.1
ENSG00000146700	1.02312	0.499051	1.54719	1.23962	3.9408	0.000304002	0.0240614	0.27065	2	2801	11	HAVANA	protein_coding	SSC4D
ENSG00000135540	-0.871655	-1.31827	-0.425037	3.50679	-3.93963	0.000305084	0.0240702	0.166327	9	7500	8	HAVANA	protein_coding	NHSL1
ENSG00000145283	1.09257	0.532692	1.65245	-2.27919	3.93915	0.000305528	0.0240702	0.262875	2	1502	6	HAVANA	protein_coding	SLC10A6
ENSG00000100503	-0.559477	-0.846391	-0.272563	5.97333	-3.9362	0.000308267	0.0241741	-0.00337877	19	10293	32	HAVANA	protein_coding	NIN
ENSG00000215256	0.64547	0.314464	0.976476	2.21646	3.93629	0.000308183	0.0241741	0.21204	6	2852	3	HAVANA	processed_transcript	DHRS4-AS1
ENSG00000257307	-0.787053	-1.1909	-0.38321	0.998039	-3.93404	0.000310294	0.0242772	0.259677	1	709	1	HAVANA	pseudogene	RP11-317N8.4
ENSG00000063660	0.965712	0.469935	1.46149	4.35483	3.93195	0.000312258	0.0243189	0.0612412	9	3711	9	HAVANA	protein_coding	GPC1
ENSG00000177764	1.05902	0.515357	1.60268	0.388457	3.93208	0.000312136	0.0243189	0.26167	1	3229	1	HAVANA	protein_coding	ZCCHC3
ENSG00000065518	0.503637	0.24489	0.762384	4.84441	3.92907	0.000314994	0.0243648	0.027147	6	1426	3	HAVANA	protein_coding	NDUFB4
ENSG00000136870	-0.537168	-0.813111	-0.261226	3.64052	-3.92951	0.000314573	0.0243648	0.125012	3	3134	4	HAVANA	protein_coding	ZNF189
ENSG00000212789	-0.545613	-0.825884	-0.265342	3.17112	-3.92965	0.000314442	0.0243648	0.150708	2	1110	2	ENSEMBL	pseudogene	ST13P5
ENSG00000070087	0.938254	0.455591	1.42092	4.59473	3.92395	0.00031992	0.0246338	0.0204873	17	2261	4	HAVANA	protein_coding	PFN2
ENSG00000182885	-1.46062	-2.21193	-0.709302	0.0916343	-3.9243	0.000319582	0.0246338	0.241168	8	2728	12	HAVANA	protein_coding	ADGRG3
ENSG00000243197	1.91343	0.928622	2.89825	-2.68301	3.922	0.000321813	0.0247237	0.221653	6	2415	4	HAVANA	antisense	TUSC7
ENSG00000268401	1.5038	0.729366	2.27824	-2.87623	3.91969	0.000324067	0.0248408	0.211914	2	544	3	HAVANA	lincRNA	CTC-344H19.4
ENSG00000081307	0.51808	0.251043	0.785118	3.69197	3.91627	0.00032744	0.0249356	0.0665084	14	3902	12	HAVANA	protein_coding	UBA5
ENSG00000164871	1.82455	0.884139	2.76496	-2.55631	3.91639	0.000327317	0.0249356	0.208001	9	806	4	HAVANA	protein_coding	SPAG11B
ENSG00000197415	1.01725	0.492913	1.54158	1.80618	3.9162	0.000327502	0.0249356	0.172441	20	4202	14	ENSEMBL	protein_coding	VEPH1
ENSG00000092295	1.52057	0.736496	2.30464	4.16005	3.91469	0.000329001	0.024975	0.0137047	9	2777	15	HAVANA	protein_coding	TGM1
ENSG00000116703	1.16815	0.565615	1.77069	-0.876271	3.91347	0.000330221	0.024975	0.209083	4	1242	4	ENSEMBL	protein_coding	PDC
ENSG00000253008	-1.25442	-1.90134	-0.607501	-1.73692	-3.91418	0.000329513	0.024975	0.197982	1	87	1	ENSEMBL	miRNA	MIR2355
ENSG00000235419	-1.08033	-1.6379	-0.522757	-1.42022	-3.91113	0.000332562	0.0250539	0.190149	2	571	7	HAVANA	antisense	AC010149.4
ENSG00000259449	1.01468	0.490968	1.5384	-2.27628	3.91096	0.000332737	0.0250539	0.196917	1	874	1	HAVANA	pseudogene	NIFKP8
ENSG00000254615	1.05018	0.507717	1.59265	1.20884	3.90787	0.00033586	0.0252332	0.172492	2	1318	2	HAVANA	lincRNA	RP11-395G23.3
ENSG00000223638	-2.11387	-3.2069	-1.02083	-2.29978	-3.90384	0.000339973	0.025486	0.170166	1	1035	3	HAVANA	protein_coding	RFPL4A
ENSG00000244291	1.66697	0.804577	2.52935	-0.290688	3.90185	0.000342016	0.0255828	0.180868	1	2292	1	HAVANA	protein_coding	C7orf13
ENSG00000134256	-1.10121	-1.6712	-0.531215	1.18754	-3.89985	0.000344089	0.0256761	0.165853	4	3547	10	HAVANA	protein_coding	CD101
ENSG00000181135	0.61727	0.297714	0.936826	3.2446	3.89919	0.000344772	0.0256761	0.0485384	30	3031	8	HAVANA	protein_coding	ZNF707
ENSG00000090989	-0.429314	-0.651657	-0.206972	4.11548	-3.89762	0.000346415	0.0256861	0.00122432	8	3551	19	HAVANA	protein_coding	EXOC1
ENSG00000254548	1.17596	0.566977	1.78495	-2.4356	3.89792	0.000346104	0.0256861	0.152856	1	299	2	HAVANA	antisense	RP11-429J17.5
ENSG00000188051	1.28619	0.618919	1.95347	-1.32309	3.89089	0.000353524	0.0261562	0.147899	2	1930	3	HAVANA	protein_coding	TMEM221
ENSG00000237289	1.72617	0.830129	2.6222	2.4644	3.8887	0.00035587	0.0262726	0.0607726	16	2396	10	HAVANA	protein_coding	CKMT1B
ENSG00000126217	1.4232	0.683471	2.16293	2.29458	3.88365	0.000361322	0.0265599	0.0497121	36	6580	30	HAVANA	protein_coding	MCF2L
ENSG00000129514	2.0576	0.988271	3.12692	-0.222403	3.88416	0.000360765	0.0265599	0.132783	6	2862	3	HAVANA	protein_coding	FOXA1
ENSG00000158856	0.963691	0.462613	1.46477	2.32628	3.88221	0.000362893	0.0265666	0.0530018	23	2772	16	HAVANA	protein_coding	DMTN
ENSG00000258674	1.35182	0.648919	2.05472	-1.65855	3.88214	0.000362974	0.0265666	0.117802	4	1100	8	HAVANA	protein_coding	CTC-260F20.3
ENSG00000150459	0.415296	0.199096	0.631496	5.13572	3.87747	0.000368113	0.026713	-0.138229	7	2298	4	HAVANA	protein_coding	SAP18
ENSG00000233115	1.73625	0.832397	2.64011	-1.44578	3.87758	0.000367995	0.026713	0.110571	1	2218	5	HAVANA	pseudogene	FAM90A11P
ENSG00000256943	1.39039	0.666805	2.11397	-2.67581	3.87877	0.000366674	0.026713	0.105571	2	1766	3	HAVANA	antisense	RP13-895J2.2
ENSG00000272141	1.08226	0.519003	1.64551	0.0397098	3.87858	0.000366887	0.026713	0.118521	1	987	1	HAVANA	lincRNA	RP11-465B22.8
ENSG00000213080	-0.670614	-1.01989	-0.321339	3.54153	-3.87572	0.000370068	0.0267977	-0.0177008	1	1097	1	HAVANA	pseudogene	RP11-312J18.5
ENSG00000140986	0.975485	0.467258	1.48371	-1.18273	3.87445	0.000371479	0.0268427	0.103678	3	2182	10	HAVANA	protein_coding	RPL3L
ENSG00000139211	-1.1308	-1.72097	-0.540629	1.8737	-3.86772	0.000379081	0.0272911	0.0553629	4	3763	3	HAVANA	protein_coding	AMIGO2
ENSG00000153132	1.50568	0.719819	2.29153	2.41091	3.86754	0.000379289	0.0272911	0.000346034	4	3043	16	HAVANA	protein_coding	CLGN
ENSG00000268307	1.37342	0.656375	2.09048	-2.33322	3.86636	0.00038064	0.0273306	0.0733281	1	459	1	HAVANA	lincRNA	CTD-2619J13.13
ENSG00000241532	1.35159	0.645078	2.05809	-2.5421	3.86166	0.000386064	0.0276617	0.0588944	1	1213	1	HAVANA	pseudogene	AGGF1P3
ENSG00000188859	1.45172	0.69255	2.21089	-2.12332	3.86003	0.000387954	0.0276806	0.0570114	5	4399	3	HAVANA	protein_coding	FAM78B
ENSG00000241213	1.31266	0.626306	1.99902	-1.61485	3.86056	0.000387339	0.0276806	0.0657298	3	489	4	HAVANA	lincRNA	RP11-768G7.2
ENSG00000065621	0.70331	0.335242	1.07138	3.26253	3.85714	0.000391342	0.0278057	-0.0764917	9	2694	7	HAVANA	protein_coding	GSTO2
ENSG00000196533	1.33359	0.635758	2.03141	5.9419	3.85762	0.000390777	0.0278057	-0.257178	4	1665	6	HAVANA	protein_coding	RHEX
ENSG00000082153	-0.476579	-0.726088	-0.22707	6.29156	-3.85563	0.000393125	0.0278742	-0.255447	13	3383	12	HAVANA	protein_coding	BZW1
ENSG00000105607	0.617114	0.293831	0.940397	3.43403	3.85327	0.000395926	0.0278984	-0.0915773	18	1956	12	HAVANA	protein_coding	GCDH
ENSG00000248787	1.13184	0.538934	1.72476	-1.22616	3.85341	0.000395765	0.0278984	0.0472178	1	427	3	HAVANA	lincRNA	RP11-666A20.4
ENSG00000258609	1.15314	0.549053	1.75723	-1.59137	3.85327	0.000395924	0.0278984	0.0428794	1	2580	4	HAVANA	lincRNA	LINC-ROR
ENSG00000089597	0.34938	0.166293	0.532468	7.15872	3.852	0.00039744	0.0279473	-0.329581	16	3906	25	HAVANA	protein_coding	GANAB
ENSG00000104823	0.617447	0.293266	0.941629	3.74707	3.84467	0.000406286	0.0283933	-0.138398	17	1411	10	HAVANA	protein_coding	ECH1
ENSG00000129933	0.503566	0.239191	0.76794	5.06338	3.84489	0.000406021	0.0283933	-0.226661	16	4860	19	HAVANA	protein_coding	MAU2
ENSG00000263968	-0.45065	-0.687237	-0.214063	5.97145	-3.845	0.000405892	0.0283933	-0.264927	1	296	1	ENSEMBL	misc_RNA	RN7SL381P
ENSG00000120437	-0.574453	-0.876117	-0.27279	2.41655	-3.84396	0.000407156	0.0283958	-0.0444145	4	3180	9	HAVANA	protein_coding	ACAT2
ENSG00000206688	1.31525	0.624351	2.00615	-2.21661	3.84274	0.000408646	0.0284414	0.0158043	1	92	1	ENSEMBL	snoRNA	SNORD116-18
ENSG00000018510	-0.670972	-1.02371	-0.318231	4.82748	-3.83969	0.000412417	0.0286453	-0.202038	3	7764	20	HAVANA	protein_coding	AGPS
ENSG00000125850	1.27721	0.605552	1.94886	2.3615	3.83851	0.000413877	0.0286882	-0.0777472	5	1555	4	HAVANA	protein_coding	OVOL2
ENSG00000197705	1.37196	0.650248	2.09368	4.30117	3.83728	0.000415408	0.0287358	-0.206768	3	4312	9	HAVANA	protein_coding	KLHL14
ENSG00000150457	0.562891	0.266712	0.859071	4.00674	3.83634	0.000416583	0.0287586	-0.185682	3	5511	8	HAVANA	protein_coding	LATS2
ENSG00000114023	0.61403	0.290769	0.937291	4.26485	3.83428	0.000419164	0.0288782	-0.204696	3	3052	6	HAVANA	protein_coding	FAM162A
ENSG00000231482	1.31524	0.622523	2.00795	-2.91596	3.83264	0.000421231	0.028962	-0.01756	1	555	2	HAVANA	lincRNA	AC141930.2
ENSG00000138028	1.18141	0.55905	1.80376	1.42004	3.83184	0.000422245	0.0289732	-0.0428599	9	1902	7	HAVANA	protein_coding	CGREF1
ENSG00000181449	1.89446	0.895726	2.89319	-0.276052	3.82898	0.000425879	0.0291637	-0.0124696	2	2500	2	HAVANA	protein_coding	SOX2
ENSG00000100418	-0.468148	-0.715178	-0.221117	4.5413	-3.82543	0.000430438	0.0292991	-0.229185	4	3833	6	HAVANA	protein_coding	DESI1
ENSG00000124788	-0.531227	-0.811525	-0.250928	5.08167	-3.82566	0.000430135	0.0292991	-0.264613	10	10602	9	ENSEMBL	protein_coding	ATXN1
ENSG00000171451	1.33232	0.629452	2.03518	2.98406	3.82634	0.000429267	0.0292991	-0.151381	1	9531	2	HAVANA	protein_coding	DSEL
ENSG00000115091	-0.485969	-0.742497	-0.22944	6.87258	-3.82402	0.000432259	0.0293426	-0.379291	9	6718	12	HAVANA	protein_coding	ACTR3
ENSG00000228288	1.08823	0.513724	1.66274	-0.917138	3.8236	0.000432802	0.0293426	-0.0272919	3	748	2	HAVANA	antisense	PCAT6
ENSG00000139865	1.40279	0.66207	2.1435	-0.641888	3.82284	0.000433785	0.0293508	-0.0307301	10	5833	31	HAVANA	protein_coding	TTC6
ENSG00000248487	0.564727	0.26636	0.863094	2.01632	3.82063	0.000436674	0.0294876	-0.092667	5	1064	5	HAVANA	protein_coding	ABHD14A
ENSG00000105409	1.40138	0.66019	2.14256	-0.309432	3.81658	0.000441998	0.0296705	-0.0449622	9	3818	23	HAVANA	protein_coding	ATP1A3
ENSG00000132000	1.20576	0.568128	1.84339	-0.612776	3.81713	0.000441269	0.0296705	-0.0439724	13	2744	8	HAVANA	protein_coding	PODNL1
ENSG00000136636	0.624283	0.294153	0.954413	4.59677	3.81719	0.000441199	0.0296705	-0.276824	5	3931	18	HAVANA	protein_coding	KCTD3
ENSG00000236616	1.52855	0.719483	2.33762	-2.6807	3.81366	0.000445887	0.0298727	-0.0618476	1	631	1	HAVANA	pseudogene	BAK1P2
ENSG00000214318	1.42343	0.669719	2.17714	-2.93098	3.81222	0.000447804	0.0299421	-0.068766	1	412	1	HAVANA	pseudogene	ATP5MC1P6
ENSG00000261857	0.995487	0.468166	1.52281	-2.80414	3.81073	0.000449812	0.0300174	-0.0737271	7	632	5	HAVANA	protein_coding	MIA
ENSG00000014216	0.570065	0.267846	0.872284	7.09288	3.80758	0.000454069	0.0300657	-0.455837	28	3086	22	HAVANA	protein_coding	CAPN1
ENSG00000105640	0.609817	0.28664	0.932994	8.6984	3.80895	0.000452209	0.0300657	-0.538584	7	1391	6	HAVANA	protein_coding	RPL18A
ENSG00000182986	-0.923969	-1.41377	-0.43417	4.33809	-3.80791	0.000453622	0.0300657	-0.251582	14	6448	8	HAVANA	protein_coding	ZNF320
ENSG00000213442	0.619211	0.290938	0.947483	8.56548	3.8076	0.000454044	0.0300657	-0.53534	2	563	2	ENSEMBL	pseudogene	RPL18AP3
ENSG00000127920	-1.32727	-2.03107	-0.623475	-0.817175	-3.80679	0.000455149	0.0300787	-0.0742867	1	964	2	HAVANA	protein_coding	GNG11
ENSG00000088836	1.75039	0.821543	2.67924	2.19743	3.80398	0.000458996	0.0301751	-0.162856	7	3229	20	HAVANA	protein_coding	SLC4A11
ENSG00000099949	-0.578514	-0.885519	-0.271508	4.88329	-3.80378	0.000459267	0.0301751	-0.307066	19	4572	22	HAVANA	protein_coding	LZTR1
ENSG00000181035	0.808707	0.379666	1.23775	1.74835	3.80487	0.000457768	0.0301751	-0.126499	6	3120	8	HAVANA	protein_coding	SLC25A42
ENSG00000128872	-1.00337	-1.53596	-0.470792	2.21187	-3.80297	0.000460373	0.0301895	-0.134022	6	9191	11	HAVANA	protein_coding	TMOD2
ENSG00000214612	0.674455	0.316362	1.03255	3.17217	3.80193	0.000461815	0.0302258	-0.215872	1	434	1	HAVANA	pseudogene	RPS19P1
ENSG00000178093	0.818628	0.383832	1.25342	0.96855	3.80056	0.000463703	0.0302331	-0.105905	4	2513	2	HAVANA	protein_coding	TSSK6
ENSG00000215512	1.41624	0.664147	2.16833	-0.835931	3.80113	0.000462924	0.0302331	-0.0874325	4	2487	8	HAVANA	pseudogene	AP005901.1
ENSG00000106804	-1.02216	-1.56571	-0.478618	1.07834	-3.79605	0.00047	0.0303139	-0.114041	5	5462	41	HAVANA	protein_coding	C5
ENSG00000119446	-0.46866	-0.71781	-0.21951	2.86085	-3.79703	0.000468621	0.0303139	-0.199115	3	4974	7	HAVANA	protein_coding	RBM18
ENSG00000173726	0.550204	0.257659	0.84275	6.29829	3.79646	0.000469433	0.0303139	-0.443822	3	3387	5	HAVANA	protein_coding	TOMM20
ENSG00000235034	1.34978	0.631981	2.06757	-0.982557	3.79585	0.000470287	0.0303139	-0.0998936	3	760	5	HAVANA	protein_coding	C19orf81
ENSG00000239779	0.762041	0.356902	1.16718	1.19382	3.79684	0.000468898	0.0303139	-0.122864	14	2047	5	HAVANA	protein_coding	WBP1
ENSG00000251204	-0.693449	-1.06202	-0.324874	0.369742	-3.79783	0.000467506	0.0303139	-0.0958545	1	1666	1	HAVANA	pseudogene	CTC-278L1.1
ENSG00000237621	1.10675	0.517958	1.69554	-2.68019	3.79434	0.000472414	0.0303934	-0.114882	2	945	1	HAVANA	pseudogene	OR9A1P
ENSG00000135317	-0.511539	-0.783851	-0.239227	2.70122	-3.79191	0.000475847	0.030499	-0.202901	19	3615	29	HAVANA	protein_coding	SNX14
ENSG00000183914	0.995574	0.465672	1.52548	1.84845	3.7925	0.000475017	0.030499	-0.172458	7	14955	86	HAVANA	protein_coding	DNAH2
ENSG00000102144	-0.501487	-0.768768	-0.234207	8.20436	-3.78739	0.000482326	0.0307983	-0.559681	7	4887	11	ENSEMBL	protein_coding	PGK1
ENSG00000266521	1.3326	0.622444	2.04275	-2.7637	3.78787	0.000481634	0.0307983	-0.130912	1	433	2	HAVANA	lincRNA	RP11-650P15.1
ENSG00000249912	1.40835	0.657322	2.15939	-3.06363	3.7853	0.000485335	0.0309324	-0.138392	1	344	2	HAVANA	TR_V_pseudogene	TRBV26
ENSG00000085831	0.722875	0.337072	1.10868	3.22845	3.78221	0.00048984	0.030974	-0.282667	19	6287	18	HAVANA	protein_coding	TTC39A
ENSG00000101197	1.56211	0.728426	2.39579	-1.75806	3.78231	0.000489692	0.030974	-0.140265	3	1368	7	HAVANA	protein_coding	BIRC7
ENSG00000152767	0.661207	0.308364	1.01405	4.28862	3.78271	0.000489109	0.030974	-0.355299	42	8209	28	HAVANA	protein_coding	FARP1
ENSG00000154917	0.827241	0.385867	1.26861	2.77427	3.78332	0.000488225	0.030974	-0.242189	7	5526	9	HAVANA	protein_coding	RAB6B
ENSG00000232192	1.20735	0.562901	1.85181	-2.61169	3.78173	0.000490538	0.030974	-0.143708	1	810	5	HAVANA	antisense	RP11-62I21.1
ENSG00000110848	-1.46905	-2.25392	-0.684183	2.71835	-3.77822	0.000495706	0.0312062	-0.224875	4	1676	5	HAVANA	protein_coding	CD69
ENSG00000156873	0.406863	0.189476	0.624251	4.80697	3.77799	0.000496049	0.0312062	-0.395632	11	5532	11	HAVANA	protein_coding	PHKG2
ENSG00000183624	0.448503	0.208682	0.688325	3.79443	3.77507	0.000500387	0.0313886	-0.334345	8	2515	7	HAVANA	protein_coding	HMCES
ENSG00000262966	1.44323	0.671458	2.215	-1.17032	3.7748	0.000500794	0.0313886	-0.156559	1	5671	4	HAVANA	antisense	RP11-85B7.2
ENSG00000223572	1.73033	0.804842	2.65581	2.37728	3.77404	0.000501926	0.0314017	-0.25198	7	1911	10	HAVANA	protein_coding	CKMT1A
ENSG00000018607	0.930212	0.43246	1.42796	-2.7785	3.77239	0.000504403	0.0314429	-0.172653	2	1774	3	ENSEMBL	pseudogene	ZNF806
ENSG00000110195	1.90108	0.883488	2.91868	5.42575	3.77114	0.00050628	0.0314429	-0.472165	4	1331	6	HAVANA	protein_coding	FOLR1
ENSG00000184708	-0.6405	-0.983309	-0.29769	2.72012	-3.77149	0.000505756	0.0314429	-0.25718	13	3695	19	HAVANA	protein_coding	EIF4ENIF1
ENSG00000261468	-1.02821	-1.57849	-0.477935	0.393982	-3.77179	0.000505302	0.0314429	-0.166285	1	1916	1	HAVANA	sense_overlapping	RP11-1024P17.1
ENSG00000085449	-0.54048	-0.829992	-0.250968	5.7915	-3.76843	0.000510386	0.0315827	-0.468097	6	4660	12	HAVANA	protein_coding	WDFY1
ENSG00000182795	1.81536	0.843059	2.78766	3.46288	3.76885	0.000509752	0.0315827	-0.34538	2	5493	4	HAVANA	protein_coding	C1orf116
ENSG00000118971	-1.80491	-2.77215	-0.837667	4.43506	-3.76675	0.000512946	0.0316835	-0.354483	4	6480	5	HAVANA	protein_coding	CCND2
ENSG00000100003	-0.675362	-1.03781	-0.312915	2.6352	-3.76131	0.000521327	0.0317403	-0.282358	17	4381	12	HAVANA	protein_coding	SEC14L2
ENSG00000145908	-1.08404	-1.66542	-0.502663	2.59668	-3.76387	0.000517375	0.0317403	-0.266083	5	4155	7	HAVANA	protein_coding	ZNF300
ENSG00000146285	-1.50219	-2.30785	-0.696533	-1.62105	-3.76375	0.000517553	0.0317403	-0.186962	11	4297	8	HAVANA	protein_coding	SCML4
ENSG00000185272	1.19257	0.553005	1.83213	0.723981	3.76397	0.000517214	0.0317403	-0.198435	6	1992	5	HAVANA	protein_coding	RBM11
ENSG00000225490	1.45057	0.672312	2.22882	-1.81777	3.76238	0.000519669	0.0317403	-0.194218	1	553	2	HAVANA	lincRNA	RP4-610C12.3
ENSG00000231160	0.710855	0.329474	1.09224	0.573414	3.76244	0.000519586	0.0317403	-0.196195	4	2368	8	HAVANA	antisense	RP11-617D20.1
ENSG00000253540	0.778992	0.360967	1.19702	1.52796	3.76164	0.000520818	0.0317403	-0.236501	5	959	8	HAVANA	pseudogene	FAM86HP
ENSG00000267243	1.31565	0.609734	2.02156	-1.62531	3.76215	0.000520034	0.0317403	-0.196051	7	3113	10	HAVANA	processed_transcript	AC005307.3
ENSG00000169429	-1.53558	-2.35983	-0.71134	7.14903	-3.76067	0.000522331	0.0317446	-0.546173	3	1705	4	HAVANA	protein_coding	CXCL8
ENSG00000107242	-1.18582	-1.82314	-0.548503	-0.423919	-3.75587	0.000529843	0.0319118	-0.204428	8	3335	21	HAVANA	protein_coding	PIP5K1B
ENSG00000114491	0.531765	0.245955	0.817576	3.71195	3.75569	0.00053013	0.0319118	-0.383773	13	2658	7	HAVANA	protein_coding	UMPS
ENSG00000143776	0.634179	0.293328	0.97503	4.80252	3.75573	0.000530068	0.0319118	-0.463874	15	10855	37	ENSEMBL	protein_coding	CDC42BPA
ENSG00000161513	0.832425	0.385186	1.27966	2.02067	3.7571	0.000527909	0.0319118	-0.272054	20	2482	13	HAVANA	protein_coding	FDXR
ENSG00000198840	0.970337	0.448755	1.49192	7.19032	3.75532	0.000530707	0.0319118	-0.618482	1	346	1	ENSEMBL	protein_coding	MT-ND3
ENSG00000259665	1.10544	0.511565	1.69931	-3.08224	3.7574	0.000527436	0.0319118	-0.212451	1	370	1	HAVANA	pseudogene	RP11-323I15.3
ENSG00000123610	-1.58777	-2.44157	-0.733963	-0.45618	-3.75384	0.000533056	0.0319402	-0.209341	2	1422	6	HAVANA	protein_coding	TNFAIP6
ENSG00000125449	0.566822	0.262022	0.871622	2.40146	3.75387	0.000533013	0.0319402	-0.303223	5	2126	3	HAVANA	protein_coding	ARMC7
ENSG00000132821	2.22339	1.02742	3.41936	0.245673	3.75268	0.0005349	0.0319943	-0.215484	4	1959	4	HAVANA	protein_coding	VSTM2L
ENSG00000163170	0.586341	0.270772	0.901909	2.55162	3.75063	0.000538177	0.0321339	-0.316824	5	2982	4	HAVANA	protein_coding	BOLA3
ENSG00000214832	0.679778	0.31346	1.0461	1.4913	3.7459	0.0005458	0.032532	-0.273196	3	1132	2	ENSEMBL	pseudogene	UPF3AP2
ENSG00000239776	2.288	1.05454	3.52145	1.63251	3.74438	0.000548273	0.0326223	-0.295553	1	57	1	ENSEMBL	miRNA	AC079949.1
ENSG00000145354	-0.530486	-0.816599	-0.244373	3.07138	-3.74269	0.000551037	0.0327295	-0.357824	3	2327	4	HAVANA	protein_coding	CISD2
ENSG00000114019	0.790255	0.363933	1.21658	7.12647	3.74177	0.000552544	0.032734	-0.648624	13	4521	10	HAVANA	protein_coding	AMOTL2
ENSG00000161558	0.715868	0.329601	1.10214	1.22042	3.74104	0.000553737	0.032734	-0.269957	15	2560	8	HAVANA	protein_coding	TMEM143
ENSG00000230535	1.81715	0.836615	2.79769	0.790308	3.74088	0.000553999	0.032734	-0.272597	1	665	1	HAVANA	pseudogene	BASP1P1
ENSG00000146676	-0.400205	-0.616296	-0.184114	5.96929	-3.73847	0.000557991	0.0329128	-0.566664	1	9065	1	HAVANA	protein_coding	PURB
ENSG00000166523	-1.49099	-2.29626	-0.685721	0.900979	-3.7375	0.000559602	0.0329507	-0.26827	6	2159	6	HAVANA	protein_coding	CLEC4E
ENSG00000065054	1.04601	0.480439	1.61157	4.01811	3.73334	0.000566554	0.0331508	-0.476363	9	2194	7	HAVANA	protein_coding	SLC9A3R2
ENSG00000130304	0.587947	0.270149	0.905745	4.5372	3.73451	0.000564579	0.0331508	-0.50259	10	4343	13	HAVANA	protein_coding	SLC27A1
ENSG00000166822	-0.480693	-0.740695	-0.220692	4.17707	-3.73198	0.000568845	0.0331508	-0.462423	7	4959	4	HAVANA	protein_coding	TMEM170A
ENSG00000229311	1.25979	0.578454	1.94112	-1.55417	3.73237	0.00056819	0.0331508	-0.267819	1	3614	3	HAVANA	lincRNA	RP11-475I24.8
ENSG00000229683	1.27472	0.585423	1.96402	-2.10484	3.73297	0.000567168	0.0331508	-0.270198	1	153	1	HAVANA	pseudogene	ASNSP5
ENSG00000267383	0.444299	0.204108	0.68449	4.03964	3.73393	0.00056556	0.0331508	-0.468529	6	1268	5	HAVANA	antisense	CTC-260E6.6
ENSG00000026751	-1.37683	-2.12233	-0.631338	2.15234	-3.72806	0.000575495	0.03334	-0.344689	10	3542	7	HAVANA	protein_coding	SLAMF7
ENSG00000033178	-0.42374	-0.653173	-0.194308	5.53313	-3.72814	0.00057537	0.03334	-0.567214	6	6455	33	HAVANA	protein_coding	UBA6
ENSG00000170075	0.628364	0.288216	0.968511	0.700368	3.72899	0.000573925	0.03334	-0.286576	1	2508	2	HAVANA	protein_coding	GPR37L1
ENSG00000258675	1.41215	0.64747	2.17683	-3.14375	3.72776	0.00057601	0.03334	-0.28665	1	637	3	HAVANA	lincRNA	RP11-299L17.3
ENSG00000231093	0.963018	0.441334	1.4847	-2.54033	3.72627	0.000578571	0.0333747	-0.293112	1	1855	2	HAVANA	pseudogene	RP13-150K15.1
ENSG00000244230	-0.457755	-0.70572	-0.20979	6.68706	-3.7264	0.000578345	0.0333747	-0.642969	1	257	1	ENSEMBL	misc_RNA	RN7SL151P
ENSG00000105552	0.666164	0.30519	1.02714	3.6727	3.72523	0.000580364	0.0334215	-0.466152	12	2254	12	HAVANA	protein_coding	BCAT2
ENSG00000176731	0.677013	0.309727	1.0443	2.65237	3.72083	0.000587986	0.0338033	-0.40591	14	853	5	HAVANA	protein_coding	C8orf59
ENSG00000076716	-1.43575	-2.21495	-0.656551	1.81286	-3.71943	0.000590419	0.0338859	-0.342757	2	4960	9	HAVANA	protein_coding	GPC4
ENSG00000166348	0.725623	0.331734	1.11951	4.0794	3.71864	0.000591815	0.0339088	-0.51267	21	6247	23	ENSEMBL	protein_coding	USP54
ENSG00000189056	2.01008	0.918572	3.10159	0.802677	3.71735	0.000594076	0.0339488	-0.321727	7	11571	65	HAVANA	protein_coding	RELN
ENSG00000198763	1.0082	0.460695	1.55571	9.25774	3.71711	0.000594508	0.0339488	-0.836709	1	1042	1	ENSEMBL	protein_coding	MT-ND2
ENSG00000136051	-0.600925	-0.927421	-0.27443	3.99823	-3.71527	0.000597751	0.0340198	-0.497042	13	5819	33	HAVANA	protein_coding	WASHC4
ENSG00000198133	-1.34207	-2.0712	-0.612942	1.57376	-3.71551	0.000597335	0.0340198	-0.33993	8	4068	9	HAVANA	protein_coding	TMEM229B
ENSG00000155304	-0.431089	-0.665478	-0.1967	4.70831	-3.71259	0.000602512	0.0341765	-0.554735	3	3986	5	HAVANA	protein_coding	HSPA13
ENSG00000258486	-0.522965	-0.807265	-0.238664	9.7021	-3.71314	0.000601535	0.0341765	-0.848448	2	300	1	ENSEMBL	antisense	RN7SL1
ENSG00000136560	-0.489671	-0.756065	-0.223277	5.11754	-3.71046	0.000606337	0.0343362	-0.58514	24	2171	9	HAVANA	protein_coding	TANK
ENSG00000132670	0.551153	0.251177	0.851129	4.52654	3.70879	0.000609336	0.0343916	-0.575833	10	3725	28	ENSEMBL	protein_coding	PTPRA
ENSG00000133055	1.3939	0.63533	2.15248	-1.07312	3.70921	0.000608578	0.0343916	-0.327274	1	1805	11	HAVANA	protein_coding	MYBPH
ENSG00000102804	0.656764	0.299034	1.01449	6.99285	3.70596	0.000614467	0.0345893	-0.741537	11	4820	3	HAVANA	protein_coding	TSC22D1
ENSG00000182362	0.763136	0.347442	1.17883	1.47537	3.70574	0.000614871	0.0345893	-0.375345	8	1402	5	HAVANA	protein_coding	YBEY
ENSG00000159423	0.993311	0.451734	1.53489	1.31098	3.7023	0.00062116	0.0348347	-0.374221	6	3363	16	HAVANA	protein_coding	ALDH4A1
ENSG00000189306	-0.454919	-0.70297	-0.206867	5.07134	-3.70202	0.000621669	0.0348347	-0.608012	3	3801	7	HAVANA	protein_coding	RRP7A
ENSG00000243049	-0.864982	-1.33667	-0.393293	-0.789108	-3.70168	0.000622304	0.0348347	-0.346287	1	293	1	ENSEMBL	misc_RNA	RN7SL33P
ENSG00000178177	-0.61635	-0.952605	-0.280096	2.95744	-3.70004	0.000625326	0.0349464	-0.46964	7	5009	7	HAVANA	protein_coding	LCORL
ENSG00000015475	-0.613322	-0.948065	-0.278579	4.64282	-3.69848	0.000628216	0.0350504	-0.585432	10	2493	7	HAVANA	protein_coding	BID
ENSG00000126895	1.40405	0.637573	2.17053	0.689204	3.69769	0.000629696	0.0350754	-0.375401	5	1763	4	HAVANA	protein_coding	AVPR2
ENSG00000092847	-0.399124	-0.617166	-0.181083	5.30683	-3.69501	0.000634697	0.0352047	-0.645138	2	12790	19	HAVANA	protein_coding	AGO1
ENSG00000100744	-0.512879	-0.793013	-0.232745	3.18331	-3.69569	0.000633423	0.0352047	-0.49805	7	3834	4	HAVANA	protein_coding	GSKIP
ENSG00000144852	1.24401	0.564367	1.92366	-0.908111	3.69479	0.000635121	0.0352047	-0.362628	5	4417	9	HAVANA	protein_coding	NR1I2
ENSG00000111052	-1.77089	-2.73856	-0.803216	-0.705769	-3.69411	0.000636394	0.0352179	-0.364262	4	6112	7	HAVANA	protein_coding	LIN7A
ENSG00000140511	1.1018	0.499419	1.70417	4.1001	3.69215	0.000640092	0.0353651	-0.59585	5	3071	6	HAVANA	protein_coding	HAPLN3
ENSG00000086205	1.66992	0.756733	2.58311	-1.27944	3.69133	0.000641644	0.0353934	-0.371383	14	2697	20	HAVANA	protein_coding	FOLH1
ENSG00000134242	-1.35202	-2.09157	-0.612466	0.792031	-3.69029	0.000643621	0.035445	-0.386999	11	3654	21	HAVANA	protein_coding	PTPN22
ENSG00000227183	1.35207	0.612083	2.09205	-1.62752	3.68827	0.000647472	0.0355994	-0.38249	1	252	1	HAVANA	pseudogene	HDGFP1
ENSG00000007341	-0.546564	-0.846282	-0.246845	3.10563	-3.68107	0.000661392	0.0356103	-0.533342	32	4528	17	HAVANA	protein_coding	ST7L
ENSG00000024422	1.12719	0.508756	1.74562	2.44072	3.67918	0.000665097	0.0356103	-0.50819	5	3585	6	HAVANA	protein_coding	EHD2
ENSG00000079101	1.22383	0.552271	1.8954	-0.432237	3.67861	0.00066623	0.0356103	-0.404759	12	2449	11	HAVANA	protein_coding	CLUL1
ENSG00000081923	0.890645	0.402366	1.37892	4.3637	3.682	0.000659582	0.0356103	-0.640485	6	5935	28	ENSEMBL	protein_coding	ATP8B1
ENSG00000105738	0.578499	0.261612	0.895385	4.29798	3.68507	0.000653629	0.0356103	-0.619504	12	7987	22	HAVANA	protein_coding	SIPA1L3
ENSG00000105968	-0.431136	-0.667232	-0.19504	5.34812	-3.68615	0.000651556	0.0356103	-0.670481	8	3804	5	HAVANA	protein_coding	H2AFV
ENSG00000106034	-1.36554	-2.11448	-0.616598	0.974392	-3.68047	0.000662573	0.0356103	-0.421146	10	5340	23	HAVANA	protein_coding	CPED1
ENSG00000108469	0.507565	0.229082	0.786048	4.17697	3.67909	0.000665283	0.0356103	-0.630728	19	3710	20	HAVANA	protein_coding	RECQL5
ENSG00000116133	1.13727	0.512939	1.76159	7.15317	3.67703	0.000669345	0.0356103	-0.831246	4	4250	9	ENSEMBL	protein_coding	DHCR24
ENSG00000139112	-0.882808	-1.36755	-0.398064	5.44217	-3.67622	0.000670946	0.0356103	-0.693465	18	3214	6	HAVANA	protein_coding	GABARAPL1
ENSG00000143486	0.496648	0.223873	0.769422	4.66153	3.67529	0.000672781	0.0356103	-0.672688	8	2094	15	HAVANA	protein_coding	EIF2D
ENSG00000147601	0.42212	0.190793	0.653447	3.66057	3.68347	0.000656728	0.0356103	-0.580797	8	3598	10	HAVANA	protein_coding	TERF1
ENSG00000161682	1.21671	0.54911	1.88431	2.35626	3.67891	0.000665641	0.0356103	-0.504868	4	3160	8	HAVANA	protein_coding	FAM171A2
ENSG00000166228	0.710412	0.320784	1.10004	5.03454	3.68051	0.000662499	0.0356103	-0.68295	3	1006	4	HAVANA	protein_coding	PCBD1
ENSG00000170579	1.11757	0.505466	1.72967	2.26756	3.68551	0.000652782	0.0356103	-0.480396	22	6683	13	ENSEMBL	protein_coding	DLGAP1
ENSG00000175040	-1.00158	-1.55165	-0.451508	3.16015	-3.67547	0.000672419	0.0356103	-0.543094	1	3526	2	HAVANA	protein_coding	CHST2
ENSG00000185101	0.896609	0.404571	1.38865	4.10112	3.67834	0.000666749	0.0356103	-0.629948	8	5487	23	HAVANA	protein_coding	ANO9
ENSG00000213513	-0.834719	-1.29305	-0.376393	0.117367	-3.67632	0.000670742	0.0356103	-0.41464	1	1540	1	HAVANA	pseudogene	RP13-39P12.2
ENSG00000225099	-1.12467	-1.74173	-0.507614	-0.0421553	-3.67915	0.000665161	0.0356103	-0.405462	1	681	1	HAVANA	pseudogene	ATP6V1E1P1
ENSG00000237810	1.46447	0.661664	2.26728	-2.16111	3.68228	0.000659041	0.0356103	-0.399576	1	1459	1	HAVANA	pseudogene	CTD-2571E19.3
ENSG00000239731	-0.75187	-1.16358	-0.340162	2.10807	-3.68638	0.000651106	0.0356103	-0.455165	1	292	1	ENSEMBL	misc_RNA	RN7SL825P
ENSG00000241278	1.30094	0.587171	2.01471	-1.0668	3.67914	0.000665178	0.0356103	-0.402759	1	1086	4	HAVANA	pseudogene	ENPP7P4
ENSG00000251152	-1.08456	-1.67965	-0.489463	-1.4292	-3.67887	0.000665712	0.0356103	-0.408265	1	4019	2	HAVANA	lincRNA	RP11-281P23.1
ENSG00000251815	1.16575	0.525531	1.80596	-2.51844	3.67557	0.000672218	0.0356103	-0.413347	1	96	1	ENSEMBL	snoRNA	SNORD116-26
ENSG00000150201	1.49782	0.675047	2.32059	-2.04427	3.67475	0.000673859	0.035612	-0.4158	3	770	9	HAVANA	protein_coding	FXYD4
ENSG00000234511	-1.66807	-2.58491	-0.751232	0.418168	-3.67256	0.000678233	0.0357876	-0.427825	6	2113	4	HAVANA	protein_coding	C5orf58
ENSG00000105726	0.527545	0.237521	0.817569	4.78322	3.67174	0.000679858	0.0358178	-0.693543	15	4729	26	HAVANA	protein_coding	ATP13A1
ENSG00000011243	0.599387	0.269758	0.929017	5.26029	3.67052	0.000682308	0.035881	-0.728633	19	2749	16	HAVANA	protein_coding	AKAP8L
ENSG00000156858	0.45947	0.206758	0.712182	4.18326	3.6701	0.000683167	0.035881	-0.65508	13	2316	12	HAVANA	protein_coding	PRR14
ENSG00000184828	1.06291	0.477753	1.64806	4.35114	3.66667	0.000690101	0.0361894	-0.684647	29	4949	9	HAVANA	protein_coding	ZBTB7C
ENSG00000091656	1.80118	0.808954	2.7934	0.699732	3.66433	0.000694888	0.0362727	-0.464642	14	14019	12	HAVANA	protein_coding	ZFHX4
ENSG00000178287	1.64475	0.738877	2.55061	-2.66233	3.66506	0.000693398	0.0362727	-0.441567	8	806	4	HAVANA	protein_coding	SPAG11A
ENSG00000272115	1.17944	0.529788	1.82908	-1.37839	3.66474	0.000694037	0.0362727	-0.445615	1	485	1	HAVANA	antisense	GS1-393G12.14
ENSG00000118733	1.83154	0.821929	2.84115	-2.32947	3.66193	0.000699819	0.0363628	-0.449348	7	3255	7	HAVANA	protein_coding	OLFM3
ENSG00000151365	1.6149	0.72474	2.50507	-1.3697	3.66205	0.00069958	0.0363628	-0.449694	1	1174	2	HAVANA	protein_coding	THRSP
ENSG00000261240	1.00153	0.449496	1.55357	-2.98988	3.66221	0.000699237	0.0363628	-0.452279	1	456	2	HAVANA	antisense	RP11-304L19.4
ENSG00000090104	-1.35046	-2.09526	-0.60566	6.27822	-3.66006	0.000703678	0.0364066	-0.782344	6	2653	5	HAVANA	protein_coding	RGS1
ENSG00000105671	0.527814	0.236545	0.819083	4.67411	3.65791	0.000708149	0.0364066	-0.72052	14	1882	14	HAVANA	protein_coding	DDX49
ENSG00000174579	0.441435	0.19786	0.68501	5.49589	3.65832	0.00070731	0.0364066	-0.776543	5	4692	2	HAVANA	protein_coding	MSL2
ENSG00000188971	0.54719	0.245289	0.849092	4.09534	3.65864	0.000706625	0.0364066	-0.682547	2	3657	2	ENSEMBL	sense_intronic	RP11-427H3.2
ENSG00000225137	-0.452248	-0.701615	-0.202882	4.21392	-3.66088	0.000701982	0.0364066	-0.662241	1	1838	1	HAVANA	pseudogene	DYNC1I2P1
ENSG00000234745	-0.918677	-1.42564	-0.411715	9.13905	-3.65792	0.000708131	0.0364066	-0.965817	7	1547	8	HAVANA	protein_coding	HLA-B
ENSG00000237541	-1.62601	-2.52328	-0.728742	2.21826	-3.65803	0.000707902	0.0364066	-0.52309	1	1524	5	HAVANA	protein_coding	HLA-DQA2
ENSG00000266904	0.957253	0.428777	1.48573	-0.126857	3.65635	0.000711408	0.0365189	-0.464419	7	2546	4	HAVANA	lincRNA	LINC00663
ENSG00000181789	0.379258	0.169838	0.588677	6.81534	3.65564	0.000712898	0.0365403	-0.863288	10	3231	24	HAVANA	protein_coding	COPG1
ENSG00000269950	1.29466	0.579555	2.00977	-0.83921	3.65454	0.000715214	0.0366039	-0.465944	1	729	2	HAVANA	lincRNA	AP000962.2
ENSG00000135940	0.443116	0.198291	0.68794	6.18612	3.6535	0.000717413	0.0366063	-0.83004	4	738	5	HAVANA	protein_coding	COX5B
ENSG00000231062	1.38461	0.619685	2.14954	-2.43843	3.65389	0.000716586	0.0366063	-0.47104	1	597	2	HAVANA	antisense	AC103563.9
ENSG00000163864	0.659102	0.294731	1.02347	1.95818	3.65137	0.000721933	0.0367819	-0.553909	16	2454	7	HAVANA	protein_coding	NMNAT3
ENSG00000101144	1.72919	0.772781	2.68561	3.59064	3.6496	0.00072569	0.0368132	-0.663741	9	4013	7	HAVANA	protein_coding	BMP7
ENSG00000141837	1.29253	0.577627	2.00744	1.80613	3.64955	0.000725793	0.0368132	-0.548145	13	8392	47	HAVANA	protein_coding	CACNA1A
ENSG00000171695	1.24471	0.556258	1.93317	-1.59784	3.64956	0.000725772	0.0368132	-0.481958	2	868	3	HAVANA	protein_coding	LKAAEAR1
ENSG00000099956	-0.649875	-1.00959	-0.29016	4.39059	-3.64685	0.000731582	0.0370437	-0.70933	7	1728	9	HAVANA	protein_coding	SMARCB1
ENSG00000264483	1.16689	0.520924	1.81286	-2.11042	3.64642	0.000732514	0.0370437	-0.489374	1	94	1	ENSEMBL	miRNA	MIR5008
ENSG00000156467	0.563428	0.251183	0.875673	6.30688	3.64242	0.000741197	0.0373717	-0.872517	9	5575	5	HAVANA	protein_coding	UQCRB
ENSG00000237512	1.43769	0.641021	2.23436	0.871052	3.64279	0.000740386	0.0373717	-0.522883	2	647	2	HAVANA	antisense	UNC5B-AS1
ENSG00000102854	1.55285	0.692071	2.41362	7.80026	3.64155	0.000743089	0.037381	-0.977189	8	2418	18	HAVANA	protein_coding	MSLN
ENSG00000132840	1.02856	0.458138	1.59898	-0.723419	3.63982	0.000746874	0.037381	-0.503593	7	2050	8	HAVANA	protein_coding	BHMT2
ENSG00000168116	-0.656711	-1.02079	-0.292628	1.94584	-3.641	0.000744283	0.037381	-0.566412	3	2933	4	HAVANA	protein_coding	KIAA1586
ENSG00000177732	0.891246	0.397007	1.38549	4.0242	3.64005	0.000746364	0.037381	-0.733745	2	4627	2	ENSEMBL	protein_coding	SOX12
ENSG00000237609	1.35752	0.604683	2.11035	-2.57719	3.63993	0.000746631	0.037381	-0.508868	1	292	2	HAVANA	lincRNA	AF064858.10
ENSG00000100281	-0.494201	-0.768367	-0.220035	3.61532	-3.63863	0.000749493	0.0374021	-0.68508	9	4216	12	HAVANA	protein_coding	HMGXB4
ENSG00000101346	0.490702	0.218479	0.762925	5.3364	3.63865	0.000749445	0.0374021	-0.818469	5	5235	7	HAVANA	protein_coding	POFUT1
ENSG00000067992	-0.827218	-1.28624	-0.368191	2.05284	-3.63772	0.000751501	0.0374474	-0.57543	3	1921	12	HAVANA	protein_coding	PDK3
ENSG00000256542	1.58041	0.703042	2.45777	-2.93831	3.6361	0.000755092	0.0375338	-0.516165	1	1000	2	HAVANA	antisense	RP13-895J2.3
ENSG00000259479	0.597378	0.265728	0.929028	2.56452	3.63594	0.00075544	0.0375338	-0.630296	4	1133	10	HAVANA	pseudogene	CTD-2008A1.2
ENSG00000214248	1.17202	0.521001	1.82304	-1.24319	3.63403	0.000759693	0.0376901	-0.518593	1	4739	1	ENSEMBL	protein_coding	AC010336.1
ENSG00000239899	-0.49445	-0.769432	-0.219468	6.50755	-3.62966	0.00076951	0.0381215	-0.90176	1	278	1	ENSEMBL	misc_RNA	RN7SL674P
ENSG00000064042	1.03057	0.45726	1.60387	4.35382	3.62858	0.000771956	0.0381317	-0.785443	22	6165	32	HAVANA	protein_coding	LIMCH1
ENSG00000105393	0.60632	0.269051	0.943588	3.05651	3.62888	0.000771258	0.0381317	-0.682397	18	1472	9	HAVANA	protein_coding	BABAM1
ENSG00000064703	-0.475349	-0.739941	-0.210757	3.65952	-3.62647	0.000776754	0.0382754	-0.717045	6	4332	11	HAVANA	protein_coding	DDX20
ENSG00000132622	1.11087	0.492503	1.72923	-0.356994	3.62631	0.000777115	0.0382754	-0.540073	3	3151	13	ENSEMBL	protein_coding	HSPA12B
ENSG00000103569	-1.49889	-2.33357	-0.664213	4.98423	-3.62491	0.0007803	0.0383214	-0.793206	4	3034	7	ENSEMBL	protein_coding	AQP9
ENSG00000130340	-0.767045	-1.19413	-0.339961	5.17105	-3.62539	0.000779209	0.0383214	-0.815313	1	4198	18	HAVANA	protein_coding	SNX9
ENSG00000165300	2.00953	0.890203	3.12886	-1.30194	3.62397	0.000782466	0.0383724	-0.544472	2	4447	2	HAVANA	protein_coding	SLITRK5
ENSG00000223825	-0.819438	-1.27594	-0.362932	1.19894	-3.62341	0.000783755	0.0383803	-0.57147	2	503	1	ENSEMBL	pseudogene	DAZAP2P1
ENSG00000213885	0.641689	0.284136	0.999242	4.78702	3.62269	0.000785397	0.0384055	-0.826882	1	611	1	HAVANA	pseudogene	RPL13AP7
ENSG00000079739	-0.605315	-0.942831	-0.267798	4.01477	-3.62021	0.000791148	0.0384656	-0.754898	5	2657	11	HAVANA	protein_coding	PGM1
ENSG00000125538	-1.88139	-2.93002	-0.832762	4.48138	-3.62163	0.000787843	0.0384656	-0.766745	8	1631	7	HAVANA	protein_coding	IL1B
ENSG00000179698	0.881508	0.389996	1.37302	2.73043	3.62025	0.000791042	0.0384656	-0.693164	6	7119	24	HAVANA	protein_coding	WDR97
ENSG00000233493	1.09943	0.486548	1.71231	1.67394	3.62108	0.000789126	0.0384656	-0.614939	1	1000	2	HAVANA	protein_coding	TMEM238
ENSG00000143674	0.712601	0.315107	1.11009	4.5548	3.61879	0.000794442	0.0385707	-0.826801	3	5809	10	HAVANA	protein_coding	MAP3K21
ENSG00000178982	0.559567	0.247387	0.871747	5.74168	3.61821	0.000795798	0.0385814	-0.900756	14	1327	8	HAVANA	protein_coding	EIF3K
ENSG00000091106	-1.40665	-2.19174	-0.621565	2.35363	-3.61673	0.000799263	0.0385846	-0.642583	4	3581	10	HAVANA	protein_coding	NLRC4
ENSG00000204186	-1.46392	-2.28083	-0.647013	2.58081	-3.61736	0.00079778	0.0385846	-0.653375	1	10282	5	HAVANA	protein_coding	ZDBF2
ENSG00000269120	1.1604	0.512774	1.80803	-2.75289	3.61685	0.000798986	0.0385846	-0.563998	1	186	1	ENSEMBL	protein_coding	AL133318.1
ENSG00000182836	1.71124	0.755768	2.66671	-2.04761	3.61527	0.000802688	0.038695	-0.566323	2	7704	4	ENSEMBL	protein_coding	PLCXD3
ENSG00000181201	0.927827	0.409418	1.44624	-0.311609	3.61278	0.000808567	0.0388135	-0.572585	2	524	2	HAVANA	pseudogene	HIST3H2BA
ENSG00000223458	1.25491	0.553893	1.95593	-2.5037	3.61352	0.000806802	0.0388135	-0.570961	1	243	3	HAVANA	sense_intronic	RP11-332E3.2
ENSG00000256001	1.30349	0.575207	2.03178	-1.62496	3.61288	0.000808329	0.0388135	-0.575395	2	505	3	HAVANA	lincRNA	RP11-575F12.2
ENSG00000253537	1.245	0.54913	1.94088	-0.120856	3.6115	0.000811604	0.0389044	-0.580498	1	4605	4	HAVANA	protein_coding	PCDHGA7
ENSG00000188536	1.86619	0.822906	2.90947	0.633461	3.61078	0.000813317	0.0389317	-0.601519	4	640	3	HAVANA	protein_coding	HBA2
ENSG00000168255	0.553133	0.243763	0.862503	4.5645	3.6091	0.000817331	0.0389602	-0.852403	19	2553	9	HAVANA	protein_coding	POLR2J3
ENSG00000168703	1.51261	0.666597	2.35861	-2.45147	3.60909	0.000817347	0.0389602	-0.583788	1	775	3	HAVANA	protein_coding	WFDC12
ENSG00000170456	-0.883342	-1.37736	-0.389326	1.97712	-3.6094	0.000816612	0.0389602	-0.648337	8	9470	23	HAVANA	protein_coding	DENND5B
ENSG00000064763	-0.654014	-1.01991	-0.288116	2.62521	-3.60807	0.000819812	0.0390231	-0.692388	10	2095	12	HAVANA	protein_coding	FAR2
ENSG00000175426	-1.67568	-2.61331	-0.738057	-0.456274	-3.60753	0.00082111	0.0390303	-0.586402	4	5086	14	HAVANA	protein_coding	PCSK1
ENSG00000267128	1.10912	0.488084	1.73015	0.708689	3.60504	0.000827112	0.0392607	-0.627387	5	1812	8	HAVANA	antisense	RNF157-AS1
ENSG00000006047	1.44194	0.634201	2.24967	1.44566	3.60349	0.000830859	0.0393526	-0.661007	7	4553	9	HAVANA	protein_coding	YBX2
ENSG00000063176	0.652644	0.28698	1.01831	3.20512	3.60281	0.000832517	0.0393526	-0.77044	14	3092	8	HAVANA	protein_coding	SPHK2
ENSG00000241172	-0.485722	-0.757858	-0.213586	4.03307	-3.60287	0.000832378	0.0393526	-0.809492	1	299	1	ENSEMBL	misc_RNA	RN7SL70P
ENSG00000204261	-1.13676	-1.77383	-0.499682	0.55405	-3.60184	0.000834883	0.0393671	-0.612525	6	1267	3	HAVANA	lincRNA	XXbac-BPG246D15.8
ENSG00000236081	1.51972	0.667996	2.37144	-2.03527	3.60174	0.000835136	0.0393671	-0.601354	2	637	2	HAVANA	lincRNA	AC074389.9
ENSG00000125878	1.3331	0.58573	2.08046	-1.36344	3.6006	0.000837923	0.0394438	-0.603503	1	1555	2	HAVANA	protein_coding	TCF15
ENSG00000178175	-1.39729	-2.18115	-0.613429	-1.65218	-3.59828	0.000843647	0.0396584	-0.610427	3	3830	5	HAVANA	protein_coding	ZNF366
ENSG00000121807	-1.71258	-2.67429	-0.750872	0.757394	-3.59463	0.000852687	0.0398084	-0.643976	5	2671	3	HAVANA	protein_coding	CCR2
ENSG00000179041	0.660138	0.289442	1.03083	3.34917	3.59471	0.000852485	0.0398084	-0.803159	1	1704	1	HAVANA	protein_coding	RRS1
ENSG00000183876	-1.39065	-2.17143	-0.609878	0.533607	-3.59534	0.000850929	0.0398084	-0.63122	3	3161	2	HAVANA	protein_coding	ARSI
ENSG00000184967	0.57262	0.251163	0.894077	3.12469	3.59576	0.000849874	0.0398084	-0.781434	4	1632	15	HAVANA	protein_coding	NOC4L
ENSG00000268751	1.26389	0.554374	1.97341	-1.74992	3.59579	0.000849799	0.0398084	-0.616238	2	612	3	HAVANA	lincRNA	SCGB1B2P
ENSG00000163162	-0.514532	-0.803519	-0.225546	5.55428	-3.59403	0.000854181	0.0398236	-0.935455	6	2458	8	HAVANA	protein_coding	RNF149
ENSG00000143546	-1.71267	-2.67545	-0.749902	3.60021	-3.59086	0.000862146	0.0401399	-0.787099	3	717	3	HAVANA	protein_coding	S100A8
ENSG00000005700	-0.377505	-0.589811	-0.165199	4.01296	-3.58929	0.000866121	0.0402699	-0.847192	9	6054	29	HAVANA	protein_coding	IBTK
ENSG00000105676	0.648491	0.28362	1.01336	3.15153	3.58766	0.000870238	0.0403887	-0.802194	20	2488	9	HAVANA	protein_coding	ARMC6
ENSG00000227117	-1.09346	-1.70874	-0.478172	-1.40048	-3.58734	0.000871051	0.0403887	-0.638123	3	902	5	HAVANA	processed_transcript	CTA-85E5.10
ENSG00000218418	-0.497631	-0.777775	-0.217488	4.48805	-3.5857	0.00087524	0.0405278	-0.886705	1	5914	1	HAVANA	pseudogene	RP11-296E7.1
ENSG00000128185	-0.641721	-1.00305	-0.280389	3.59169	-3.58498	0.000877073	0.0405575	-0.822127	3	1154	5	HAVANA	protein_coding	DGCR6L
ENSG00000105516	0.625691	0.273229	0.978152	3.08059	3.5834	0.000881147	0.0406906	-0.816197	5	5756	4	HAVANA	protein_coding	DBP
ENSG00000171552	0.381742	0.166425	0.597059	6.99105	3.57881	0.000893038	0.0411651	-1.08679	10	2610	3	HAVANA	protein_coding	BCL2L1
ENSG00000225259	-0.567786	-0.888067	-0.247505	3.04501	-3.5785	0.000893843	0.0411651	-0.804348	2	1102	2	ENSEMBL	pseudogene	ST13P6
ENSG00000104960	0.57134	0.248899	0.89378	3.89408	3.57677	0.000898353	0.0413169	-0.890109	22	1880	13	HAVANA	protein_coding	PTOV1
ENSG00000123689	-1.44503	-2.26068	-0.62938	4.64854	-3.57619	0.000899893	0.0413319	-0.908126	1	866	2	HAVANA	protein_coding	G0S2
ENSG00000248966	-0.500597	-0.783253	-0.217941	2.51204	-3.57501	0.000903002	0.0414188	-0.778006	1	2752	1	HAVANA	pseudogene	CTD-2089O24.1
ENSG00000250606	1.69655	0.738449	2.65464	-1.31986	3.5744	0.000904596	0.0414361	-0.672172	6	905	7	ENSEMBL	pseudogene	PRSS3P2
ENSG00000100150	-0.591805	-0.926394	-0.257216	3.31669	-3.57038	0.000915278	0.0418128	-0.843593	26	5410	42	ENSEMBL	protein_coding	DEPDC5
ENSG00000215452	1.27443	0.55395	1.99492	-0.712691	3.57059	0.000914704	0.0418128	-0.683068	2	2722	4	HAVANA	pseudogene	RP5-981L23.1
ENSG00000143669	-0.780063	-1.22116	-0.338962	4.08893	-3.56976	0.000916925	0.0418319	-0.89709	13	13480	53	HAVANA	protein_coding	LYST
ENSG00000196872	0.698096	0.303273	1.09292	3.2159	3.56911	0.000918674	0.0418556	-0.863457	7	3907	10	HAVANA	protein_coding	KIAA1211L
ENSG00000095596	1.39045	0.603218	2.17768	-2.08744	3.56534	0.000928828	0.0420636	-0.692986	3	2245	7	HAVANA	protein_coding	CYP26A1
ENSG00000107821	1.16981	0.507545	1.83207	1.52575	3.56559	0.00092814	0.0420636	-0.768244	5	1913	5	HAVANA	protein_coding	KAZALD1
ENSG00000126453	0.78577	0.340864	1.23068	2.13201	3.56512	0.000929418	0.0420636	-0.794227	9	1431	7	HAVANA	protein_coding	BCL2L12
ENSG00000130193	0.853595	0.370455	1.33673	4.63023	3.56637	0.000926039	0.0420636	-0.97085	3	2279	3	HAVANA	protein_coding	THEM6
ENSG00000162006	1.76083	0.763887	2.75777	1.77357	3.56529	0.000928966	0.0420636	-0.781477	4	3162	16	ENSEMBL	protein_coding	MSLNL
ENSG00000130508	1.27178	0.551571	1.99198	4.92364	3.56452	0.00093103	0.0420806	-1.01115	14	6808	23	HAVANA	protein_coding	PXDN
ENSG00000213954	1.08304	0.469095	1.69698	-2.73297	3.56093	0.000940835	0.0424673	-0.7063	1	486	1	HAVANA	pseudogene	RP11-280O24.1
ENSG00000248587	1.41858	0.614005	2.22316	-2.57666	3.55904	0.000946012	0.0426445	-0.708363	3	2913	4	HAVANA	lincRNA	GDNF-AS1
ENSG00000260669	1.10501	0.47818	1.73184	-1.96705	3.55848	0.000947582	0.0426587	-0.71399	2	2108	10	HAVANA	processed_transcript	AL136419.6
ENSG00000181408	1.2794	0.55334	2.00546	-2.85683	3.55698	0.000951726	0.0427887	-0.715417	1	1310	1	HAVANA	protein_coding	UTS2R
ENSG00000125304	0.504377	0.217964	0.790789	5.88755	3.55475	0.000957902	0.0430096	-1.08658	3	3430	17	HAVANA	protein_coding	TM9SF2
ENSG00000150275	1.92547	0.829988	3.02094	-1.23291	3.54796	0.000977017	0.0432966	-0.738863	23	9258	36	HAVANA	protein_coding	PCDH15
ENSG00000157703	0.978399	0.421811	1.53499	-0.897439	3.54837	0.000975859	0.0432966	-0.734954	7	5761	15	HAVANA	protein_coding	SVOPL
ENSG00000167792	0.465306	0.200672	0.72994	6.38726	3.54928	0.00097329	0.0432966	-1.13165	28	1748	10	HAVANA	protein_coding	NDUFV1
ENSG00000176641	1.03556	0.446505	1.62461	3.84732	3.54868	0.000974989	0.0432966	-0.977287	4	9501	4	HAVANA	protein_coding	RNF152
ENSG00000180543	0.941802	0.406299	1.4773	5.20663	3.55014	0.000970856	0.0432966	-1.06267	1	4460	1	HAVANA	protein_coding	TSPYL5
ENSG00000198945	-0.917247	-1.43887	-0.395622	0.348085	-3.54957	0.000972477	0.0432966	-0.747525	10	4518	25	HAVANA	protein_coding	L3MBTL3
ENSG00000213339	0.596935	0.257559	0.936311	3.84772	3.55053	0.000969752	0.0432966	-0.956579	12	2034	10	HAVANA	protein_coding	QTRT1
ENSG00000237257	1.13554	0.490112	1.78096	-3.03389	3.55142	0.000967232	0.0432966	-0.729757	1	1025	1	HAVANA	pseudogene	MTND2P8
ENSG00000238363	0.992259	0.427748	1.55677	-1.23984	3.54813	0.000976545	0.0432966	-0.735815	1	133	1	ENSEMBL	snoRNA	SNORA13
ENSG00000257877	-1.18292	-1.85529	-0.510544	-1.81954	-3.55133	0.00096749	0.0432966	-0.730218	1	569	2	HAVANA	3prime_overlapping_ncrna	RP3-462E2.3
ENSG00000099901	-0.552306	-0.86663	-0.237982	5.07839	-3.54691	0.000980027	0.0433735	-1.03081	14	2177	6	ENSEMBL	protein_coding	RANBP1
ENSG00000077380	-0.389172	-0.610752	-0.167593	5.55145	-3.54535	0.00098447	0.0435136	-1.07153	28	2605	18	HAVANA	protein_coding	DYNC1I2
ENSG00000243845	-1.11464	-1.74944	-0.479834	-2.07686	-3.54439	0.000987226	0.0435788	-0.748079	1	304	1	ENSEMBL	misc_RNA	RN7SL30P
ENSG00000138162	0.972605	0.418425	1.52678	4.10801	3.54269	0.000992121	0.0437381	-1.00277	29	9673	23	HAVANA	protein_coding	TACC2
ENSG00000102893	-0.512041	-0.803945	-0.220138	4.06729	-3.5409	0.000997293	0.0438594	-0.979348	18	5603	32	HAVANA	protein_coding	PHKB
ENSG00000152270	-0.941095	-1.4778	-0.404388	2.07755	-3.53952	0.00100131	0.0438594	-0.835916	5	5521	16	HAVANA	protein_coding	PDE3B
ENSG00000163362	1.17793	0.506327	1.84954	5.47452	3.5404	0.000998735	0.0438594	-1.11355	7	4298	10	HAVANA	protein_coding	INAVA
ENSG00000186462	1.53452	0.659512	2.40952	-1.71609	3.54004	0.000999776	0.0438594	-0.75699	2	2550	2	HAVANA	protein_coding	NAP1L2
ENSG00000221843	0.982616	0.422258	1.54297	0.642032	3.53969	0.0010008	0.0438594	-0.781266	1	6200	1	HAVANA	protein_coding	C2orf16
ENSG00000135070	-0.449329	-0.705623	-0.193035	4.26454	-3.53894	0.00100299	0.0438762	-0.997504	4	1958	4	HAVANA	protein_coding	ISCA1
ENSG00000196196	1.11282	0.477977	1.74766	-1.89923	3.53839	0.0010046	0.0438902	-0.761492	1	950	1	HAVANA	protein_coding	HRCT1
ENSG00000145428	-1.43606	-2.25547	-0.616658	0.728541	-3.53771	0.00100659	0.0439209	-0.782717	10	3203	9	ENSEMBL	protein_coding	RNF175
ENSG00000179715	-1.21093	-1.90216	-0.519698	0.342284	-3.53625	0.00101087	0.0439387	-0.775353	6	2328	4	ENSEMBL	protein_coding	PCED1B
ENSG00000200488	0.54108	0.232227	0.849933	9.63212	3.53637	0.00101052	0.0439387	-1.34866	1	332	1	ENSEMBL	misc_RNA	RN7SKP203
ENSG00000269589	1.14605	0.491965	1.80014	-0.123034	3.53684	0.00100911	0.0439387	-0.772697	1	1661	1	HAVANA	antisense	AC006128.2
ENSG00000185304	-0.646683	-1.01591	-0.277455	3.96554	-3.53544	0.00101324	0.0439853	-0.990217	4	6931	23	ENSEMBL	protein_coding	RGPD2
ENSG00000106086	-0.686484	-1.07852	-0.294453	2.98578	-3.53474	0.0010153	0.0440188	-0.91393	7	7514	14	HAVANA	protein_coding	PLEKHA8
ENSG00000063177	0.558815	0.239618	0.878013	8.08242	3.53391	0.00101774	0.0440505	-1.27281	16	3844	7	HAVANA	protein_coding	RPL18
ENSG00000101974	-0.427231	-0.671434	-0.183028	4.5984	-3.5315	0.00102488	0.0440505	-1.0425	11	6924	30	HAVANA	protein_coding	ATP11C
ENSG00000141956	0.674534	0.289188	1.05988	4.07202	3.53346	0.00101908	0.0440505	-1.02073	17	7072	33	HAVANA	protein_coding	PRDM15
ENSG00000164308	-1.29245	-2.03113	-0.553777	4.16388	-3.5319	0.00102372	0.0440505	-0.987662	11	5705	19	HAVANA	protein_coding	ERAP2
ENSG00000174485	-0.694248	-1.09098	-0.297513	3.10654	-3.53233	0.00102243	0.0440505	-0.933183	8	7172	33	HAVANA	protein_coding	DENND4A
ENSG00000196890	0.802488	0.343835	1.26114	2.87002	3.53184	0.00102388	0.0440505	-0.936487	1	452	1	HAVANA	protein_coding	HIST3H2BB
ENSG00000242477	0.570564	0.244427	0.896702	2.4276	3.53143	0.00102509	0.0440505	-0.90035	1	651	1	HAVANA	pseudogene	CTD-2161E19.1
ENSG00000143761	0.474986	0.203447	0.746525	7.39725	3.53099	0.00102642	0.044052	-1.24435	15	2006	6	HAVANA	protein_coding	ARF1
ENSG00000181826	-0.660901	-1.03885	-0.282954	3.25423	-3.52982	0.00102991	0.0441461	-0.945699	3	1350	7	HAVANA	protein_coding	RELL1
ENSG00000128203	-0.930831	-1.46365	-0.398011	1.19949	-3.52645	0.00104004	0.0443111	-0.825611	1	3357	4	HAVANA	protein_coding	ASPHD2
ENSG00000161016	0.651554	0.278688	1.02442	8.54496	3.52732	0.00103741	0.0443111	-1.31675	14	1041	6	HAVANA	protein_coding	RPL8
ENSG00000168394	-0.811117	-1.27541	-0.346828	6.52516	-3.52649	0.00103991	0.0443111	-1.17427	4	2959	11	HAVANA	protein_coding	TAP1
ENSG00000196235	0.515508	0.220418	0.810599	6.90117	3.52637	0.00104027	0.0443111	-1.22405	19	3902	31	ENSEMBL	protein_coding	SUPT5H
ENSG00000250568	0.687317	0.294062	1.08057	0.742984	3.52801	0.00103534	0.0443111	-0.812911	1	315	1	HAVANA	pseudogene	RP11-333E13.2
ENSG00000124588	-0.587576	-0.924227	-0.250926	3.19761	-3.52316	0.00105001	0.0446249	-0.961492	9	1515	10	HAVANA	protein_coding	NQO2
ENSG00000188385	1.2886	0.550281	2.02691	-1.6433	3.52307	0.00105026	0.0446249	-0.798351	2	6626	24	HAVANA	protein_coding	JAKMIP3
ENSG00000100219	-0.500639	-0.787608	-0.213671	6.96041	-3.52158	0.00105482	0.0447629	-1.22582	6	2173	6	HAVANA	protein_coding	XBP1
ENSG00000218416	1.41571	0.603668	2.22776	-0.718425	3.51918	0.00106217	0.0449649	-0.811906	3	2017	3	HAVANA	protein_coding	AC110619.2
ENSG00000224818	1.03378	0.440806	1.62675	0.734019	3.51917	0.00106222	0.0449649	-0.85241	1	598	2	HAVANA	lincRNA	RP11-134G8.8
ENSG00000171101	-1.14386	-1.80014	-0.487579	-2.5955	-3.51828	0.00106497	0.0450249	-0.812813	6	2160	7	HAVANA	pseudogene	SIGLEC17P
ENSG00000244264	-0.930389	-1.46456	-0.396222	-1.17698	-3.51588	0.00107238	0.0452821	-0.816487	1	294	1	ENSEMBL	misc_RNA	RN7SL597P
ENSG00000167491	0.425182	0.180851	0.669513	6.387	3.51272	0.00108225	0.0456424	-1.2318	15	5776	14	ENSEMBL	protein_coding	GATAD2A
ENSG00000213331	1.06123	0.451243	1.67122	-0.799898	3.51184	0.00108501	0.0456605	-0.826234	1	674	2	HAVANA	pseudogene	RP11-713C19.2
ENSG00000259000	-1.35523	-2.13424	-0.576228	1.09329	-3.51173	0.00108537	0.0456605	-0.857956	1	5932	1	HAVANA	pseudogene	CTD-2373J19.1
ENSG00000204673	0.562457	0.238922	0.885992	4.46628	3.50926	0.00109315	0.0459313	-1.11652	9	3640	5	HAVANA	protein_coding	AKT1S1
ENSG00000267795	1.19596	0.507933	1.88399	0.910078	3.50879	0.00109463	0.0459367	-0.880548	9	862	6	HAVANA	protein_coding	SMIM22
ENSG00000139364	1.23294	0.523351	1.94253	2.1756	3.50737	0.00109914	0.046069	-0.965675	5	10906	9	HAVANA	protein_coding	TMEM132B
ENSG00000088899	0.90752	0.385035	1.43001	5.53139	3.50614	0.00110306	0.0461197	-1.20328	3	5257	6	HAVANA	protein_coding	LZTS3
ENSG00000188681	0.875368	0.371398	1.37934	3.11745	3.50617	0.00110297	0.0461197	-1.0187	3	2180	6	HAVANA	pseudogene	TEKT4P2
ENSG00000180902	0.549408	0.232971	0.865844	2.82517	3.50474	0.00110756	0.0462512	-1.00429	18	4549	12	ENSEMBL	protein_coding	D2HGDH
ENSG00000076356	0.84679	0.358815	1.33477	3.82726	3.50288	0.00111352	0.0462864	-1.09119	6	11444	32	HAVANA	protein_coding	PLXNA2
ENSG00000130513	1.30603	0.553397	2.05866	3.75325	3.50282	0.00111373	0.0462864	-1.0864	5	1720	3	ENSEMBL	protein_coding	GDF15
ENSG00000132003	0.731802	0.310078	1.15353	3.89458	3.50278	0.00111386	0.0462864	-1.09245	4	4339	13	HAVANA	protein_coding	ZSWIM4
ENSG00000143258	0.505311	0.213917	0.796706	2.1592	3.50046	0.00112134	0.0462864	-0.96887	10	2514	14	HAVANA	protein_coding	USP21
ENSG00000155307	-1.52384	-2.40253	-0.645142	4.5865	-3.50064	0.00112076	0.0462864	-1.09903	5	2185	9	HAVANA	protein_coding	SAMSN1
ENSG00000165325	1.54937	0.656363	2.44239	-1.06411	3.50224	0.00111558	0.0462864	-0.850174	11	2784	14	HAVANA	protein_coding	DEUP1
ENSG00000166527	-1.56374	-2.4646	-0.662885	-1.70453	-3.50394	0.00111013	0.0462864	-0.845874	2	1936	6	HAVANA	protein_coding	CLEC4D
ENSG00000172809	0.402752	0.170488	0.635017	6.62062	3.50028	0.00112194	0.0462864	-1.27894	8	2450	5	HAVANA	protein_coding	RPL38
ENSG00000205822	1.26212	0.534198	1.99004	-2.66412	3.49996	0.00112296	0.0462864	-0.856502	3	1710	13	HAVANA	processed_transcript	TPTE2P6
ENSG00000231829	1.29736	0.54909	2.04564	-2.3686	3.49984	0.00112336	0.0462864	-0.856513	1	420	5	HAVANA	lincRNA	RP11-310E22.5
ENSG00000243384	1.60155	0.678099	2.525	-2.16222	3.50086	0.00112007	0.0462864	-0.854979	1	350	3	HAVANA	antisense	RP11-475O23.2
ENSG00000102678	1.51102	0.638949	2.38309	0.347641	3.49757	0.00113076	0.0465349	-0.884159	3	4220	3	HAVANA	protein_coding	FGF9
ENSG00000126860	-1.24353	-1.96179	-0.525277	2.19356	-3.49482	0.00113977	0.0468038	-0.958323	3	1860	3	HAVANA	protein_coding	EVI2A
ENSG00000213742	0.859482	0.363	1.35596	0.259271	3.49446	0.00114096	0.0468038	-0.885631	6	4666	6	HAVANA	antisense	RP4-694B14.5
ENSG00000254229	1.66334	0.702467	2.62421	-1.45463	3.49432	0.00114142	0.0468038	-0.869828	1	2375	6	HAVANA	pseudogene	FAM90A12P
ENSG00000167995	-0.974937	-1.5383	-0.411573	3.64878	-3.49329	0.00114484	0.0468877	-1.06559	11	5772	11	HAVANA	protein_coding	BEST1
ENSG00000131508	0.355606	0.15004	0.561172	5.43391	3.49193	0.00114933	0.0469882	-1.2236	8	2864	8	HAVANA	protein_coding	UBE2D2
ENSG00000155066	1.45649	0.614483	2.2985	4.02888	3.49171	0.00115006	0.0469882	-1.13939	12	4728	24	HAVANA	protein_coding	PROM2
ENSG00000112667	0.558803	0.23563	0.881975	3.89978	3.49037	0.00115453	0.0471142	-1.11764	4	834	4	HAVANA	protein_coding	DNPH1
ENSG00000135119	0.555606	0.234099	0.877113	2.38754	3.48838	0.00116119	0.0472727	-1.01556	7	3882	12	HAVANA	protein_coding	RNFT2
ENSG00000184588	-1.33441	-2.10656	-0.562258	5.05738	-3.48846	0.00116093	0.0472727	-1.16723	19	4546	17	HAVANA	protein_coding	PDE4B
ENSG00000178163	-1.26055	-1.99038	-0.530717	5.07214	-3.48646	0.00116765	0.0474787	-1.1623	5	6894	3	HAVANA	protein_coding	ZNF518B
ENSG00000100504	-0.758402	-1.19855	-0.318259	4.63276	-3.47819	0.00119585	0.0476416	-1.18527	7	3048	20	HAVANA	protein_coding	PYGL
ENSG00000106799	-0.646493	-1.02165	-0.271336	4.86089	-3.47854	0.00119462	0.0476416	-1.19977	10	6516	9	HAVANA	protein_coding	TGFBR1
ENSG00000124102	1.59902	0.672416	2.52562	0.991067	3.48343	0.00117789	0.0476416	-0.955826	1	577	3	HAVANA	protein_coding	PI3
ENSG00000125843	0.3641	0.152775	0.575424	3.19921	3.4779	0.00119685	0.0476416	-1.09865	4	1848	3	HAVANA	protein_coding	AP5S1
ENSG00000129173	0.659875	0.277275	1.04248	2.03584	3.48148	0.00118455	0.0476416	-1.00739	4	3432	13	HAVANA	protein_coding	E2F8
ENSG00000132975	1.52078	0.639565	2.402	-0.593867	3.48363	0.00117723	0.0476416	-0.898513	2	4846	2	ENSEMBL	protein_coding	GPR12
ENSG00000156860	0.432444	0.181514	0.683374	5.72726	3.47876	0.00119388	0.0476416	-1.2828	11	5200	18	HAVANA	protein_coding	FBRS
ENSG00000158246	0.799258	0.335564	1.26295	3.30526	3.47939	0.00119172	0.0476416	-1.11138	1	2368	2	HAVANA	protein_coding	FAM46B
ENSG00000162636	-1.00136	-1.58246	-0.420264	4.10843	-3.47848	0.00119484	0.0476416	-1.14234	3	8333	11	HAVANA	protein_coding	FAM102B
ENSG00000162951	2.26539	0.950953	3.57982	1.15843	3.47897	0.00119315	0.0476416	-0.97892	7	4023	3	HAVANA	protein_coding	LRRTM1
ENSG00000164237	0.9218	0.387108	1.45649	1.01999	3.48001	0.00118957	0.0476416	-0.957267	7	2335	6	HAVANA	protein_coding	CMBL
ENSG00000172478	1.67614	0.70388	2.6484	2.39144	3.47997	0.00118972	0.0476416	-1.05341	5	2017	5	HAVANA	protein_coding	C2orf54
ENSG00000182870	2.0273	0.851618	3.20299	-0.419928	3.48077	0.00118698	0.0476416	-0.909135	10	2410	11	HAVANA	protein_coding	GALNT9
ENSG00000215712	-0.592209	-0.935713	-0.248705	2.26706	-3.48009	0.0011893	0.0476416	-1.00643	2	4043	4	HAVANA	protein_coding	TMEM242
ENSG00000239627	1.3997	0.587698	2.21171	-1.84326	3.47956	0.00119111	0.0476416	-0.906739	1	479	1	HAVANA	pseudogene	RP11-124A7.1
ENSG00000248323	-1.38359	-2.18612	-0.581072	2.47945	-3.48015	0.00118909	0.0476416	-1.01688	3	2672	5	HAVANA	lincRNA	LUCAT1
ENSG00000262619	1.61608	0.678389	2.55378	1.09141	3.47896	0.00119319	0.0476416	-0.977741	1	1177	3	HAVANA	lincRNA	LINC00621
ENSG00000271524	1.52849	0.642537	2.41444	-0.995207	3.48256	0.00118084	0.0476416	-0.900246	1	595	1	HAVANA	pseudogene	CTC-260E6.10
ENSG00000101365	0.366606	0.15372	0.579493	5.49518	3.47615	0.00120288	0.0476588	-1.27039	11	1620	13	HAVANA	protein_coding	IDH3B
ENSG00000106665	-0.692337	-1.09431	-0.290366	3.67743	-3.47672	0.00120092	0.0476588	-1.1187	9	5563	17	HAVANA	protein_coding	CLIP2
ENSG00000164197	0.995097	0.417266	1.57293	-0.366199	3.47626	0.00120253	0.0476588	-0.926657	4	4906	8	ENSEMBL	protein_coding	RNF180
ENSG00000268554	-0.945989	-1.49515	-0.39683	-0.425792	-3.47724	0.0011991	0.0476588	-0.915106	4	777	5	HAVANA	pseudogene	RP11-353N4.7
ENSG00000079435	1.02593	0.429702	1.62215	1.32409	3.47339	0.00121251	0.0479298	-0.979743	9	3813	10	HAVANA	protein_coding	LIPE
ENSG00000235958	0.961463	0.4027	1.52023	-0.285546	3.47338	0.00121254	0.0479298	-0.927551	2	1792	7	HAVANA	processed_transcript	UBOX5-AS1
ENSG00000114631	0.916772	0.383914	1.44963	3.38898	3.47294	0.00121408	0.0479352	-1.13242	1	2186	8	HAVANA	protein_coding	PODXL2
ENSG00000010361	0.53015	0.221892	0.838408	2.80902	3.47161	0.00121873	0.0480074	-1.09161	19	1675	13	HAVANA	protein_coding	FUZ
ENSG00000164096	-0.472131	-0.746653	-0.197609	4.71339	-3.47162	0.00121869	0.0480074	-1.21198	2	2327	3	HAVANA	protein_coding	C4orf3
ENSG00000215043	-1.20483	-1.90546	-0.504191	-2.61055	-3.4712	0.00122018	0.0480087	-0.928813	1	913	1	HAVANA	pseudogene	GLULP6
ENSG00000111817	-1.22114	-1.93147	-0.510809	6.17469	-3.47018	0.00122376	0.0480776	-1.30135	9	7237	7	ENSEMBL	protein_coding	DSE
ENSG00000206337	-0.872164	-1.37954	-0.36479	4.14686	-3.4699	0.00122475	0.0480776	-1.16551	4	2658	3	HAVANA	sense_overlapping	HCP5
ENSG00000142252	0.754693	0.315578	1.19381	0.895704	3.46928	0.00122696	0.0481086	-0.964577	5	1657	3	HAVANA	protein_coding	GEMIN7
ENSG00000184983	-0.474011	-0.749923	-0.198099	4.14373	-3.46788	0.0012319	0.0482467	-1.18005	3	1256	3	HAVANA	protein_coding	NDUFA6
ENSG00000268649	1.21429	0.507334	1.92125	-2.63852	3.46718	0.0012344	0.048289	-0.936953	2	594	1	ENSEMBL	lincRNA	MIR296
ENSG00000147894	-0.904575	-1.43132	-0.377828	4.61234	-3.46649	0.00123685	0.0483248	-1.20881	5	4808	11	HAVANA	protein_coding	C9orf72
ENSG00000168907	1.83503	0.766352	2.9037	-1.12127	3.46613	0.00123815	0.0483248	-0.939994	8	3498	20	HAVANA	protein_coding	PLA2G4F
ENSG00000183963	-0.707787	-1.12007	-0.295501	3.03993	-3.46538	0.0012408	0.0483728	-1.10813	20	5080	21	HAVANA	protein_coding	SMTN
ENSG00000065615	-0.808695	-1.28002	-0.337373	2.81122	-3.46349	0.00124758	0.0484464	-1.08874	3	5347	16	HAVANA	protein_coding	CYB5R4
ENSG00000141858	0.514994	0.214884	0.815103	5.144	3.46393	0.00124599	0.0484464	-1.27949	3	2164	5	HAVANA	protein_coding	SAMD1
ENSG00000162980	-0.399299	-0.632033	-0.166565	5.3495	-3.46327	0.00124838	0.0484464	-1.28083	7	5326	9	HAVANA	protein_coding	ARL5A
ENSG00000264275	-0.475464	-0.752527	-0.198402	2.42804	-3.46408	0.00124547	0.0484464	-1.0647	1	290	1	ENSEMBL	misc_RNA	RN7SL753P
ENSG00000182040	1.21376	0.50604	1.92148	-2.18399	3.46193	0.00125319	0.0485773	-0.950044	2	3561	3	HAVANA	protein_coding	USH1G
ENSG00000164855	0.992203	0.413508	1.5709	3.45247	3.46097	0.00125667	0.0486568	-1.17595	11	6276	9	HAVANA	protein_coding	TMEM184A
ENSG00000267506	1.79668	0.748204	2.84515	2.89084	3.45907	0.00126354	0.0488674	-1.1445	3	4902	3	HAVANA	lincRNA	RP11-13K12.1
ENSG00000196369	-0.688734	-1.09086	-0.286605	3.04126	-3.45727	0.00127013	0.0490665	-1.12502	4	1334	5	HAVANA	pseudogene	SRGAP2B
ENSG00000200107	0.906827	0.377246	1.43641	-1.19208	3.45652	0.00127286	0.0490714	-0.963171	1	111	1	ENSEMBL	snRNA	RNU6-1249P
ENSG00000248243	1.206	0.501688	1.91031	-0.950912	3.45644	0.00127314	0.0490714	-0.96556	1	713	4	HAVANA	lincRNA	RP11-93K22.13
ENSG00000254638	1.15202	0.479086	1.82495	-2.71792	3.45569	0.00127588	0.0491215	-0.96521	1	594	4	HAVANA	antisense	RP11-356J5.4
ENSG00000147573	1.65862	0.689623	2.62762	-0.430988	3.45518	0.00127775	0.0491379	-0.988817	5	2912	11	HAVANA	protein_coding	TRIM55
ENSG00000250571	0.601459	0.25001	0.952908	2.53543	3.45455	0.00128009	0.0491723	-1.10732	11	2333	4	HAVANA	protein_coding	GLI4
ENSG00000138594	-0.477772	-0.757017	-0.198527	5.61833	-3.45369	0.00128327	0.0492301	-1.32294	12	4668	12	HAVANA	protein_coding	TMOD3
ENSG00000169515	0.857141	0.356118	1.35816	3.66976	3.45336	0.00128449	0.0492301	-1.20799	1	3213	1	HAVANA	protein_coding	CCDC8
ENSG00000203335	1.34104	0.55704	2.12504	-0.00886415	3.45281	0.00128652	0.0492526	-0.988661	1	2470	2	HAVANA	antisense	AC006019.3
ENSG00000154358	0.821311	0.341088	1.30153	5.09766	3.45233	0.00128828	0.0492645	-1.31882	15	26927	116	HAVANA	protein_coding	OBSCN
ENSG00000140067	1.47689	0.612826	2.34096	-0.550728	3.45024	0.00129605	0.0494366	-0.990304	5	1816	3	HAVANA	protein_coding	FAM181A
ENSG00000184005	-1.21083	-1.91927	-0.5024	-0.474049	-3.45011	0.00129654	0.0494366	-0.982301	2	6861	5	HAVANA	protein_coding	ST6GALNAC3
ENSG00000207137	1.526	0.63313	2.41888	-0.938463	3.44995	0.00129714	0.0494366	-0.987303	1	92	1	ENSEMBL	snoRNA	SNORD116-13
ENSG00000119280	0.546373	0.226568	0.866179	5.01643	3.44866	0.00130193	0.0495637	-1.31433	7	3858	6	HAVANA	protein_coding	C1orf198
ENSG00000058262	0.318716	0.131992	0.50544	7.46496	3.44549	0.00131386	0.0495742	-1.47574	7	3635	12	HAVANA	protein_coding	SEC61A1
ENSG00000125755	0.552218	0.228739	0.875696	5.75452	3.44598	0.00131202	0.0495742	-1.3722	18	6537	27	HAVANA	protein_coding	SYMPK
ENSG00000149243	0.897452	0.371824	1.42308	2.09654	3.44651	0.00131	0.0495742	-1.10982	4	2306	6	HAVANA	protein_coding	KLHL35
ENSG00000166130	-0.663839	-1.05273	-0.274949	2.55841	-3.44574	0.00131291	0.0495742	-1.12157	4	3189	3	HAVANA	protein_coding	IKBIP
ENSG00000196700	0.563508	0.233472	0.893544	5.34284	3.44656	0.00130983	0.0495742	-1.34679	3	5926	17	HAVANA	protein_coding	ZNF512B
ENSG00000232150	-0.474852	-0.752988	-0.196715	3.18653	-3.44626	0.00131097	0.0495742	-1.17116	1	1093	1	HAVANA	pseudogene	ST13P4
ENSG00000236444	-0.977553	-1.5499	-0.405202	-0.158871	-3.44767	0.00130566	0.0495742	-0.992223	2	573	1	ENSEMBL	pseudogene	UBE2L5
ENSG00000248221	-1.0969	-1.73916	-0.454644	-1.41609	-3.44751	0.00130625	0.0495742	-0.98532	1	542	4	HAVANA	sense_intronic	STX18-IT1
ENSG00000119900	-0.794976	-1.2611	-0.328854	5.25021	-3.44272	0.00132434	0.0497506	-1.31891	2	8391	7	HAVANA	protein_coding	OGFRL1
ENSG00000128594	0.944327	0.390634	1.49802	3.85769	3.44271	0.00132438	0.0497506	-1.25099	4	3828	3	HAVANA	protein_coding	LRRC4
ENSG00000163900	0.621517	0.257177	0.985857	5.22644	3.44345	0.00132159	0.0497506	-1.34944	7	4921	6	HAVANA	protein_coding	TMEM41A
ENSG00000167771	1.319	0.545716	2.09228	1.41676	3.44313	0.00132278	0.0497506	-1.07752	3	2604	12	HAVANA	protein_coding	RCOR2
ENSG00000006114	-0.478602	-0.759301	-0.197902	4.28401	-3.44176	0.00132802	0.0498322	-1.2611	17	8229	22	HAVANA	protein_coding	SYNRG
ENSG00000173898	0.993486	0.410682	1.57629	6.06841	3.44102	0.00133085	0.0498833	-1.41475	9	8128	38	HAVANA	protein_coding	SPTBN2
ENSG00000069998	-0.650251	-1.03197	-0.26853	3.15193	-3.4386	0.00134009	0.0501193	-1.17976	7	3614	8	HAVANA	protein_coding	HDHD5
ENSG00000207611	0.952403	0.393332	1.51147	-2.70747	3.43875	0.00133952	0.0501193	-1.00714	1	89	1	ENSEMBL	miRNA	MIR149
ENSG00000268266	0.763211	0.315111	1.21131	-0.840888	3.43809	0.00134207	0.0501381	-1.00912	2	539	2	HAVANA	lincRNA	AC003005.2
ENSG00000105376	1.11352	0.459521	1.76751	3.05362	3.43692	0.00134659	0.0502519	-1.20448	5	3000	11	HAVANA	protein_coding	ICAM5
ENSG00000103254	0.68536	0.282681	1.08804	3.1254	3.43563	0.00135156	0.0503821	-1.20674	8	1686	5	HAVANA	protein_coding	FAM173A
ENSG00000104361	0.756516	0.311915	1.20112	4.6296	3.43475	0.001355	0.0504002	-1.32645	8	4581	12	HAVANA	protein_coding	NIPAL2
ENSG00000204020	-1.80178	-2.86063	-0.742936	0.138894	-3.43492	0.00135434	0.0504002	-1.03983	1	1197	9	HAVANA	protein_coding	LIPN
ENSG00000185442	0.72082	0.296875	1.14477	3.15535	3.43213	0.00136519	0.0506132	-1.22268	12	2792	4	HAVANA	protein_coding	FAM174B
ENSG00000225173	0.769627	0.317006	1.22225	-0.660278	3.43236	0.00136432	0.0506132	-1.02474	1	709	2	HAVANA	lincRNA	XXbac-BPG308K3.5
ENSG00000241529	-0.457534	-0.726623	-0.188445	6.78597	-3.43221	0.00136489	0.0506132	-1.45804	1	277	1	ENSEMBL	misc_RNA	RN7SL767P
ENSG00000167280	0.648501	0.267011	1.02999	3.62816	3.43143	0.00136796	0.0506606	-1.26282	11	4626	14	HAVANA	protein_coding	ENGASE
ENSG00000116741	-1.1868	-1.88511	-0.488493	5.90996	-3.43066	0.00137096	0.0506616	-1.38904	4	1344	5	HAVANA	protein_coding	RGS2
ENSG00000141295	0.509248	0.209636	0.808859	3.02129	3.43098	0.00136972	0.0506616	-1.20673	13	1779	8	HAVANA	protein_coding	SCRN2
ENSG00000174365	0.566482	0.23303	0.899933	1.67954	3.42926	0.0013765	0.0508112	-1.11738	16	2652	6	HAVANA	processed_transcript	SNHG11
ENSG00000140379	-1.47404	-2.342	-0.606089	3.87633	-3.42815	0.00138086	0.0508616	-1.24589	2	1033	3	HAVANA	protein_coding	BCL2A1
ENSG00000230979	0.571726	0.235113	0.908338	6.83097	3.4285	0.00137947	0.0508616	-1.48602	1	531	1	HAVANA	pseudogene	AC079250.1
ENSG00000128242	-1.04494	-1.66039	-0.429493	-0.481155	-3.42726	0.00138441	0.0508822	-1.0399	23	1908	6	HAVANA	protein_coding	GAL3ST1
ENSG00000253754	0.973114	0.399983	1.54625	-2.54828	3.42734	0.00138409	0.0508822	-1.03476	1	447	2	HAVANA	antisense	RP11-35G22.1
ENSG00000197894	-0.399403	-0.634725	-0.164081	4.85099	-3.42606	0.00138915	0.0509466	-1.34748	12	2612	9	HAVANA	protein_coding	ADH5
ENSG00000228434	0.755229	0.310267	1.20019	1.21334	3.42612	0.00138893	0.0509466	-1.10305	1	1866	3	HAVANA	processed_transcript	AC004951.6
ENSG00000213432	0.707876	0.290653	1.1251	2.06504	3.42481	0.00139416	0.051075	-1.1565	1	555	1	HAVANA	pseudogene	RP11-624L12.1
ENSG00000103549	0.296661	0.121687	0.471635	6.63813	3.42242	0.00140373	0.0513154	-1.48875	13	5634	20	HAVANA	protein_coding	RNF40
ENSG00000158234	0.573623	0.235307	0.91194	2.40549	3.42256	0.00140319	0.0513154	-1.18774	9	3161	6	HAVANA	protein_coding	FAIM
ENSG00000198734	-1.57709	-2.50789	-0.6463	0.156617	-3.4202	0.00141269	0.0514512	-1.0696	4	7039	25	HAVANA	protein_coding	F5
ENSG00000205089	1.08935	0.446314	1.73239	-0.98005	3.41963	0.001415	0.0514512	-1.05375	3	2355	6	HAVANA	protein_coding	CCNI2
ENSG00000206172	1.80079	0.737926	2.86366	0.673116	3.42004	0.00141331	0.0514512	-1.09304	4	674	3	HAVANA	protein_coding	HBA1
ENSG00000234427	1.12781	0.462069	1.79354	-1.51033	3.41963	0.00141501	0.0514512	-1.05614	1	554	2	HAVANA	lincRNA	RP3-413H6.2
ENSG00000243022	1.22564	0.502373	1.9489	-1.77829	3.42068	0.00141075	0.0514512	-1.05496	1	727	1	HAVANA	pseudogene	RP11-221E20.4
ENSG00000064666	-0.615117	-0.978297	-0.251936	5.4808	-3.41887	0.00141809	0.0514888	-1.40347	12	2462	7	HAVANA	protein_coding	CNN2
ENSG00000265787	1.25876	0.515505	2.00202	-2.56676	3.41863	0.00141907	0.0514888	-1.05606	2	2876	4	HAVANA	lincRNA	CYP4F35P
ENSG00000242341	1.24383	0.509144	1.97852	-2.8818	3.41748	0.00142374	0.0516033	-1.05896	1	295	1	ENSEMBL	misc_RNA	RN7SL646P
ENSG00000172171	-0.752449	-1.19698	-0.307923	1.33029	-3.41686	0.00142627	0.0516196	-1.12028	5	2109	4	HAVANA	protein_coding	TEFM
ENSG00000206527	0.473047	0.193565	0.752529	5.53259	3.41662	0.00142722	0.0516196	-1.43467	5	4257	7	HAVANA	protein_coding	HACD2
ENSG00000125534	0.647689	0.264955	1.03042	5.02622	3.41599	0.0014298	0.0516579	-1.40666	4	868	4	HAVANA	protein_coding	PPDPF
ENSG00000241226	-0.787813	-1.25343	-0.322198	3.00008	-3.41542	0.00143216	0.0516883	-1.22699	1	293	1	ENSEMBL	misc_RNA	RN7SL836P
ENSG00000074657	0.470604	0.192253	0.748954	4.13547	3.4128	0.00144293	0.0519628	-1.348	26	6696	11	HAVANA	protein_coding	ZNF532
ENSG00000171049	-1.8055	-2.87341	-0.737593	1.65227	-3.4128	0.00144292	0.0519628	-1.13739	6	2621	4	HAVANA	protein_coding	FPR2
ENSG00000234322	-0.591669	-0.941661	-0.241676	2.39685	-3.41245	0.00144434	0.0519628	-1.20079	1	1027	1	HAVANA	pseudogene	ST13P18
ENSG00000163220	-1.22309	-1.94668	-0.499506	6.20151	-3.41206	0.00144598	0.0519667	-1.46569	1	577	3	HAVANA	protein_coding	S100A9
ENSG00000130529	0.788423	0.321834	1.25501	3.9871	3.41092	0.00145068	0.0520806	-1.34769	15	4109	25	HAVANA	protein_coding	TRPM4
ENSG00000178934	1.10544	0.450819	1.76005	-0.948559	3.40874	0.00145979	0.0523147	-1.09023	2	532	4	HAVANA	protein_coding	LGALS7B
ENSG00000184343	0.846146	0.345058	1.34723	1.02957	3.40862	0.00146027	0.0523147	-1.1323	8	4479	21	HAVANA	protein_coding	SRPK3
ENSG00000103479	-0.526469	-0.838473	-0.214465	4.36531	-3.40612	0.00147075	0.0525684	-1.35926	9	4906	22	HAVANA	protein_coding	RBL2
ENSG00000196862	-0.359975	-0.573285	-0.146665	5.59996	-3.4065	0.00146915	0.0525684	-1.45187	2	5464	23	ENSEMBL	protein_coding	RGPD4
ENSG00000223705	0.618678	0.251956	0.985399	4.94986	3.40546	0.00147353	0.0525684	-1.42542	9	4792	11	HAVANA	pseudogene	NSUN5P1
ENSG00000225502	1.24632	0.507601	1.98504	-2.96934	3.40563	0.0014728	0.0525684	-1.08771	1	962	1	HAVANA	pseudogene	GAPDHP16
ENSG00000101216	0.375497	0.152864	0.598129	4.48571	3.40459	0.00147717	0.0526429	-1.3923	3	4559	10	HAVANA	protein_coding	GMEB2
ENSG00000267440	1.35967	0.553414	2.16593	-1.61434	3.40414	0.00147908	0.0526559	-1.09137	1	549	2	HAVANA	lincRNA	CTC-501O10.1
ENSG00000105323	0.530441	0.215847	0.845034	7.34628	3.40357	0.0014815	0.0526871	-1.58459	20	3555	15	HAVANA	protein_coding	HNRNPUL1
ENSG00000155744	-0.419196	-0.667863	-0.17053	3.59866	-3.40288	0.0014844	0.0527351	-1.31716	11	4778	14	HAVANA	protein_coding	FAM126B
ENSG00000139304	-1.71082	-2.72582	-0.695816	0.395606	-3.40239	0.0014865	0.0527544	-1.12378	10	7201	50	HAVANA	protein_coding	PTPRQ
ENSG00000103260	0.965227	0.392491	1.53796	3.87951	3.40191	0.00148855	0.0527723	-1.3585	6	3325	4	HAVANA	protein_coding	METRN
ENSG00000183019	-1.72939	-2.75605	-0.702724	-1.82871	-3.40025	0.0014956	0.0529668	-1.10163	3	1730	7	HAVANA	protein_coding	MCEMP1
ENSG00000174944	-1.26635	-2.01822	-0.514488	-0.932966	-3.39987	0.00149724	0.0529699	-1.10336	3	2513	4	HAVANA	protein_coding	P2RY14
ENSG00000010438	1.4127	0.573217	2.25218	-1.26949	3.39692	0.00150988	0.0531566	-1.11485	8	966	6	HAVANA	protein_coding	PRSS3
ENSG00000116521	0.444706	0.180405	0.709007	4.64929	3.39642	0.00151204	0.0531566	-1.42697	9	1537	9	HAVANA	protein_coding	SCAMP3
ENSG00000183036	1.56952	0.636444	2.50259	-1.74839	3.39545	0.00151625	0.0531566	-1.11679	4	706	4	HAVANA	protein_coding	PCP4
ENSG00000187957	1.49998	0.608378	2.39159	-1.54883	3.39595	0.00151411	0.0531566	-1.11161	2	3260	13	HAVANA	protein_coding	DNER
ENSG00000188820	-1.22703	-1.95627	-0.497786	1.73453	-3.39649	0.00151177	0.0531566	-1.18718	3	1109	3	HAVANA	protein_coding	CALHM6
ENSG00000189046	0.641296	0.260045	1.02255	2.43851	3.39543	0.00151633	0.0531566	-1.2584	7	1159	4	HAVANA	protein_coding	ALKBH2
ENSG00000227925	1.63663	0.663795	2.60947	-1.40354	3.39593	0.00151419	0.0531566	-1.11326	1	423	4	HAVANA	lincRNA	RP11-191N8.2
ENSG00000235829	1.25031	0.506927	1.99369	-2.34055	3.3951	0.00151774	0.0531566	-1.11375	1	326	2	HAVANA	pseudogene	TBCAP2
ENSG00000247774	-1.14499	-1.82539	-0.464595	1.35483	-3.39693	0.00150984	0.0531566	-1.16217	11	2494	5	HAVANA	processed_transcript	PCED1B-AS1
ENSG00000261685	1.13324	0.459447	1.80704	-0.807541	3.39501	0.00151813	0.0531566	-1.1188	1	3441	1	HAVANA	lincRNA	RP11-401P9.4
ENSG00000143549	-0.387067	-0.617331	-0.156803	7.93424	-3.39318	0.0015261	0.0533635	-1.63189	22	4041	10	HAVANA	protein_coding	TPM3
ENSG00000259564	-1.10893	-1.76867	-0.449184	-1.72932	-3.39293	0.00152718	0.0533635	-1.11904	1	399	3	HAVANA	antisense	RP11-16B9.1
ENSG00000066926	0.593012	0.240155	0.945869	3.66273	3.39244	0.00152934	0.0533653	-1.36329	10	3853	11	HAVANA	protein_coding	FECH
ENSG00000100380	-0.385856	-0.615473	-0.156238	6.32124	-3.39209	0.00153085	0.0533653	-1.53588	6	3595	12	HAVANA	protein_coding	ST13
ENSG00000126858	-0.570722	-0.910415	-0.231029	2.63189	-3.39145	0.00153365	0.0533653	-1.26802	17	3297	21	HAVANA	protein_coding	RHOT1
ENSG00000158477	-1.6028	-2.55718	-0.648423	-1.94652	-3.39005	0.00153978	0.0533653	-1.1256	1	2096	6	HAVANA	protein_coding	CD1A
ENSG00000185669	-0.918518	-1.46542	-0.371617	0.161908	-3.39021	0.0015391	0.0533653	-1.14004	1	1732	3	HAVANA	protein_coding	SNAI3
ENSG00000221963	-0.860563	-1.37284	-0.34829	5.72792	-3.391	0.0015356	0.0533653	-1.48982	1	3069	3	HAVANA	protein_coding	APOL6
ENSG00000233203	1.4055	0.568692	2.2423	-1.8965	3.39041	0.00153819	0.0533653	-1.12472	4	515	3	HAVANA	antisense	RP11-67L3.4
ENSG00000250934	1.27321	0.515251	2.03117	-2.46371	3.39079	0.00153653	0.0533653	-1.12377	2	501	3	HAVANA	lincRNA	RP11-71E19.1
ENSG00000171224	1.19402	0.482797	1.90525	-0.936729	3.38885	0.00154506	0.0534941	-1.1298	3	1062	4	HAVANA	protein_coding	FAM241B
ENSG00000239437	-0.427942	-0.682942	-0.172941	8.32402	-3.38759	0.00155062	0.053632	-1.67001	1	297	1	ENSEMBL	misc_RNA	RN7SL752P
ENSG00000064490	0.849343	0.342926	1.35576	-0.41868	3.3855	0.00155991	0.0538437	-1.14277	16	1407	10	HAVANA	protein_coding	RFXANK
ENSG00000070614	0.526187	0.212472	0.839902	5.21235	3.38573	0.00155888	0.0538437	-1.49681	8	8030	15	HAVANA	protein_coding	NDST1
ENSG00000255040	-1.16992	-1.86769	-0.472143	-1.34131	-3.38445	0.00156457	0.05395	-1.13976	1	950	1	HAVANA	pseudogene	RP11-677N16.1
ENSG00000128928	0.510805	0.206012	0.815599	4.26267	3.38296	0.00157122	0.0541184	-1.43647	14	4665	12	HAVANA	protein_coding	IVD
ENSG00000215374	0.993193	0.400507	1.58588	0.00012217	3.38264	0.00157264	0.0541184	-1.15946	2	2630	7	HAVANA	lincRNA	FAM66B
ENSG00000224388	1.29297	0.521164	2.06478	-1.88135	3.38164	0.00157714	0.0541639	-1.14612	1	382	2	HAVANA	antisense	BACE2-IT1
ENSG00000269549	0.955675	0.385232	1.52612	-1.28526	3.38178	0.00157651	0.0541639	-1.15317	1	3150	1	ENSEMBL	protein_coding	AL031663.2
ENSG00000259379	-1.65328	-2.64077	-0.665789	-1.37328	-3.37957	0.00158649	0.0543751	-1.1535	1	1802	1	HAVANA	pseudogene	RP11-925D8.5
ENSG00000267581	0.951965	0.383396	1.52053	-2.85373	3.37975	0.00158564	0.0543751	-1.15053	1	609	3	HAVANA	lincRNA	CTC-559E9.4
ENSG00000204161	-1.13661	-1.81562	-0.457598	1.58686	-3.37894	0.0015893	0.0544167	-1.22477	8	2070	7	HAVANA	protein_coding	TMEM273
ENSG00000154451	-0.953288	-1.52298	-0.383599	5.14228	-3.37779	0.00159451	0.0545402	-1.4826	6	4699	12	HAVANA	protein_coding	GBP5
ENSG00000081087	-0.755642	-1.20739	-0.303896	4.11677	-3.37652	0.00160032	0.0546037	-1.41469	7	4467	7	HAVANA	protein_coding	OSTM1
ENSG00000170523	1.18129	0.474966	1.88762	-1.97057	3.37598	0.00160278	0.0546037	-1.16189	1	1875	9	HAVANA	protein_coding	KRT83
ENSG00000231734	-0.690658	-1.10362	-0.277696	1.92452	-3.37599	0.00160274	0.0546037	-1.25774	6	1523	7	HAVANA	lincRNA	RP6-206I17.2
ENSG00000237737	0.937523	0.377041	1.49801	-2.03849	3.3765	0.00160038	0.0546037	-1.15905	6	2145	4	HAVANA	antisense	DCTN1-AS1
ENSG00000111087	-1.13887	-1.82007	-0.457674	-0.958669	-3.37481	0.00160812	0.0547308	-1.16478	8	3613	12	ENSEMBL	protein_coding	GLI1
ENSG00000128245	-0.652224	-1.04251	-0.261941	6.3345	-3.37337	0.0016147	0.0549	-1.58133	6	1879	3	HAVANA	protein_coding	YWHAH
ENSG00000185721	-0.555869	-0.888552	-0.223187	3.283	-3.37279	0.00161737	0.0549357	-1.36457	6	1746	9	HAVANA	protein_coding	DRG1
ENSG00000003056	-0.486994	-0.778516	-0.195473	6.2971	-3.3721	0.00162057	0.0549896	-1.58443	12	2756	7	HAVANA	protein_coding	M6PR
ENSG00000255198	0.759022	0.304552	1.21349	0.0541939	3.37129	0.00162429	0.0550608	-1.18779	3	471	2	ENSEMBL	lincRNA	SNHG9
ENSG00000122420	-1.45508	-2.32649	-0.583659	-2.74912	-3.3706	0.0016275	0.0551149	-1.17284	4	4450	5	HAVANA	protein_coding	PTGFR
ENSG00000138161	1.16685	0.467842	1.86587	-0.972205	3.3696	0.00163211	0.055216	-1.17643	7	2903	11	ENSEMBL	protein_coding	CUZD1
ENSG00000011451	0.655202	0.261665	1.04874	4.20053	3.36076	0.00167366	0.0560588	-1.49201	9	6738	10	HAVANA	protein_coding	WIZ
ENSG00000108465	0.512649	0.204738	0.820559	4.96446	3.3608	0.00167346	0.0560588	-1.54576	37	2759	14	HAVANA	protein_coding	CDK5RAP3
ENSG00000120053	0.600371	0.239734	0.961007	4.1281	3.36045	0.00167514	0.0560588	-1.48407	4	1947	9	HAVANA	protein_coding	GOT1
ENSG00000159322	-0.496803	-0.795135	-0.198472	5.59567	-3.3615	0.00167015	0.0560588	-1.56709	14	4576	7	ENSEMBL	protein_coding	ADPGK
ENSG00000165409	1.5141	0.604941	2.42325	-1.19931	3.36173	0.00166906	0.0560588	-1.19751	9	4566	11	HAVANA	protein_coding	TSHR
ENSG00000166710	-0.76542	-1.22503	-0.305812	10.2489	-3.36171	0.00166917	0.0560588	-1.83723	12	1715	5	HAVANA	protein_coding	B2M
ENSG00000170684	0.858314	0.342864	1.37376	0.59899	3.36129	0.00167112	0.0560588	-1.23854	1	1744	3	HAVANA	protein_coding	ZNF296
ENSG00000188389	-1.13254	-1.81223	-0.452864	0.233723	-3.36355	0.00166046	0.0560588	-1.21069	3	2114	5	HAVANA	protein_coding	PDCD1
ENSG00000189143	1.10739	0.44286	1.77192	7.72711	3.36383	0.00165914	0.0560588	-1.72217	5	4163	4	HAVANA	protein_coding	CLDN4
ENSG00000206615	0.867356	0.346634	1.38808	-1.15881	3.36232	0.00166627	0.0560588	-1.19317	1	105	1	ENSEMBL	snRNA	RNU6-338P
ENSG00000230615	-1.37405	-2.19927	-0.548829	-2.2144	-3.36109	0.0016721	0.0560588	-1.1956	5	2644	7	HAVANA	lincRNA	RP5-1198O20.4
ENSG00000152256	-0.82555	-1.32183	-0.329273	0.179966	-3.35789	0.00168736	0.0562984	-1.22447	11	2987	14	ENSEMBL	protein_coding	PDK1
ENSG00000185085	0.488419	0.194779	0.782059	3.56492	3.35756	0.00168892	0.0562984	-1.44374	1	3285	2	HAVANA	protein_coding	INTS5
ENSG00000230711	-1.01457	-1.62452	-0.404611	-2.01066	-3.3576	0.00168874	0.0562984	-1.20405	1	2446	1	HAVANA	pseudogene	CTAGE13P
ENSG00000242247	-0.494956	-0.792436	-0.197476	4.00739	-3.35858	0.00168406	0.0562984	-1.46043	7	2857	16	HAVANA	protein_coding	ARFGAP3
ENSG00000167065	-0.731058	-1.17062	-0.291492	1.6622	-3.35719	0.00169074	0.0563039	-1.2882	10	2920	3	HAVANA	protein_coding	DUSP18
ENSG00000079432	0.659854	0.263014	1.05669	6.19382	3.35644	0.00169431	0.0563677	-1.64371	9	8218	21	HAVANA	protein_coding	CIC
ENSG00000011201	-0.846628	-1.3561	-0.33716	2.54325	-3.35446	0.00170386	0.0564605	-1.35456	3	6314	14	HAVANA	protein_coding	ANOS1
ENSG00000085224	-0.361899	-0.579683	-0.144116	5.10008	-3.35436	0.00170436	0.0564605	-1.55436	8	11268	36	HAVANA	protein_coding	ATRX
ENSG00000105501	-1.54793	-2.47922	-0.616642	-1.67392	-3.35517	0.00170046	0.0564605	-1.21234	3	2498	10	ENSEMBL	protein_coding	SIGLEC5
ENSG00000156687	1.30526	0.519729	2.09078	-3.07437	3.35415	0.00170539	0.0564605	-1.21236	7	8662	18	HAVANA	protein_coding	UNC5D
ENSG00000166930	-0.889811	-1.4252	-0.354426	-1.91028	-3.35489	0.00170177	0.0564605	-1.21067	6	722	5	HAVANA	protein_coding	MS4A5
ENSG00000115993	-0.452154	-0.724379	-0.179928	5.17814	-3.35277	0.00171207	0.0566263	-1.56125	5	6510	16	HAVANA	protein_coding	TRAK2
ENSG00000197054	-0.868891	-1.39222	-0.345566	-1.00553	-3.35151	0.00171818	0.0567733	-1.22077	7	2621	4	HAVANA	protein_coding	ZNF763
ENSG00000172752	1.25672	0.499698	2.01374	-2.66915	3.35102	0.00172059	0.0567978	-1.22026	6	9226	42	HAVANA	protein_coding	COL6A5
ENSG00000233725	1.50245	0.59715	2.40776	-0.0406257	3.35007	0.00172523	0.056896	-1.25082	6	3208	5	HAVANA	lincRNA	LINC00284
ENSG00000171132	0.488027	0.193821	0.782232	4.43886	3.34842	0.00173331	0.0570545	-1.53675	15	5650	15	HAVANA	protein_coding	PRKCE
ENSG00000262686	0.981484	0.389796	1.57317	-1.64148	3.3484	0.0017334	0.0570545	-1.23073	1	340	4	HAVANA	lincRNA	AC005356.1
ENSG00000004799	-1.03063	-1.65226	-0.408996	5.60153	-3.3467	0.00174182	0.0572763	-1.58584	5	3576	11	HAVANA	protein_coding	PDK4
ENSG00000010244	-0.409444	-0.656458	-0.16243	6.07972	-3.34596	0.00174545	0.057285	-1.64443	18	13781	14	HAVANA	protein_coding	ZNF207
ENSG00000151092	-0.420069	-0.673472	-0.166667	4.78245	-3.34624	0.00174407	0.057285	-1.54923	16	3196	12	HAVANA	protein_coding	NGLY1
ENSG00000164749	1.68674	0.668859	2.70463	-1.29079	3.34501	0.00175015	0.0573839	-1.238	4	4209	11	HAVANA	protein_coding	HNF4G
ENSG00000132698	1.3067	0.518033	2.09538	2.96047	3.34448	0.0017528	0.0574157	-1.44826	5	1100	5	HAVANA	protein_coding	RAB25
ENSG00000198814	-1.09892	-1.76241	-0.435442	3.9831	-3.34338	0.00175827	0.0575394	-1.48746	12	3707	22	HAVANA	protein_coding	GK
ENSG00000127585	1.31456	0.520728	2.1084	1.34103	3.3427	0.00176164	0.0575941	-1.32097	5	3547	7	HAVANA	protein_coding	FBXL16
ENSG00000236431	1.24387	0.49262	1.99512	-1.08805	3.34224	0.00176396	0.0576149	-1.24653	1	379	1	HAVANA	pseudogene	AC009237.11
ENSG00000092758	1.90244	0.753111	3.05177	0.819444	3.34128	0.00176874	0.0576935	-1.32436	14	2485	32	HAVANA	protein_coding	COL9A3
ENSG00000150636	1.20933	0.478618	1.94004	-1.09245	3.34077	0.00177134	0.0576935	-1.25684	13	2711	8	HAVANA	protein_coding	CCDC102B
ENSG00000218891	0.690908	0.273439	1.10838	3.53916	3.34074	0.00177146	0.0576935	-1.49424	2	2136	2	HAVANA	protein_coding	ZNF579
ENSG00000102763	0.550744	0.217715	0.883773	2.44034	3.33822	0.00178418	0.0579217	-1.4099	4	7147	45	HAVANA	protein_coding	VWA8
ENSG00000124731	-1.5348	-2.46295	-0.606664	4.43108	-3.338	0.00178527	0.0579217	-1.52411	7	2048	4	HAVANA	protein_coding	TREM1
ENSG00000174428	0.45544	0.180065	0.730815	4.11752	3.33852	0.00178263	0.0579217	-1.53738	13	3545	16	HAVANA	protein_coding	GTF2IRD2B
ENSG00000268111	1.18178	0.467335	1.89622	-1.09228	3.33899	0.00178027	0.0579217	-1.25191	1	60	2	ENSEMBL	protein_coding	AL031663.1
ENSG00000100075	-0.486034	-0.780011	-0.192057	5.07125	-3.33734	0.0017886	0.0579668	-1.59257	5	1641	9	HAVANA	protein_coding	SLC25A1
ENSG00000100804	0.457484	0.180752	0.734216	4.15596	3.33705	0.00179006	0.0579668	-1.54658	6	1294	4	HAVANA	protein_coding	PSMB5
ENSG00000120915	1.03845	0.409644	1.66726	1.10641	3.33361	0.0018076	0.0581534	-1.34236	12	3140	19	HAVANA	protein_coding	EPHX2
ENSG00000122025	-1.2608	-2.02413	-0.497483	-1.6405	-3.33417	0.00180475	0.0581534	-1.26309	5	3848	25	ENSEMBL	protein_coding	FLT3
ENSG00000176049	-1.05373	-1.6915	-0.415966	0.23071	-3.33515	0.00179972	0.0581534	-1.27979	5	6001	21	HAVANA	protein_coding	JAKMIP2
ENSG00000185800	0.745976	0.294397	1.19756	4.24318	3.33456	0.00180275	0.0581534	-1.56073	8	3305	5	HAVANA	protein_coding	DMWD
ENSG00000198171	0.423692	0.167172	0.680213	5.01818	3.33408	0.00180522	0.0581534	-1.61919	4	1306	9	HAVANA	protein_coding	DDRGK1
ENSG00000248159	-0.822248	-1.32015	-0.324351	-1.66491	-3.33357	0.00180779	0.0581534	-1.26172	1	1898	4	HAVANA	pseudogene	HSPA8P11
ENSG00000269927	-1.49682	-2.40298	-0.590667	-0.657497	-3.33438	0.00180369	0.0581534	-1.27075	1	2129	1	HAVANA	lincRNA	RP6-91H8.3
ENSG00000095209	-0.832848	-1.3374	-0.328298	1.69536	-3.33203	0.00181572	0.0582982	-1.35138	5	3956	6	HAVANA	protein_coding	TMEM38B
ENSG00000231551	-0.704831	-1.1318	-0.27786	1.53406	-3.33222	0.00181474	0.0582982	-1.34331	2	1555	6	HAVANA	lincRNA	RP11-495P10.1
ENSG00000050730	-1.34322	-2.15718	-0.529263	-0.295234	-3.33114	0.0018203	0.0583021	-1.28307	8	2429	13	HAVANA	protein_coding	TNIP3
ENSG00000105707	1.10848	0.436638	1.78032	3.44757	3.33048	0.00182366	0.0583021	-1.52555	9	2363	14	HAVANA	protein_coding	HPN
ENSG00000125522	1.03237	0.406858	1.65788	-3.1435	3.33155	0.00181816	0.0583021	-1.26657	1	1352	1	HAVANA	protein_coding	NPBWR2
ENSG00000136869	-1.45938	-2.34394	-0.57482	4.90603	-3.33034	0.0018244	0.0583021	-1.57907	4	4844	4	HAVANA	protein_coding	TLR4
ENSG00000177302	-0.377779	-0.606713	-0.148844	3.64498	-3.33099	0.00182105	0.0583021	-1.50861	21	4056	19	HAVANA	protein_coding	TOP3A
ENSG00000184436	-0.475319	-0.763456	-0.187182	3.48391	-3.32992	0.00182657	0.0583166	-1.48866	8	1957	5	HAVANA	protein_coding	THAP7
ENSG00000156097	-1.06992	-1.7187	-0.421137	-0.789602	-3.32889	0.0018319	0.0584318	-1.27937	5	4921	5	HAVANA	protein_coding	GPR61
ENSG00000168310	-0.47071	-0.756277	-0.185143	4.17301	-3.32731	0.00184012	0.0586392	-1.55305	9	2303	9	HAVANA	protein_coding	IRF2
ENSG00000240233	-0.634381	-1.01963	-0.249138	2.27299	-3.32401	0.00185737	0.0590232	-1.41771	1	302	1	ENSEMBL	misc_RNA	RN7SL587P
ENSG00000252294	0.861837	0.338482	1.38519	-1.15438	3.32411	0.00185682	0.0590232	-1.28561	1	107	1	ENSEMBL	snRNA	RNU6-589P
ENSG00000260023	0.664681	0.261069	1.06829	0.0800299	3.32427	0.00185598	0.0590232	-1.30327	1	399	2	HAVANA	lincRNA	RP11-49C24.1
ENSG00000170214	1.21353	0.476475	1.95058	0.476655	3.32352	0.00185994	0.0590498	-1.32193	1	1738	2	HAVANA	protein_coding	ADRA1B
ENSG00000158008	1.02116	0.400687	1.64163	-0.445426	3.32215	0.00186715	0.0592233	-1.30153	4	4015	11	HAVANA	protein_coding	EXTL1
ENSG00000188056	-1.58374	-2.54626	-0.621222	-1.33024	-3.32141	0.00187106	0.0592921	-1.29859	3	2304	6	HAVANA	protein_coding	TREML4
ENSG00000101443	1.10478	0.433157	1.7764	6.11319	3.32046	0.0018761	0.0593963	-1.74604	7	818	5	HAVANA	protein_coding	WFDC2
ENSG00000166165	1.00608	0.394283	1.61788	5.09611	3.31949	0.00188121	0.0594477	-1.67155	17	1709	8	HAVANA	protein_coding	CKB
ENSG00000253582	1.1509	0.451043	1.85075	-0.860631	3.31953	0.00188103	0.0594477	-1.30446	1	504	4	HAVANA	antisense	RP11-649G15.2
ENSG00000073050	0.620515	0.24311	0.997921	4.08246	3.31888	0.00188447	0.0594868	-1.58577	9	2802	17	HAVANA	protein_coding	XRCC1
ENSG00000212864	1.11065	0.435083	1.78622	-0.763862	3.31861	0.00188594	0.0594868	-1.30632	2	1127	2	HAVANA	protein_coding	RNF208
ENSG00000078369	-0.355928	-0.572476	-0.139379	6.10561	-3.31783	0.0018901	0.0595627	-1.7196	8	3128	12	HAVANA	protein_coding	GNB1
ENSG00000256576	1.41622	0.554362	2.27808	-1.40483	3.31698	0.00189464	0.0596505	-1.30181	1	1477	2	HAVANA	lincRNA	RP13-977J11.2
ENSG00000100209	-0.737505	-1.18652	-0.288489	0.538287	-3.31551	0.00190248	0.0597317	-1.34129	7	1114	6	HAVANA	protein_coding	HSCB
ENSG00000143641	0.489931	0.191663	0.7882	5.02474	3.3157	0.00190147	0.0597317	-1.66792	7	4454	16	ENSEMBL	protein_coding	GALNT2
ENSG00000173535	-1.09869	-1.76757	-0.429798	1.06392	-3.31564	0.00190179	0.0597317	-1.35685	6	1718	6	HAVANA	protein_coding	TNFRSF10C
ENSG00000182809	0.868317	0.339553	1.39708	5.57075	3.31485	0.00190607	0.0597339	-1.71605	11	1976	8	HAVANA	protein_coding	CRIP2
ENSG00000197183	0.584559	0.22861	0.940508	5.65985	3.31503	0.00190506	0.0597339	-1.7168	9	5991	8	HAVANA	protein_coding	NOL4L
ENSG00000114120	0.44765	0.175008	0.720291	5.48981	3.31432	0.00190892	0.0597683	-1.70254	14	4638	8	HAVANA	protein_coding	SLC25A36
ENSG00000110347	-1.97033	-3.17054	-0.770118	0.483597	-3.31381	0.00191164	0.0597839	-1.37582	2	1873	11	ENSEMBL	processed_transcript	MMP12
ENSG00000149809	0.800923	0.313011	1.28883	3.68588	3.31357	0.00191293	0.0597839	-1.58115	27	2094	10	HAVANA	protein_coding	TM7SF2
ENSG00000065882	-0.506118	-0.814531	-0.197704	3.98075	-3.31257	0.00191834	0.0598421	-1.5752	18	5700	21	HAVANA	protein_coding	TBC1D1
ENSG00000151689	-0.589364	-0.94854	-0.230188	2.12032	-3.31225	0.00192007	0.0598421	-1.42981	16	2162	8	HAVANA	protein_coding	INPP1
ENSG00000162747	-1.43666	-2.31219	-0.561126	3.32564	-3.31229	0.00191985	0.0598421	-1.50722	7	2289	6	HAVANA	protein_coding	FCGR3B
ENSG00000174307	0.779886	0.304449	1.25532	4.5251	3.3112	0.00192579	0.0599656	-1.65101	4	1531	3	HAVANA	protein_coding	PHLDA3
ENSG00000239859	0.890194	0.347426	1.43296	-2.61931	3.31069	0.00192858	0.0599976	-1.31667	1	250	1	ENSEMBL	misc_RNA	RN7SL281P
ENSG00000147251	-1.1927	-1.92	-0.465411	3.51784	-3.31033	0.00193054	0.0600037	-1.52463	3	6664	53	HAVANA	protein_coding	DOCK11
ENSG00000106077	0.650858	0.253659	1.04806	5.65483	3.3077	0.00194492	0.0603408	-1.73708	14	1562	6	HAVANA	protein_coding	ABHD11
ENSG00000140749	-1.15139	-1.85405	-0.448733	2.52786	-3.30769	0.00194493	0.0603408	-1.47391	3	1184	6	HAVANA	protein_coding	IGSF6
ENSG00000184507	1.27742	0.497661	2.05718	-2.45705	3.3069	0.00194931	0.0604216	-1.32707	3	4102	8	HAVANA	protein_coding	NUTM1
ENSG00000081237	-1.25534	-2.02172	-0.488948	6.34626	-3.30643	0.0019519	0.0604467	-1.7497	18	5321	33	HAVANA	protein_coding	PTPRC
ENSG00000268240	-1.53389	-2.47057	-0.597205	-2.07475	-3.30558	0.00195653	0.0605351	-1.32954	2	2409	2	HAVANA	lincRNA	RP11-678G14.4
ENSG00000008710	0.438113	0.17034	0.705885	7.01567	3.30269	0.00197258	0.0607986	-1.83239	40	14138	46	HAVANA	protein_coding	PKD1
ENSG00000100321	0.860831	0.334746	1.38692	1.57111	3.303	0.00197083	0.0607986	-1.43844	7	4391	4	HAVANA	protein_coding	SYNGR1
ENSG00000145555	0.870393	0.338534	1.40225	5.32853	3.30343	0.00196843	0.0607986	-1.72396	13	8038	41	HAVANA	protein_coding	MYO10
ENSG00000222585	-1.03307	-1.66445	-0.401695	-2.4465	-3.30285	0.00197168	0.0607986	-1.33535	1	129	1	ENSEMBL	rRNA	RNA5SP494
ENSG00000225690	-1.4776	-2.38077	-0.57443	-2.05868	-3.30244	0.00197398	0.0607986	-1.33797	1	576	2	HAVANA	pseudogene	TREML5P
ENSG00000159164	0.794282	0.308623	1.27994	1.00768	3.30134	0.00198006	0.0608092	-1.40616	2	4416	13	HAVANA	protein_coding	SV2A
ENSG00000229203	0.879436	0.341669	1.4172	-3.07888	3.30109	0.00198147	0.0608092	-1.33929	1	562	3	HAVANA	lincRNA	AC103564.7
ENSG00000234465	1.04256	0.405146	1.67998	0.992246	3.30161	0.00197858	0.0608092	-1.40324	6	2587	5	HAVANA	protein_coding	PINLYP
ENSG00000242265	1.40145	0.544531	2.25837	5.89251	3.3013	0.0019803	0.0608092	-1.78159	4	6618	3	HAVANA	protein_coding	PEG10
ENSG00000110092	1.08479	0.421151	1.74843	7.22576	3.2996	0.00198983	0.0608403	-1.86147	6	4307	5	HAVANA	protein_coding	CCND1
ENSG00000182150	-0.467849	-0.754011	-0.181686	3.44167	-3.30019	0.00198649	0.0608403	-1.56863	10	4564	15	HAVANA	protein_coding	ERCC6L2
ENSG00000187627	-0.530141	-0.85445	-0.205832	5.4553	-3.29974	0.00198905	0.0608403	-1.72014	4	6697	23	HAVANA	protein_coding	RGPD1
ENSG00000254838	-1.37568	-2.21735	-0.534012	1.57002	-3.29931	0.00199142	0.0608403	-1.42204	3	7057	2	HAVANA	pseudogene	GVINP1
ENSG00000263214	1.03434	0.401732	1.66694	-1.74341	3.30047	0.00198493	0.0608403	-1.34324	2	1219	3	HAVANA	antisense	ZNF205-AS1
ENSG00000105193	0.98606	0.382557	1.58956	3.74335	3.29815	0.00199793	0.0609844	-1.62766	8	2389	5	HAVANA	protein_coding	RPS16
ENSG00000114107	0.741701	0.287641	1.19576	2.23849	3.29733	0.00200256	0.0610015	-1.50711	14	2732	18	HAVANA	protein_coding	CEP70
ENSG00000167244	2.22957	0.864664	3.59447	7.36324	3.29736	0.00200241	0.0610015	-1.88788	9	5585	5	HAVANA	protein_coding	IGF2
ENSG00000205746	0.400024	0.155117	0.644931	5.76304	3.2971	0.00200387	0.0610015	-1.76668	7	6405	31	HAVANA	pseudogene	RP11-1212A22.1
ENSG00000105717	1.08983	0.422415	1.75725	-0.520293	3.29617	0.00200914	0.0611072	-1.36493	5	1723	8	HAVANA	protein_coding	PBX4
ENSG00000230787	1.4049	0.544431	2.26537	-1.31912	3.29578	0.00201136	0.0611203	-1.35617	1	1111	1	HAVANA	pseudogene	PSAT1P3
ENSG00000262482	1.34828	0.522396	2.17416	-2.00193	3.2954	0.00201348	0.0611301	-1.35585	1	510	3	HAVANA	antisense	LOC105371055
ENSG00000144354	-0.95901	-1.5468	-0.371222	1.47154	-3.29344	0.00202463	0.0614138	-1.44671	9	3176	10	HAVANA	protein_coding	CDCA7
ENSG00000262873	1.12231	0.43434	1.81028	-2.45713	3.29299	0.00202718	0.0614363	-1.35947	2	869	3	HAVANA	lincRNA	CTD-2561B21.11
ENSG00000105705	0.416653	0.161188	0.672117	3.34957	3.29223	0.00203155	0.0615141	-1.59589	17	2423	14	HAVANA	protein_coding	SUGP1
ENSG00000183837	1.22583	0.473904	1.97775	1.4851	3.29081	0.00203965	0.0616216	-1.48358	4	3751	3	ENSEMBL	protein_coding	PNMA3
ENSG00000214553	-1.07979	-1.74216	-0.417415	-2.35759	-3.29066	0.00204053	0.0616216	-1.36395	2	3717	12	HAVANA	pseudogene	LRRC37A11P
ENSG00000228798	1.27271	0.492132	2.05329	-1.19713	3.29124	0.00203719	0.0616216	-1.36928	2	550	2	HAVANA	lincRNA	AP000473.5
ENSG00000177042	0.491651	0.189931	0.79337	2.91132	3.28928	0.00204848	0.0618068	-1.56892	6	2047	6	HAVANA	protein_coding	TMEM80
ENSG00000263740	-0.430839	-0.695329	-0.16635	8.92057	-3.28817	0.00205489	0.0619451	-1.96797	1	294	1	ENSEMBL	misc_RNA	RN7SL4P
ENSG00000131831	0.988605	0.381628	1.59558	2.52812	3.28774	0.00205736	0.0619648	-1.56412	5	2421	3	ENSEMBL	protein_coding	RAI2
ENSG00000122861	-0.97606	-1.57559	-0.376534	4.45505	-3.28636	0.00206535	0.0620954	-1.66923	6	2658	11	HAVANA	protein_coding	PLAU
ENSG00000135049	-0.627037	-1.01217	-0.241909	2.36025	-3.28651	0.0020645	0.0620954	-1.51166	9	4393	26	ENSEMBL	protein_coding	AGTPBP1
ENSG00000099260	1.21319	0.467701	1.95868	2.26776	3.285	0.0020733	0.0621696	-1.55226	4	5294	8	HAVANA	protein_coding	PALMD
ENSG00000140396	0.486067	0.187404	0.784729	5.55612	3.2852	0.00207209	0.0621696	-1.78639	9	8447	23	HAVANA	protein_coding	NCOA2
ENSG00000231997	1.11519	0.429987	1.8004	-0.704437	3.28531	0.00207149	0.0621696	-1.38743	2	2447	2	ENSEMBL	protein_coding	FAM27D1
ENSG00000104979	0.552969	0.213055	0.892883	5.1686	3.28382	0.00208017	0.0623209	-1.75833	6	873	4	HAVANA	protein_coding	C19orf53
ENSG00000162399	1.36023	0.524007	2.19646	-1.77486	3.2835	0.00208204	0.0623222	-1.38348	1	3472	4	HAVANA	protein_coding	BSND
ENSG00000013375	-0.50205	-0.810771	-0.19333	4.80064	-3.28269	0.0020868	0.0624096	-1.71579	15	6107	14	HAVANA	protein_coding	PGM3
ENSG00000112031	-0.405793	-0.655424	-0.156161	3.716	-3.28135	0.00209467	0.0625167	-1.63839	11	3676	7	HAVANA	protein_coding	MTRF1L
ENSG00000115255	1.21926	0.469067	1.96945	-0.148016	3.28073	0.00209831	0.0625167	-1.40507	4	1375	5	HAVANA	protein_coding	REEP6
ENSG00000167862	0.49773	0.191456	0.804004	2.299	3.28043	0.00210007	0.0625167	-1.5449	4	890	6	HAVANA	protein_coding	MRPL58
ENSG00000229689	0.938272	0.361021	1.51552	2.25541	3.28104	0.00209649	0.0625167	-1.55276	1	3541	1	ENSEMBL	protein_coding	FLJ14082
ENSG00000254017	-1.35352	-2.18633	-0.520714	-1.04865	-3.28071	0.00209843	0.0625167	-1.39541	1	1256	1	HAVANA	IG_C_pseudogene	IGHEP2
ENSG00000266913	-1.15485	-1.86552	-0.444172	-2.23425	-3.28021	0.0021014	0.0625167	-1.38873	2	573	4	HAVANA	lincRNA	CTC-548K16.2
ENSG00000130175	0.456522	0.175515	0.73753	6.86391	3.27938	0.00210628	0.0626072	-1.88359	22	2262	19	HAVANA	protein_coding	PRKCSH
ENSG00000232389	-0.641975	-1.03722	-0.246726	1.20429	-3.27864	0.00211066	0.0626825	-1.45744	1	1101	1	HAVANA	pseudogene	RP11-134K13.2
ENSG00000100592	0.744614	0.286102	1.20313	4.71071	3.27814	0.00211362	0.0627158	-1.74198	14	5806	26	HAVANA	protein_coding	DAAM1
ENSG00000100353	-0.367319	-0.593528	-0.14111	5.7625	-3.27779	0.00211573	0.0627235	-1.79895	13	2155	15	HAVANA	protein_coding	EIF3D
ENSG00000117289	-0.770328	-1.24479	-0.295866	7.78196	-3.27734	0.0021184	0.0627436	-1.92351	5	2927	8	HAVANA	protein_coding	TXNIP
ENSG00000151835	-0.641334	-1.03642	-0.246251	5.07295	-3.27674	0.00212193	0.0627436	-1.74057	6	15639	10	HAVANA	protein_coding	SACS
ENSG00000157551	-1.54874	-2.50277	-0.594701	0.242384	-3.27688	0.00212113	0.0627436	-1.42233	19	2914	7	HAVANA	protein_coding	KCNJ15
ENSG00000126821	-0.913388	-1.4764	-0.350374	3.28002	-3.27479	0.00213363	0.0628245	-1.60924	1	3312	3	HAVANA	protein_coding	SGPP1
ENSG00000133265	0.560446	0.21503	0.905861	4.15461	3.27521	0.00213112	0.0628245	-1.70599	10	1768	9	HAVANA	protein_coding	HSPBP1
ENSG00000163563	-1.31103	-2.11916	-0.502894	4.06545	-3.27473	0.00213395	0.0628245	-1.66384	3	1752	7	HAVANA	protein_coding	MNDA
ENSG00000167702	0.866232	0.33226	1.4002	4.78851	3.27464	0.00213454	0.0628245	-1.7599	7	3646	17	HAVANA	protein_coding	KIFC2
ENSG00000203565	-0.967133	-1.56334	-0.370926	-2.34093	-3.27443	0.00213575	0.0628245	-1.40233	1	452	2	HAVANA	lincRNA	RP13-259N13.2
ENSG00000225377	0.747242	0.286734	1.20775	0.885716	3.27546	0.00212963	0.0628245	-1.46993	2	762	3	HAVANA	antisense	RP5-1103G7.4
ENSG00000105669	0.518379	0.198684	0.838073	5.98537	3.2731	0.00214376	0.0628783	-1.84273	11	1770	11	HAVANA	protein_coding	COPE
ENSG00000138002	0.421989	0.16173	0.682248	4.09293	3.27297	0.00214455	0.0628783	-1.706	18	5565	48	HAVANA	protein_coding	IFT172
ENSG00000156171	-0.551088	-0.890924	-0.211252	4.82846	-3.2734	0.00214196	0.0628783	-1.73765	11	2246	9	HAVANA	protein_coding	DRAM2
ENSG00000178803	-1.1354	-1.83566	-0.435132	-0.603609	-3.2729	0.00214496	0.0628783	-1.41917	4	2568	8	HAVANA	antisense	ADORA2A-AS1
ENSG00000145113	1.95766	0.750106	3.16521	3.76416	3.27249	0.00214744	0.0628967	-1.70222	22	17110	25	HAVANA	protein_coding	MUC4
ENSG00000075785	0.372635	0.142582	0.602688	6.26519	3.26967	0.0021645	0.0631789	-1.87155	8	2244	6	HAVANA	protein_coding	RAB7A
ENSG00000105778	-0.39701	-0.642108	-0.151911	5.64272	-3.2697	0.00216431	0.0631789	-1.81086	9	7937	16	HAVANA	protein_coding	AVL9
ENSG00000147889	1.54768	0.592203	2.50316	4.15214	3.2697	0.00216433	0.0631789	-1.72392	17	1283	4	HAVANA	protein_coding	CDKN2A
ENSG00000213281	-0.306029	-0.494933	-0.117125	6.31926	-3.27016	0.00216154	0.0631789	-1.85866	1	4449	7	HAVANA	protein_coding	NRAS
ENSG00000104907	0.51151	0.195611	0.827409	4.97914	3.26854	0.00217137	0.063271	-1.78695	23	2579	18	HAVANA	protein_coding	TRMT1
ENSG00000128891	0.529027	0.202318	0.855737	2.74574	3.26861	0.00217094	0.063271	-1.61258	14	6131	5	HAVANA	protein_coding	CCDC32
ENSG00000177917	-0.42828	-0.692828	-0.163731	3.30738	-3.2679	0.00217525	0.0633296	-1.64094	5	2805	5	HAVANA	protein_coding	ARL6IP6
ENSG00000120280	-1.47368	-2.38417	-0.563193	1.51766	-3.2672	0.00217952	0.0633831	-1.5013	1	1855	3	HAVANA	protein_coding	CXorf21
ENSG00000197249	-1.05301	-1.70364	-0.402385	6.74682	-3.26699	0.00218081	0.0633831	-1.88116	19	3532	7	HAVANA	protein_coding	SERPINA1
ENSG00000101546	0.736955	0.281447	1.19246	2.22033	3.26582	0.00218802	0.0634779	-1.57521	5	1587	7	HAVANA	protein_coding	RBFA
ENSG00000133731	0.596005	0.227587	0.964423	3.1699	3.26555	0.00218966	0.0634779	-1.65627	13	2690	10	HAVANA	protein_coding	IMPA1
ENSG00000135913	-0.425797	-0.688982	-0.162613	2.73368	-3.2658	0.00218811	0.0634779	-1.60506	11	8032	26	HAVANA	protein_coding	USP37
ENSG00000201825	0.853598	0.325782	1.38141	-1.18391	3.26451	0.00219603	0.0635	-1.4281	1	107	1	ENSEMBL	snRNA	RNU6-1131P
ENSG00000236567	-1.1171	-1.80776	-0.426453	-0.55961	-3.26499	0.00219307	0.0635	-1.43714	1	1937	1	HAVANA	pseudogene	RP11-39K24.7
ENSG00000267322	0.900058	0.343532	1.45658	-0.912943	3.26461	0.0021954	0.0635	-1.43006	1	1615	4	HAVANA	antisense	SCARNA17
ENSG00000165076	1.20506	0.459774	1.95034	-1.6188	3.26388	0.00219995	0.0635057	-1.42823	4	1834	7	HAVANA	protein_coding	PRSS37
ENSG00000235008	-1.25931	-2.03813	-0.480495	-1.07898	-3.26396	0.00219945	0.0635057	-1.43305	1	1746	1	HAVANA	pseudogene	RP3-497J21.1
ENSG00000262198	1.28659	0.490782	2.0824	-0.788264	3.26346	0.00220251	0.0635256	-1.43605	1	585	2	HAVANA	lincRNA	RP11-124N19.3
ENSG00000188368	0.671704	0.256112	1.0873	0.0941926	3.26256	0.0022081	0.063633	-1.45806	4	1956	3	HAVANA	protein_coding	PRR19
ENSG00000153179	-0.730586	-1.18283	-0.278338	4.27793	-3.26094	0.00221816	0.0638639	-1.72577	4	3492	6	HAVANA	protein_coding	RASSF3
ENSG00000173597	-1.40422	-2.27354	-0.534908	-2.35243	-3.26066	0.00221987	0.0638639	-1.4385	3	1429	8	HAVANA	protein_coding	SULT1B1
ENSG00000214544	0.573178	0.218303	0.928053	2.83915	3.26033	0.00222193	0.0638693	-1.63893	2	3010	13	HAVANA	pseudogene	GTF2IRD2P1
ENSG00000067704	0.443156	0.168659	0.717653	5.585	3.25886	0.00223109	0.0639954	-1.85384	5	3557	23	HAVANA	protein_coding	IARS2
ENSG00000215796	0.93339	0.35529	1.51149	-1.5093	3.25917	0.00222914	0.0639954	-1.45417	1	1231	1	HAVANA	pseudogene	RP11-551G24.2
ENSG00000267582	0.985765	0.375142	1.59639	-0.204708	3.25872	0.00223196	0.0639954	-1.47277	1	360	1	HAVANA	antisense	CTD-3252C9.2
ENSG00000144228	-0.417336	-0.675938	-0.158733	4.70952	-3.25762	0.00223886	0.0640851	-1.7772	4	6025	11	HAVANA	protein_coding	SPOPL
ENSG00000234985	0.990675	0.37683	1.60452	-0.8211	3.25776	0.00223795	0.0640851	-1.44681	1	428	1	HAVANA	pseudogene	RP11-3L10.3
ENSG00000150995	-0.882307	-1.42919	-0.335427	4.60278	-3.25668	0.00224475	0.0641998	-1.75943	20	10197	61	HAVANA	protein_coding	ITPR1
ENSG00000100580	-0.375342	-0.60807	-0.142614	4.88474	-3.25556	0.00225181	0.0642376	-1.79456	1	7784	6	HAVANA	protein_coding	TMED8
ENSG00000196453	0.597725	0.227077	0.968372	3.84877	3.25527	0.00225362	0.0642376	-1.73044	1	3233	6	HAVANA	protein_coding	ZNF777
ENSG00000214719	-0.493225	-0.799068	-0.187383	2.54487	-3.25533	0.00225328	0.0642376	-1.61598	5	4740	9	HAVANA	processed_transcript	AC005562.1
ENSG00000262904	-1.0319	-1.67161	-0.392184	-0.781166	-3.25611	0.00224836	0.0642376	-1.45332	1	1201	1	HAVANA	pseudogene	RP11-144N1.1
ENSG00000266996	1.20765	0.458608	1.9567	1.84437	3.25448	0.00225863	0.0643265	-1.5975	1	1877	1	HAVANA	protein_coding	ELOA3D
ENSG00000111729	-1.29486	-2.09849	-0.491224	-0.281288	-3.25245	0.00227149	0.0644769	-1.47517	5	1281	6	HAVANA	protein_coding	CLEC4A
ENSG00000136153	0.95217	0.361267	1.54307	2.36115	3.25271	0.00226985	0.0644769	-1.63391	27	8128	31	HAVANA	protein_coding	LMO7
ENSG00000155629	-1.3091	-2.12157	-0.496633	4.65348	-3.25248	0.00227131	0.0644769	-1.76763	6	4803	17	HAVANA	protein_coding	PIK3AP1
ENSG00000187323	1.34855	0.511667	2.18543	-2.72835	3.25275	0.00226962	0.0644769	-1.45554	18	5721	29	HAVANA	protein_coding	DCC
ENSG00000136932	-0.479595	-0.77729	-0.181899	2.99196	-3.25199	0.0022744	0.0644955	-1.65052	6	2971	5	HAVANA	protein_coding	TRMO
ENSG00000179455	-2.12644	-3.44683	-0.806051	-1.30016	-3.25086	0.00228162	0.0644955	-1.46787	5	2711	3	HAVANA	protein_coding	MKRN3
ENSG00000182648	1.33602	0.506505	2.16553	-2.32701	3.25115	0.00227979	0.0644955	-1.45925	6	766	4	HAVANA	processed_transcript	AC073871.2
ENSG00000189077	0.472423	0.179142	0.765703	2.88541	3.25158	0.00227702	0.0644955	-1.66257	17	1456	12	HAVANA	polymorphic_pseudogene	TMEM120A
ENSG00000213785	1.18775	0.450266	1.92523	-2.27976	3.25102	0.0022806	0.0644955	-1.4611	1	588	1	HAVANA	pseudogene	RP11-449L13.2
ENSG00000170832	-0.413442	-0.67022	-0.156664	4.31109	-3.25015	0.00228616	0.0645365	-1.76789	15	5171	34	HAVANA	protein_coding	USP32
ENSG00000229944	-0.419747	-0.680454	-0.15904	4.18061	-3.24999	0.0022872	0.0645365	-1.75455	2	1329	1	ENSEMBL	pseudogene	AC004797.1
ENSG00000248790	1.14781	0.434846	1.86078	-2.39327	3.24974	0.00228876	0.0645365	-1.46285	1	273	2	HAVANA	antisense	RP11-319G6.3
ENSG00000171435	1.21731	0.460897	1.97372	1.25498	3.24855	0.00229642	0.0646991	-1.56542	5	17008	20	ENSEMBL	protein_coding	KSR2
ENSG00000100034	-0.674739	-1.09445	-0.255029	4.44049	-3.24514	0.00231839	0.0648747	-1.78336	10	5587	8	HAVANA	protein_coding	PPM1F
ENSG00000119915	1.20265	0.454667	1.95063	-0.845562	3.2456	0.00231542	0.0648747	-1.47862	1	1371	4	HAVANA	protein_coding	ELOVL3
ENSG00000141385	0.585738	0.221554	0.949923	2.80306	3.2466	0.00230895	0.0648747	-1.66971	4	3367	17	HAVANA	protein_coding	AFG3L2
ENSG00000146066	0.434756	0.164478	0.705033	3.54787	3.247	0.0023064	0.0648747	-1.73432	1	668	2	HAVANA	protein_coding	HIGD2A
ENSG00000165071	-1.12468	-1.82388	-0.425473	0.572386	-3.24691	0.00230696	0.0648747	-1.50567	11	1993	10	HAVANA	protein_coding	TMEM71
ENSG00000179115	0.494635	0.186935	0.802336	3.93756	3.24492	0.00231981	0.0648747	-1.76738	10	2057	14	HAVANA	protein_coding	FARSA
ENSG00000225018	-0.993847	-1.61201	-0.375685	-2.26251	-3.24537	0.00231693	0.0648747	-1.47108	1	287	1	HAVANA	pseudogene	RP11-419M24.5
ENSG00000250439	1.39381	0.526889	2.26072	-0.90139	3.24543	0.00231655	0.0648747	-1.47717	2	3377	3	HAVANA	pseudogene	FGD5P1
ENSG00000260337	1.12087	0.423652	1.81808	-2.2023	3.24515	0.00231835	0.0648747	-1.47617	1	374	2	HAVANA	lincRNA	RP11-386M24.6
ENSG00000091039	-0.543496	-0.881659	-0.205332	4.96665	-3.24427	0.00232409	0.064941	-1.82921	17	7239	26	HAVANA	protein_coding	OSBPL8
ENSG00000265753	-0.543177	-0.881214	-0.20514	0.0490057	-3.24358	0.00232857	0.0650128	-1.5002	1	297	1	ENSEMBL	misc_RNA	RN7SL444P
ENSG00000118096	0.542278	0.204533	0.880024	2.57314	3.241	0.00234537	0.0650646	-1.6693	12	1819	13	HAVANA	protein_coding	IFT46
ENSG00000125447	0.51522	0.194366	0.836075	4.75973	3.2414	0.00234281	0.0650646	-1.84471	25	5142	18	HAVANA	protein_coding	GGA3
ENSG00000196569	-0.959255	-1.55666	-0.36185	1.33558	-3.24125	0.00234378	0.0650646	-1.57926	4	9640	65	HAVANA	protein_coding	LAMA2
ENSG00000215349	0.583246	0.220065	0.946427	1.88688	3.24172	0.00234066	0.0650646	-1.6119	1	1033	1	HAVANA	pseudogene	MRPL3P1
ENSG00000254681	0.418144	0.157766	0.678522	6.41742	3.24167	0.002341	0.0650646	-1.95543	8	10291	32	HAVANA	pseudogene	PKD1P5
ENSG00000260027	0.718384	0.271081	1.16569	1.55834	3.24192	0.00233937	0.0650646	-1.58263	5	3929	3	HAVANA	protein_coding	HOXB7
ENSG00000266439	-0.658663	-1.06876	-0.248569	0.366525	-3.2421	0.0023382	0.0650646	-1.51488	1	297	1	ENSEMBL	misc_RNA	RN7SL493P
ENSG00000270923	1.06064	0.400035	1.72125	-2.01648	3.24095	0.00234572	0.0650646	-1.48393	1	826	1	HAVANA	pseudogene	TAS2R6P
ENSG00000102575	-0.845683	-1.37252	-0.318846	4.58594	-3.24025	0.00235031	0.0651389	-1.80138	12	1699	7	HAVANA	protein_coding	ACP5
ENSG00000148468	0.795414	0.299735	1.29109	3.34514	3.23922	0.00235712	0.0652743	-1.7407	3	3952	8	HAVANA	protein_coding	FAM171A1
ENSG00000115286	0.534835	0.201306	0.868363	3.5395	3.23693	0.00237221	0.0654793	-1.75676	17	3743	9	HAVANA	protein_coding	NDUFS7
ENSG00000115919	-1.31276	-2.13139	-0.494119	3.12565	-3.23698	0.00237191	0.0654793	-1.69303	6	1805	15	HAVANA	protein_coding	KYNU
ENSG00000168081	1.61889	0.609476	2.62831	1.76244	3.23739	0.00236918	0.0654793	-1.63705	4	1310	4	HAVANA	protein_coding	PNOC
ENSG00000269989	1.186	0.446529	1.92548	-3.07637	3.2375	0.00236843	0.0654793	-1.491	1	418	1	HAVANA	sense_intronic	RP11-635N19.3
ENSG00000197283	0.622004	0.233953	1.01006	3.73804	3.23557	0.00238122	0.0656746	-1.78271	9	5916	20	HAVANA	protein_coding	SYNGAP1
ENSG00000206573	-0.542702	-0.881421	-0.203983	3.73447	-3.23421	0.00239028	0.0658711	-1.76137	21	3253	5	ENSEMBL	antisense	THUMPD3-AS1
ENSG00000253686	1.3758	0.517027	2.23457	-0.857495	3.23388	0.00239249	0.0658785	-1.50505	3	2361	3	HAVANA	lincRNA	CTB-43E15.3
ENSG00000114268	-0.716662	-1.16434	-0.268979	3.7605	-3.2314	0.00240909	0.0661752	-1.77059	18	3586	15	ENSEMBL	protein_coding	PFKFB4
ENSG00000197696	0.712974	0.267657	1.15829	2.38578	3.23186	0.00240606	0.0661752	-1.67578	2	1017	3	HAVANA	protein_coding	NMB
ENSG00000215386	0.860457	0.322994	1.39792	2.83298	3.23167	0.00240728	0.0661752	-1.72334	19	3475	8	HAVANA	lincRNA	MIR99AHG
ENSG00000115165	-1.32046	-2.14547	-0.495451	4.63525	-3.23082	0.002413	0.0661837	-1.8189	9	2260	11	HAVANA	protein_coding	CYTIP
ENSG00000125246	0.706525	0.264985	1.14806	1.15975	3.23002	0.00241843	0.0661837	-1.5876	9	5667	9	ENSEMBL	protein_coding	CLYBL
ENSG00000182287	-1.12497	-1.82791	-0.422026	3.96596	-3.23048	0.00241528	0.0661837	-1.7727	7	3492	5	HAVANA	protein_coding	AP1S2
ENSG00000231633	0.923435	0.346414	1.50046	-2.87289	3.23044	0.00241556	0.0661837	-1.50787	1	1947	2	HAVANA	antisense	LINC00283
ENSG00000263567	0.833422	0.312562	1.35428	-3.05174	3.22991	0.00241913	0.0661837	-1.50792	1	505	2	HAVANA	lincRNA	RP11-805L22.3
ENSG00000175334	0.351372	0.131753	0.570991	3.91698	3.22957	0.00242148	0.0661949	-1.80227	8	1155	3	HAVANA	protein_coding	BANF1
ENSG00000109586	-0.773547	-1.25725	-0.289848	2.96176	-3.22819	0.0024308	0.0662512	-1.71605	7	4307	12	HAVANA	protein_coding	GALNT7
ENSG00000127951	-1.23829	-2.01279	-0.463796	5.56068	-3.22739	0.00243623	0.0662512	-1.89912	1	4261	2	HAVANA	protein_coding	FGL2
ENSG00000130311	0.466121	0.17469	0.757552	5.12943	3.22857	0.00242821	0.0662512	-1.898	5	4078	6	HAVANA	protein_coding	DDA1
ENSG00000134108	-0.444465	-0.722469	-0.16646	5.45934	-3.22725	0.00243716	0.0662512	-1.91052	7	3005	7	HAVANA	protein_coding	ARL8B
ENSG00000163719	-0.481332	-0.782373	-0.180291	5.1446	-3.2275	0.00243546	0.0662512	-1.88449	13	2966	19	HAVANA	protein_coding	MTMR14
ENSG00000236324	-1.22545	-1.99182	-0.459071	-0.0774594	-3.22775	0.00243377	0.0662512	-1.5393	1	372	2	HAVANA	antisense	RP3-403L10.3
ENSG00000244642	-0.412218	-0.670002	-0.154435	8.98705	-3.22789	0.0024328	0.0662512	-2.1282	1	280	1	ENSEMBL	misc_RNA	RN7SL396P
ENSG00000136897	-0.454167	-0.738278	-0.170055	3.02735	-3.22681	0.00244014	0.0662792	-1.72131	2	3332	3	HAVANA	protein_coding	MRPL50
ENSG00000079462	0.759983	0.284321	1.23564	3.23149	3.22517	0.00245133	0.0663291	-1.75706	8	1098	6	ENSEMBL	protein_coding	PAFAH1B3
ENSG00000117091	-1.38585	-2.25325	-0.518452	2.36016	-3.22511	0.00245172	0.0663291	-1.65628	2	1793	4	HAVANA	protein_coding	CD48
ENSG00000188095	1.1956	0.44728	1.94392	-1.43868	3.22512	0.0024517	0.0663291	-1.52015	3	1552	3	HAVANA	protein_coding	MESP2
ENSG00000251474	0.544401	0.203739	0.885063	3.16842	3.22584	0.0024468	0.0663291	-1.75779	9	2816	5	ENSEMBL	pseudogene	RPL32P3
ENSG00000256746	-0.930371	-1.51252	-0.348222	-0.788154	-3.22603	0.00244545	0.0663291	-1.52611	2	492	3	HAVANA	antisense	RP11-17G12.3
ENSG00000129354	0.893636	0.334084	1.45319	4.41598	3.22379	0.00246078	0.0663457	-1.86402	10	1757	12	HAVANA	protein_coding	AP1M2
ENSG00000137547	0.593936	0.221987	0.965885	4.05969	3.22332	0.00246404	0.0663457	-1.83513	3	1147	5	HAVANA	protein_coding	MRPL15
ENSG00000146070	-1.25262	-2.03704	-0.468197	2.57258	-3.22341	0.00246337	0.0663457	-1.68507	4	1882	12	HAVANA	protein_coding	PLA2G7
ENSG00000162913	0.669719	0.25035	1.08909	0.70238	3.22362	0.00246198	0.0663457	-1.58039	3	2893	4	HAVANA	protein_coding	OBSCN-AS1
ENSG00000171815	1.2476	0.466349	2.02884	-1.98045	3.22354	0.00246251	0.0663457	-1.52471	1	2534	1	HAVANA	protein_coding	PCDHB1
ENSG00000239392	-0.964482	-1.56827	-0.360695	-1.92508	-3.22447	0.00245616	0.0663457	-1.52028	1	1540	1	HAVANA	pseudogene	RP11-537H15.4
ENSG00000012223	-2.05766	-3.34642	-0.768907	0.353397	-3.22293	0.00246671	0.0663653	-1.56459	10	2979	20	HAVANA	protein_coding	LTF
ENSG00000083635	0.595576	0.222427	0.968726	1.12541	3.22182	0.00247433	0.0664479	-1.61252	1	3492	10	HAVANA	protein_coding	NUFIP1
ENSG00000141232	0.478598	0.178722	0.778474	5.61721	3.22163	0.00247564	0.0664479	-1.95693	3	2229	3	HAVANA	protein_coding	TOB1
ENSG00000213937	1.11936	0.418119	1.8206	1.26701	3.22218	0.00247185	0.0664479	-1.63328	1	2050	1	HAVANA	protein_coding	CLDN9
ENSG00000131023	-0.442797	-0.720363	-0.165231	3.72154	-3.22022	0.00248541	0.0665714	-1.79522	7	7517	9	HAVANA	protein_coding	LATS1
ENSG00000145757	-1.08271	-1.76143	-0.403996	-2.56393	-3.22012	0.00248611	0.0665714	-1.53176	7	2169	9	HAVANA	protein_coding	SPATA9
ENSG00000187553	1.14091	0.425827	1.856	-1.67865	3.22064	0.00248252	0.0665714	-1.53256	1	1569	6	HAVANA	protein_coding	CYP26C1
ENSG00000128309	-0.440272	-0.716337	-0.164206	3.89459	-3.21926	0.00249206	0.0666129	-1.814	8	5872	4	ENSEMBL	protein_coding	MPST
ENSG00000147100	-1.08504	-1.76554	-0.404543	1.49508	-3.21859	0.00249667	0.0666129	-1.63186	3	4363	6	ENSEMBL	protein_coding	SLC16A2
ENSG00000161267	0.769585	0.286949	1.25222	4.22766	3.21873	0.00249574	0.0666129	-1.86326	17	3546	8	HAVANA	protein_coding	BDH1
ENSG00000232859	1.05568	0.393553	1.71782	-0.448893	3.21838	0.00249819	0.0666129	-1.54813	7	2824	5	HAVANA	protein_coding	LYRM9
ENSG00000241057	1.11144	0.4143	1.80858	-1.70525	3.2182	0.0024994	0.0666129	-1.53608	1	1170	7	HAVANA	pseudogene	AC004985.12
ENSG00000264626	-0.52896	-0.860702	-0.197219	2.48702	-3.21863	0.00249646	0.0666129	-1.70387	1	297	1	ENSEMBL	misc_RNA	RN7SL769P
ENSG00000234741	0.503992	0.187757	0.820227	4.74341	3.21707	0.00250729	0.0667187	-1.90404	36	1698	13	HAVANA	processed_transcript	GAS5
ENSG00000257221	-1.10679	-1.80121	-0.412375	-0.514715	-3.21731	0.00250562	0.0667187	-1.55356	2	600	3	HAVANA	antisense	RP11-689B22.2
ENSG00000085382	-0.597129	-0.971964	-0.222294	2.22409	-3.2157	0.00251689	0.0667206	-1.68987	12	5318	26	HAVANA	protein_coding	HACE1
ENSG00000204961	1.01145	0.376525	1.64637	-0.256757	3.21566	0.00251717	0.0667206	-1.56572	2	6388	4	ENSEMBL	protein_coding	PCDHA9
ENSG00000223960	-0.609867	-0.992683	-0.227051	2.12934	-3.21582	0.002516	0.0667206	-1.68181	7	2007	5	HAVANA	antisense	AC009948.5
ENSG00000233859	-0.511093	-0.831859	-0.190326	1.11839	-3.21631	0.00251261	0.0667206	-1.61248	2	1110	1	HAVANA	pseudogene	ADH5P4
ENSG00000271420	1.062	0.395498	1.72851	-2.43929	3.21639	0.00251202	0.0667206	-1.54095	1	650	1	HAVANA	lincRNA	RP5-1057J7.7
ENSG00000100368	-1.23475	-2.01007	-0.459427	4.28863	-3.21473	0.00252371	0.0668419	-1.83786	5	4866	14	HAVANA	protein_coding	CSF2RB
ENSG00000135968	-0.357177	-0.581532	-0.132821	3.26678	-3.21361	0.00253155	0.0669976	-1.77877	13	7537	23	HAVANA	protein_coding	GCC2
ENSG00000047621	-0.414264	-0.674659	-0.153868	3.74626	-3.21137	0.00254737	0.0669994	-1.82063	9	3826	14	HAVANA	protein_coding	C12orf4
ENSG00000100156	0.841794	0.312904	1.37068	0.56109	3.21283	0.00253708	0.0669994	-1.60665	3	1878	5	HAVANA	protein_coding	SLC16A8
ENSG00000102870	0.408686	0.151804	0.665567	4.90502	3.21147	0.00254667	0.0669994	-1.92833	1	6079	3	HAVANA	protein_coding	ZNF629
ENSG00000157992	0.837364	0.311127	1.3636	1.33285	3.21204	0.00254267	0.0669994	-1.65046	7	956	7	HAVANA	protein_coding	KRTCAP3
ENSG00000169442	-1.57905	-2.57155	-0.58655	1.98021	-3.21153	0.00254623	0.0669994	-1.66457	3	581	3	HAVANA	protein_coding	CD52
ENSG00000169957	0.491946	0.182788	0.801105	4.97181	3.21206	0.00254248	0.0669994	-1.93007	2	2312	2	HAVANA	protein_coding	ZNF768
ENSG00000196074	1.21798	0.452605	1.98336	0.756665	3.21228	0.00254097	0.0669994	-1.6124	9	5567	45	ENSEMBL	protein_coding	SYCP2
ENSG00000238372	1.10562	0.410946	1.80029	-2.67672	3.21272	0.00253786	0.0669994	-1.55032	1	105	1	ENSEMBL	snoRNA	snoU13
ENSG00000142279	0.853608	0.316892	1.39032	3.53944	3.21041	0.00255417	0.0671262	-1.83064	3	7714	10	HAVANA	protein_coding	WTIP
ENSG00000185499	1.39001	0.515903	2.26411	7.03827	3.20997	0.00255734	0.0671579	-2.09513	22	1811	9	HAVANA	protein_coding	MUC1
ENSG00000177189	-0.450845	-0.734404	-0.167286	5.57697	-3.20945	0.00256102	0.0672027	-1.96398	9	7918	23	HAVANA	protein_coding	RPS6KA3
ENSG00000005059	-0.839903	-1.36835	-0.311452	3.60755	-3.20828	0.00256939	0.0672098	-1.79882	5	2270	8	HAVANA	protein_coding	MCUB
ENSG00000103184	1.14426	0.424257	1.86426	-1.16023	3.20803	0.00257117	0.0672098	-1.56599	2	6459	16	HAVANA	protein_coding	SEC14L5
ENSG00000116815	-0.79647	-1.29758	-0.29536	3.25576	-3.20836	0.0025688	0.0672098	-1.78196	5	1328	6	HAVANA	protein_coding	CD58
ENSG00000139132	-0.533128	-0.868477	-0.19778	4.91555	-3.20909	0.00256357	0.0672098	-1.91548	18	8242	19	ENSEMBL	protein_coding	FGD4
ENSG00000240950	0.573879	0.212807	0.934952	2.60082	3.20829	0.00256932	0.0672098	-1.74785	1	633	1	HAVANA	pseudogene	RP11-372E1.1
ENSG00000118496	-0.558425	-0.909871	-0.20698	2.35528	-3.20741	0.00257561	0.0672198	-1.71929	1	9009	3	HAVANA	protein_coding	FBXO30
ENSG00000243029	-0.751498	-1.22449	-0.278505	1.13591	-3.20716	0.0025774	0.0672198	-1.63305	1	294	1	ENSEMBL	misc_RNA	RN7SL635P
ENSG00000265666	-0.811829	-1.3228	-0.300862	0.383596	-3.20715	0.00257748	0.0672198	-1.59949	1	1790	3	HAVANA	antisense	CTD-2267D19.2
ENSG00000147121	-0.403892	-0.658162	-0.149622	2.87403	-3.2064	0.00258287	0.0673088	-1.76482	8	2774	7	HAVANA	protein_coding	KRBOX4
ENSG00000213015	0.629719	0.233233	1.02621	2.02831	3.20602	0.00258559	0.0673281	-1.71245	6	1418	2	HAVANA	protein_coding	ZNF580
ENSG00000129116	-0.593119	-0.966722	-0.219516	4.28482	-3.20464	0.00259554	0.0675357	-1.87757	19	6435	22	HAVANA	protein_coding	PALLD
ENSG00000245904	-1.25637	-2.04787	-0.464868	-0.660617	-3.20415	0.00259903	0.0675747	-1.58271	2	5699	3	HAVANA	antisense	RP11-796E2.4
ENSG00000189050	-0.729519	-1.18922	-0.269815	2.18524	-3.20336	0.00260478	0.067621	-1.71354	10	2101	9	HAVANA	protein_coding	RNFT1
ENSG00000196295	-0.571754	-0.932024	-0.211483	3.26475	-3.20352	0.00260359	0.067621	-1.8002	24	4034	9	HAVANA	processed_transcript	AC005154.6
ENSG00000130313	0.420478	0.155398	0.685558	4.41037	3.20194	0.00261503	0.0678301	-1.9143	6	1601	6	HAVANA	protein_coding	PGLS
ENSG00000270906	1.15673	0.427444	1.88602	-1.90757	3.2017	0.00261682	0.0678301	-1.57702	1	1375	1	HAVANA	pseudogene	RP11-475J5.6
ENSG00000119125	-1.88756	-3.07772	-0.69739	0.351637	-3.2014	0.00261901	0.067835	-1.63102	10	5340	16	ENSEMBL	protein_coding	GDA
ENSG00000160117	0.925957	0.341754	1.51016	1.08265	3.19945	0.00263324	0.0680484	-1.6731	10	3218	9	HAVANA	protein_coding	ANKLE1
ENSG00000183597	-0.628581	-1.02516	-0.232004	2.23487	-3.19949	0.00263291	0.0680484	-1.72091	26	3109	10	HAVANA	protein_coding	TANGO2
ENSG00000242620	-0.400129	-0.652565	-0.147694	5.79536	-3.19961	0.00263201	0.0680484	-2.00351	1	273	1	ENSEMBL	misc_RNA	RN7SL736P
ENSG00000103005	-0.471293	-0.768722	-0.173864	3.07995	-3.19856	0.00263973	0.0681644	-1.80117	15	3888	7	HAVANA	protein_coding	USB1
ENSG00000116668	-0.509455	-0.831035	-0.187874	2.31044	-3.19788	0.00264468	0.0682376	-1.74032	3	3830	19	HAVANA	protein_coding	SWT1
ENSG00000207357	0.800774	0.295264	1.30628	2.62763	3.19763	0.00264658	0.0682376	-1.78695	1	107	1	ENSEMBL	snRNA	RNU6-2
ENSG00000206621	1.50356	0.554049	2.45307	-0.333871	3.19645	0.00265521	0.0684082	-1.6261	1	92	1	ENSEMBL	snoRNA	SNORD116-14
ENSG00000259626	-1.37777	-2.24796	-0.507581	-1.96565	-3.19602	0.00265836	0.0684378	-1.58974	1	328	1	HAVANA	pseudogene	RP11-925D8.2
ENSG00000036672	1.00433	0.369804	1.63887	1.14234	3.19502	0.00266582	0.0684779	-1.68243	7	3732	13	HAVANA	protein_coding	USP2
ENSG00000128626	0.543181	0.200024	0.886338	3.96211	3.1952	0.00266443	0.0684779	-1.89277	4	1220	3	HAVANA	protein_coding	MRPS12
ENSG00000130294	1.41165	0.519775	2.30352	5.77856	3.195	0.00266596	0.0684779	-2.05137	13	9162	50	HAVANA	protein_coding	KIF1A
ENSG00000155846	0.589644	0.217064	0.962225	4.00586	3.1946	0.00266888	0.0684827	-1.90746	7	10568	12	HAVANA	protein_coding	PPARGC1B
ENSG00000186431	-1.34904	-2.20151	-0.496572	2.24189	-3.19443	0.00267017	0.0684827	-1.73312	13	1483	6	HAVANA	protein_coding	FCAR
ENSG00000066777	0.380054	0.13982	0.620288	5.65018	3.19343	0.00267758	0.0685674	-2.0277	9	7225	39	HAVANA	protein_coding	ARFGEF1
ENSG00000100104	-0.662082	-1.08068	-0.243481	1.51435	-3.19271	0.00268296	0.0685674	-1.68631	3	1295	7	HAVANA	protein_coding	SRRD
ENSG00000121316	-0.93426	-1.52483	-0.34369	4.64117	-3.19333	0.00267831	0.0685674	-1.91896	4	2426	11	HAVANA	protein_coding	PLBD1
ENSG00000128789	0.74107	0.272518	1.20962	-0.288733	3.19263	0.00268354	0.0685674	-1.60976	4	1686	7	HAVANA	protein_coding	PSMG2
ENSG00000213283	0.9105	0.334882	1.48612	1.54822	3.19296	0.00268109	0.0685674	-1.71723	1	1427	2	HAVANA	pseudogene	AC009237.8
ENSG00000162645	-0.750441	-1.22511	-0.275767	6.45448	-3.19131	0.00269341	0.0687678	-2.06584	4	3687	15	HAVANA	protein_coding	GBP2
ENSG00000162889	0.340803	0.125215	0.55639	6.40163	3.191	0.00269569	0.0687745	-2.08272	4	2961	10	HAVANA	protein_coding	MAPKAPK2
ENSG00000116205	-0.585468	-0.955895	-0.215041	2.55654	-3.19042	0.00270002	0.0688334	-1.77037	3	4097	5	HAVANA	protein_coding	TCEANC2
ENSG00000114354	0.363164	0.13327	0.593057	5.42995	3.18877	0.00271244	0.0690983	-2.0244	8	3271	8	HAVANA	protein_coding	TFG
ENSG00000073711	0.628106	0.230273	1.02594	3.2413	3.18698	0.00272589	0.0692777	-1.85993	6	6795	14	HAVANA	protein_coding	PPP2R3A
ENSG00000229137	0.887297	0.325296	1.4493	-3.16848	3.18698	0.00272593	0.0692777	-1.6087	1	678	2	HAVANA	lincRNA	RP11-101P17.11
ENSG00000244734	1.84653	0.676803	3.01626	0.72057	3.18654	0.00272924	0.0692777	-1.68579	4	754	4	HAVANA	protein_coding	HBB
ENSG00000259001	0.447404	0.163981	0.730827	12.8803	3.18648	0.00272966	0.0692777	-2.44271	2	638	1	ENSEMBL	antisense	RPPH1
ENSG00000267711	-0.929031	-1.51749	-0.340571	-2.77176	-3.18684	0.00272697	0.0692777	-1.60719	1	394	2	HAVANA	lincRNA	RP11-686D22.5
ENSG00000250624	1.25361	0.459076	2.04814	-1.51661	3.18492	0.00274155	0.0695275	-1.62034	1	740	1	HAVANA	pseudogene	RP11-93M12.1
ENSG00000101190	0.524077	0.19171	0.856445	2.32579	3.18291	0.00275682	0.0696285	-1.79209	2	2456	6	HAVANA	protein_coding	TCFL5
ENSG00000112078	-0.434163	-0.709492	-0.158834	6.16028	-3.18308	0.00275553	0.0696285	-2.07137	11	5619	8	ENSEMBL	protein_coding	KCTD20
ENSG00000131188	0.595371	0.217879	0.972863	2.9262	3.18366	0.0027511	0.0696285	-1.84101	4	1476	4	HAVANA	protein_coding	PRR7
ENSG00000155393	-0.630356	-1.03017	-0.23054	3.67074	-3.18253	0.00275971	0.0696285	-1.88481	6	3560	15	HAVANA	protein_coding	HEATR3
ENSG00000204531	0.888481	0.325079	1.45188	2.29015	3.18329	0.0027539	0.0696285	-1.79873	7	2276	5	HAVANA	protein_coding	POU5F1
ENSG00000255182	1.25367	0.458815	2.04852	-2.26561	3.18378	0.0027502	0.0696285	-1.61809	4	2625	4	HAVANA	processed_transcript	CTD-2517M22.14
ENSG00000258181	-1.44491	-2.36137	-0.52844	-2.04839	-3.18251	0.00275986	0.0696285	-1.62089	2	329	3	HAVANA	lincRNA	RP11-493L12.4
ENSG00000219682	-0.454537	-0.742873	-0.166201	3.04902	-3.18212	0.00276285	0.0696524	-1.83892	2	1438	1	HAVANA	pseudogene	RP3-425P12.4
ENSG00000241878	-0.585261	-0.956703	-0.213819	5.34408	-3.18058	0.00277469	0.0698991	-2.01584	18	2669	9	HAVANA	protein_coding	PISD
ENSG00000103313	-1.20781	-1.97475	-0.440868	2.28712	-3.17895	0.00278727	0.0701453	-1.77041	14	3710	11	HAVANA	protein_coding	MEFV
ENSG00000144597	-0.522394	-0.854124	-0.190663	4.97144	-3.17877	0.00278858	0.0701453	-1.99504	3	4690	6	HAVANA	protein_coding	EAF1
ENSG00000265770	-0.856453	-1.4004	-0.312504	-0.156539	-3.17828	0.00279238	0.0701891	-1.65238	1	297	1	ENSEMBL	misc_RNA	RN7SL660P
ENSG00000145241	-0.449313	-0.734746	-0.163881	3.04093	-3.17755	0.00279802	0.0702202	-1.84746	7	3885	20	HAVANA	protein_coding	CENPC
ENSG00000173926	-0.982029	-1.60589	-0.358164	1.3155	-3.17746	0.00279872	0.0702202	-1.72256	5	4196	5	HAVANA	protein_coding	2018-03-03
ENSG00000179141	1.19267	0.434954	1.95038	-1.94287	3.17732	0.00279981	0.0702202	-1.64632	2	1114	3	HAVANA	antisense	MTUS2-AS1
ENSG00000213563	0.682799	0.248953	1.11665	4.72879	3.17691	0.00280305	0.0702496	-2.00263	5	2476	4	HAVANA	protein_coding	C8orf82
ENSG00000254672	-1.1763	-1.92384	-0.428755	-1.83946	-3.17635	0.00280733	0.0703053	-1.63405	1	1667	1	HAVANA	pseudogene	RP5-916O11.3
ENSG00000118518	-0.409074	-0.669094	-0.149054	3.92676	-3.17572	0.00281227	0.0703769	-1.92747	8	2369	5	HAVANA	protein_coding	RNF146
ENSG00000090520	0.444843	0.162003	0.727682	6.49927	3.17478	0.00281958	0.0704744	-2.13393	6	4079	11	ENSEMBL	protein_coding	DNAJB11
ENSG00000130520	0.556899	0.202738	0.911061	5.54031	3.17411	0.00282479	0.0704744	-2.06784	6	1908	6	HAVANA	protein_coding	LSM4
ENSG00000154252	1.24076	0.45164	2.02987	-0.418681	3.17389	0.00282651	0.0704744	-1.65981	1	1370	4	HAVANA	protein_coding	GAL3ST2
ENSG00000227676	1.26737	0.461383	2.07336	-2.14394	3.17411	0.00282481	0.0704744	-1.64459	1	348	2	HAVANA	lincRNA	RP11-25J23.3
ENSG00000249007	1.07445	0.391138	1.75776	-0.551668	3.17406	0.00282521	0.0704744	-1.67867	1	987	2	HAVANA	sense_intronic	RP11-510N19.5
ENSG00000112297	-0.811894	-1.32858	-0.295212	4.98681	-3.17193	0.00284193	0.0705887	-2.01007	4	7544	20	HAVANA	protein_coding	CRYBG1
ENSG00000133816	-0.598687	-0.979676	-0.217697	4.28131	-3.17201	0.00284131	0.0705887	-1.95912	31	6307	28	HAVANA	protein_coding	MICAL2
ENSG00000186407	-1.62729	-2.66275	-0.591833	4.19472	-3.17234	0.00283868	0.0705887	-1.92455	4	3501	4	ENSEMBL	protein_coding	CD300E
ENSG00000206181	1.10866	0.403229	1.81409	-1.06032	3.17243	0.00283799	0.0705887	-1.66244	1	3046	1	HAVANA	protein_coding	ELOA2
ENSG00000221983	0.492231	0.179076	0.805387	6.73792	3.1729	0.00283429	0.0705887	-2.15154	14	2845	6	HAVANA	protein_coding	UBA52
ENSG00000266875	-0.616779	-1.00932	-0.224241	-0.840123	-3.17172	0.00284354	0.0705887	-1.65171	1	294	1	ENSEMBL	misc_RNA	RN7SL408P
ENSG00000145911	0.757165	0.275184	1.23915	3.44871	3.17108	0.00284856	0.0706616	-1.91868	1	6080	5	HAVANA	protein_coding	N4BP3
ENSG00000139354	-0.606191	-0.992126	-0.220256	3.61999	-3.17061	0.00285233	0.0706945	-1.90747	9	3948	10	HAVANA	protein_coding	GAS2L3
ENSG00000162032	0.850889	0.309128	1.39265	-1.1822	3.17039	0.00285403	0.0706945	-1.65095	12	2316	7	HAVANA	protein_coding	SPSB3
ENSG00000199030	1.20075	0.436115	1.96538	-2.15641	3.16991	0.00285786	0.0707376	-1.65213	1	94	1	ENSEMBL	miRNA	MIRLET7C
ENSG00000111424	-0.726605	-1.18943	-0.263783	4.33396	-3.16907	0.00286448	0.0707748	-1.96583	9	4773	11	HAVANA	protein_coding	VDR
ENSG00000213760	1.19712	0.434564	1.95968	-1.87551	3.16893	0.0028656	0.0707748	-1.6616	6	1588	3	HAVANA	protein_coding	ATP6V1G2
ENSG00000218537	-0.803076	-1.31459	-0.291563	-0.435194	-3.16918	0.0028636	0.0707748	-1.66819	1	1476	3	HAVANA	protein_coding	AP000350.4
ENSG00000183671	-1.11198	-1.82044	-0.403523	-1.51382	-3.16833	0.00287034	0.0707845	-1.65547	8	2295	4	HAVANA	protein_coding	GPR1
ENSG00000231113	-0.631502	-1.0339	-0.2291	0.722921	-3.16783	0.00287431	0.0707845	-1.70667	2	984	4	HAVANA	antisense	RP3-475N16.1
ENSG00000243905	-0.395966	-0.648276	-0.143656	6.0604	-3.16789	0.0028738	0.0707845	-2.10385	1	301	1	ENSEMBL	misc_RNA	RN7SL679P
ENSG00000260995	1.13033	0.410217	1.85045	-2.98546	3.16848	0.00286912	0.0707845	-1.65346	1	2432	5	HAVANA	lincRNA	RP11-165H23.1
ENSG00000108270	-0.409311	-0.670173	-0.148448	3.98091	-3.1673	0.00287856	0.070838	-1.94962	9	2141	12	HAVANA	protein_coding	AATF
ENSG00000063245	0.5863	0.212524	0.960075	5.29489	3.16633	0.00288625	0.0708494	-2.07837	6	2621	11	HAVANA	protein_coding	EPN1
ENSG00000112208	-0.834665	-1.36689	-0.302439	2.1589	-3.16565	0.00289165	0.0708494	-1.8033	2	6651	4	HAVANA	protein_coding	BAG2
ENSG00000130066	-0.71727	-1.1745	-0.260038	8.91787	-3.1666	0.00288411	0.0708494	-2.28035	9	1135	7	HAVANA	protein_coding	SAT1
ENSG00000137801	-0.923541	-1.5124	-0.334681	8.38059	-3.16585	0.00289004	0.0708494	-2.24255	9	7775	22	HAVANA	protein_coding	THBS1
ENSG00000142102	0.963216	0.349247	1.57719	5.76344	3.16683	0.00288229	0.0708494	-2.11071	8	4418	14	HAVANA	protein_coding	PGGHG
ENSG00000178038	0.938552	0.340036	1.53707	5.25149	3.16541	0.0028936	0.0708494	-2.08039	10	6593	26	HAVANA	protein_coding	ALS2CL
ENSG00000262814	0.835321	0.302649	1.36799	-0.0765102	3.16549	0.00289297	0.0708494	-1.68508	1	1028	5	HAVANA	protein_coding	MRPL12
ENSG00000010539	-0.579926	-0.95003	-0.209823	2.72949	-3.16298	0.00291306	0.0711212	-1.85894	10	4308	5	HAVANA	protein_coding	ZNF200
ENSG00000091622	0.934818	0.338227	1.53141	3.33207	3.16299	0.00291304	0.0711212	-1.93864	5	7086	20	HAVANA	protein_coding	PITPNM3
ENSG00000187792	-0.598856	-0.980949	-0.216763	2.28636	-3.16374	0.002907	0.0711212	-1.82279	1	4020	2	HAVANA	protein_coding	ZNF70
ENSG00000267565	0.803091	0.290602	1.31558	-0.892215	3.16321	0.00291126	0.0711212	-1.67139	1	403	2	HAVANA	antisense	CTC-559E9.8
ENSG00000100201	-0.332469	-0.544679	-0.120259	8.39824	-3.16251	0.00291688	0.0711451	-2.26708	12	6441	14	ENSEMBL	protein_coding	DDX17
ENSG00000145431	-0.647647	-1.06105	-0.234241	4.26768	-3.16234	0.00291822	0.0711451	-1.98606	11	4165	8	HAVANA	protein_coding	PDGFC
ENSG00000110375	1.10084	0.397805	1.80387	-2.23335	3.16078	0.00293082	0.0711775	-1.67769	2	958	6	HAVANA	protein_coding	UPK2
ENSG00000138688	-0.424521	-0.695628	-0.153414	6.00526	-3.16087	0.00293014	0.0711775	-2.11759	17	15896	86	HAVANA	protein_coding	KIAA1109
ENSG00000159733	0.566869	0.204919	0.92882	2.68504	3.16141	0.00292573	0.0711775	-1.88169	11	4131	13	HAVANA	protein_coding	ZFYVE28
ENSG00000186310	1.02011	0.368601	1.67163	-0.580697	3.16063	0.00293209	0.0711775	-1.6829	3	2639	2	HAVANA	protein_coding	NAP1L3
ENSG00000226915	-0.730417	-1.1968	-0.264034	0.0241958	-3.16137	0.00292606	0.0711775	-1.70092	1	584	1	HAVANA	pseudogene	AC068137.13
ENSG00000263563	-1.06095	-1.73828	-0.38362	3.53654	-3.16185	0.0029222	0.0711775	-1.92194	6	1459	3	HAVANA	protein_coding	UBBP4
ENSG00000169136	0.766676	0.276893	1.25646	4.80136	3.15977	0.00293905	0.0712447	-2.06229	5	2069	4	HAVANA	protein_coding	ATF5
ENSG00000211455	-0.468862	-0.768388	-0.169336	5.5594	-3.15979	0.0029389	0.0712447	-2.08771	14	5068	14	HAVANA	protein_coding	STK38L
ENSG00000242818	-0.836799	-1.37151	-0.30209	-0.926389	-3.15901	0.0029452	0.071343	-1.68111	1	294	1	ENSEMBL	misc_RNA	RN7SL846P
ENSG00000272543	1.04277	0.37636	1.70918	-2.87657	3.15859	0.0029486	0.0713745	-1.67543	1	84	1	ENSEMBL	miRNA	MIR4787
ENSG00000105732	0.627706	0.226323	1.02909	3.72792	3.15678	0.00296338	0.0714877	-1.97871	4	3598	3	HAVANA	protein_coding	ZNF574
ENSG00000110801	-0.509693	-0.835563	-0.183824	1.41055	-3.15728	0.00295931	0.0714877	-1.77627	11	3051	7	HAVANA	protein_coding	PSMD9
ENSG00000122545	-0.418617	-0.686296	-0.150938	5.09917	-3.15682	0.00296307	0.0714877	-2.06223	13	6976	14	ENSEMBL	protein_coding	2018-09-07
ENSG00000128989	-0.452127	-0.741158	-0.163096	6.58555	-3.15764	0.00295636	0.0714877	-2.16526	13	5362	6	HAVANA	protein_coding	ARPP19
ENSG00000198369	0.439896	0.158602	0.721189	4.15141	3.15673	0.00296377	0.0714877	-2.01299	8	4097	6	HAVANA	protein_coding	SPRED2
ENSG00000178691	-0.484537	-0.79448	-0.174594	3.06128	-3.15568	0.00297241	0.0716138	-1.9111	4	4491	16	HAVANA	protein_coding	SUZ12
ENSG00000253558	-1.07813	-1.7678	-0.388464	-1.53548	-3.15558	0.00297321	0.0716138	-1.68674	1	2260	1	HAVANA	pseudogene	CTD-2179L22.1
ENSG00000170852	-0.404114	-0.662658	-0.14557	5.18115	-3.15512	0.00297695	0.071653	-2.07312	7	3745	4	HAVANA	protein_coding	KBTBD2
ENSG00000099992	-0.477631	-0.783251	-0.172011	3.0599	-3.1547	0.00298043	0.0716861	-1.90973	10	5562	10	HAVANA	protein_coding	TBC1D10A
ENSG00000215049	0.958659	0.345006	1.57231	-0.93273	3.15347	0.00299059	0.0718797	-1.69899	1	589	1	HAVANA	pseudogene	PRDX2P1
ENSG00000182632	1.57013	0.564941	2.57531	-1.27917	3.15309	0.00299373	0.0719045	-1.70119	3	3311	10	HAVANA	pseudogene	CCNYL2
ENSG00000163884	0.982934	0.353564	1.6123	0.746226	3.15257	0.00299797	0.0719555	-1.76045	2	2574	3	HAVANA	protein_coding	KLF15
ENSG00000130731	0.436555	0.156824	0.716287	4.45015	3.15025	0.00301723	0.0720268	-2.04783	13	1710	6	HAVANA	protein_coding	METTL26
ENSG00000134253	0.507797	0.182363	0.833231	2.01845	3.14973	0.00302153	0.0720268	-1.85117	5	3515	7	HAVANA	protein_coding	TRIM45
ENSG00000169508	-1.22989	-2.01787	-0.441906	0.0263338	-3.15063	0.00301411	0.0720268	-1.73863	1	1700	2	HAVANA	protein_coding	GPR183
ENSG00000174799	-0.456415	-0.748728	-0.164102	3.28558	-3.1518	0.00300438	0.0720268	-1.93444	5	5562	26	HAVANA	protein_coding	CEP135
ENSG00000178146	-1.16704	-1.91478	-0.419313	2.46295	-3.15057	0.0030146	0.0720268	-1.85377	1	1570	1	HAVANA	pseudogene	RP1-232L22__B.1
ENSG00000222047	-1.03117	-1.69178	-0.370567	-0.789523	-3.15091	0.00301176	0.0720268	-1.70645	2	2513	5	HAVANA	protein_coding	C10orf55
ENSG00000231461	-1.3302	-2.18271	-0.477689	-1.58922	-3.14967	0.0030221	0.0720268	-1.70029	1	733	4	HAVANA	pseudogene	HLA-DPA2
ENSG00000239992	1.14476	0.411205	1.87831	-2.84131	3.15013	0.00301821	0.0720268	-1.69742	1	316	2	HAVANA	TR_V_pseudogene	TRBVA
ENSG00000251402	0.96988	0.348452	1.59131	-2.35878	3.15046	0.00301547	0.0720268	-1.69543	1	1395	4	HAVANA	pseudogene	FAM90A25P
ENSG00000271590	1.11149	0.399566	1.82342	-2.29089	3.15151	0.00300679	0.0720268	-1.69559	1	1482	1	HAVANA	lincRNA	RP11-181E10.3
ENSG00000127527	0.510016	0.183093	0.836938	3.73571	3.1491	0.00302684	0.0720891	-1.99424	16	3915	24	HAVANA	protein_coding	EPS15L1
ENSG00000130299	0.552233	0.198203	0.906263	3.54142	3.14869	0.00303025	0.0720992	-1.98001	28	2917	9	HAVANA	protein_coding	GTPBP3
ENSG00000154237	0.601846	0.215992	0.987701	4.98075	3.14854	0.0030315	0.0720992	-2.09572	12	7701	35	HAVANA	protein_coding	LRRK1
ENSG00000099219	0.548091	0.196479	0.899703	4.38318	3.14656	0.0030481	0.0723445	-2.05419	8	5376	16	HAVANA	protein_coding	ERMP1
ENSG00000126461	0.551105	0.197577	0.904632	5.12126	3.14672	0.00304672	0.0723445	-2.11291	4	4306	11	HAVANA	protein_coding	SCAF1
ENSG00000225518	1.00121	0.358857	1.64356	-1.24076	3.14629	0.00305031	0.0723445	-1.72731	2	595	4	HAVANA	lincRNA	RP11-396C23.2
ENSG00000244327	1.15632	0.414481	1.89816	-1.60328	3.14641	0.00304932	0.0723445	-1.70299	1	765	2	HAVANA	sense_overlapping	RP11-383G6.3
ENSG00000065413	-0.992072	-1.62917	-0.354973	3.74957	-3.14328	0.00307571	0.072823	-1.97906	17	3686	27	HAVANA	protein_coding	ANKRD44
ENSG00000105426	0.709018	0.253577	1.16446	6.79591	3.14248	0.00308251	0.072823	-2.23735	13	7350	38	ENSEMBL	protein_coding	PTPRS
ENSG00000157927	0.915422	0.327411	1.50343	-0.846986	3.14256	0.00308187	0.072823	-1.73108	9	5669	15	HAVANA	protein_coding	RADIL
ENSG00000167202	-0.591153	-0.97077	-0.211536	4.67012	-3.14341	0.00307462	0.072823	-2.05677	12	6086	13	HAVANA	protein_coding	TBC1D2B
ENSG00000227827	0.392922	0.140519	0.645325	6.33071	3.14239	0.00308333	0.072823	-2.20492	1	9932	31	HAVANA	pseudogene	RP11-958N24.2
ENSG00000270112	1.12336	0.401885	1.84484	-2.81323	3.143	0.00307809	0.072823	-1.71467	2	633	2	HAVANA	processed_transcript	RP11-742D12.2
ENSG00000143819	0.62755	0.224367	1.03073	4.36071	3.14191	0.00308741	0.0728689	-2.0673	5	1776	9	HAVANA	protein_coding	EPHX1
ENSG00000073756	-1.30848	-2.14932	-0.467642	4.27059	-3.14124	0.00309306	0.0729515	-2.02718	5	4514	10	HAVANA	protein_coding	PTGS2
ENSG00000239942	-0.708187	-1.16332	-0.253049	-1.14529	-3.14089	0.00309608	0.0729722	-1.72042	1	291	1	ENSEMBL	misc_RNA	RN7SL394P
ENSG00000081138	1.09543	0.391101	1.79977	-1.75487	3.13946	0.00310823	0.0730453	-1.72597	4	3766	12	HAVANA	protein_coding	CDH7
ENSG00000105989	-1.45086	-2.38357	-0.518146	-1.74442	-3.13996	0.00310399	0.0730453	-1.72077	4	2907	5	HAVANA	protein_coding	WNT2
ENSG00000112697	-0.344203	-0.565539	-0.122867	6.32175	-3.13913	0.00311107	0.0730453	-2.19838	4	4594	7	HAVANA	protein_coding	TMEM30A
ENSG00000172243	-1.16701	-1.91726	-0.41676	4.85619	-3.1399	0.00310448	0.0730453	-2.07308	13	3725	8	HAVANA	protein_coding	CLEC7A
ENSG00000224543	0.619478	0.221088	1.01787	2.1089	3.1388	0.00311388	0.0730453	-1.88726	2	934	1	HAVANA	pseudogene	AC012318.3
ENSG00000231845	0.946003	0.337615	1.55439	-1.26123	3.13877	0.0031142	0.0730453	-1.72754	1	599	1	HAVANA	pseudogene	HMGB3P14
ENSG00000254246	-1.34312	-2.20682	-0.479424	-2.1929	-3.13907	0.00311163	0.0730453	-1.72315	1	275	2	HAVANA	antisense	CTB-120L21.1
ENSG00000234616	0.432667	0.154289	0.711045	4.16535	3.13738	0.00312615	0.073275	-2.05851	10	8937	4	HAVANA	processed_transcript	JRK
ENSG00000160113	1.05282	0.375317	1.73033	6.26352	3.13682	0.00313092	0.0732779	-2.21918	2	2404	4	HAVANA	protein_coding	NR2F6
ENSG00000172613	0.520804	0.185611	0.855997	3.6665	3.13636	0.00313488	0.0732779	-2.02547	9	2119	11	HAVANA	protein_coding	RAD9A
ENSG00000183248	1.01105	0.360475	1.66163	-0.027675	3.13705	0.00312896	0.0732779	-1.78235	3	4518	7	HAVANA	protein_coding	CTD-3193O13.9
ENSG00000196275	0.465253	0.165822	0.764683	4.11345	3.13646	0.00313402	0.0732779	-2.0565	7	3558	16	HAVANA	protein_coding	GTF2IRD2
ENSG00000125351	-0.552696	-0.908583	-0.196809	1.52575	-3.13488	0.00314765	0.0735257	-1.84291	3	2378	11	HAVANA	protein_coding	UPF3B
ENSG00000172269	0.447116	0.159125	0.735106	4.22521	3.13393	0.00315592	0.0736683	-2.07505	15	3274	11	HAVANA	protein_coding	DPAGT1
ENSG00000101868	-0.461026	-0.75816	-0.163891	3.76975	-3.13198	0.00317284	0.0739049	-2.02233	5	5486	37	HAVANA	protein_coding	POLA1
ENSG00000128708	-0.356925	-0.587	-0.12685	2.67004	-3.13152	0.00317691	0.0739049	-1.93776	7	3845	11	HAVANA	protein_coding	HAT1
ENSG00000131724	-0.620404	-1.02025	-0.220563	5.98741	-3.13209	0.00317191	0.0739049	-2.18155	4	4036	11	HAVANA	protein_coding	IL13RA1
ENSG00000253534	1.27579	0.45344	2.09814	-2.8125	3.13162	0.003176	0.0739049	-1.74047	1	341	2	HAVANA	TR_V_gene	TRBV6-8
ENSG00000272279	1.14033	0.405372	1.87528	-2.43753	3.13196	0.00317309	0.0739049	-1.74038	1	548	1	HAVANA	lincRNA	RP11-157J24.2
ENSG00000039319	-0.549085	-0.903078	-0.195093	3.87535	-3.13107	0.0031808	0.0739449	-2.03457	13	6773	19	HAVANA	protein_coding	ZFYVE16
ENSG00000072818	-0.702471	-1.15543	-0.249515	2.90565	-3.13054	0.00318548	0.0740031	-1.94873	12	4898	22	HAVANA	protein_coding	ACAP1
ENSG00000107864	0.513477	0.182346	0.844609	3.28582	3.13017	0.00318869	0.0740272	-2.01048	2	7664	10	HAVANA	protein_coding	CPEB3
ENSG00000104957	0.538098	0.19089	0.885305	4.63334	3.12838	0.00320445	0.0742918	-2.11732	12	1922	11	HAVANA	protein_coding	CCDC130
ENSG00000181856	0.979732	0.347594	1.61187	-0.194009	3.12855	0.00320297	0.0742918	-1.77661	5	3426	11	HAVANA	protein_coding	SLC2A4
ENSG00000179598	0.635365	0.225325	1.04541	0.754226	3.12783	0.00320924	0.0743016	-1.81605	1	2560	2	HAVANA	protein_coding	PLD6
ENSG00000250189	-1.38186	-2.27361	-0.490108	-1.76312	-3.128	0.00320774	0.0743016	-1.75311	1	2415	1	HAVANA	pseudogene	RP11-362F19.2
ENSG00000239445	1.1183	0.396508	1.8401	-2.1109	3.12747	0.00321247	0.0743258	-1.75177	3	769	5	HAVANA	antisense	ST3GAL6-AS1
ENSG00000148798	-1.48532	-2.44438	-0.526274	-0.0755395	-3.12627	0.00322304	0.0744824	-1.77822	1	3231	3	HAVANA	protein_coding	INA
ENSG00000197562	0.488373	0.173032	0.803715	4.11877	3.12621	0.00322362	0.0744824	-2.08312	12	2717	7	HAVANA	protein_coding	RAB40C
ENSG00000100100	-0.760456	-1.25158	-0.269331	4.68581	-3.12557	0.00322926	0.0745622	-2.09815	7	3030	6	HAVANA	protein_coding	PIK3IP1
ENSG00000077713	-0.650861	-1.0713	-0.230423	2.50612	-3.12488	0.00323537	0.0746526	-1.92807	6	2783	6	HAVANA	protein_coding	SLC25A43
ENSG00000136367	0.801504	0.283707	1.3193	1.57214	3.12459	0.00323794	0.0746612	-1.89107	4	9180	10	HAVANA	protein_coding	ZFHX2
ENSG00000232545	-0.798118	-1.31391	-0.282323	0.549759	-3.12347	0.00324796	0.0748415	-1.81303	1	558	3	HAVANA	sense_intronic	CABIN1
ENSG00000174791	-0.630996	-1.03886	-0.223133	2.43245	-3.12291	0.00325295	0.074906	-1.9293	8	4416	10	ENSEMBL	protein_coding	RIN1
ENSG00000179639	-1.7773	-2.92641	-0.628196	-0.382977	-3.12211	0.00326009	0.0750196	-1.79284	2	1165	6	HAVANA	protein_coding	FCER1A
ENSG00000083223	-0.582774	-0.95975	-0.205798	3.5551	-3.12057	0.00327388	0.0751777	-2.02941	8	5724	28	HAVANA	protein_coding	ZCCHC6
ENSG00000101049	1.03212	0.364123	1.70011	-0.548494	3.11892	0.00328879	0.0751777	-1.78501	9	2395	14	HAVANA	protein_coding	SGK2
ENSG00000113211	1.18613	0.418272	1.95398	-0.586368	3.11817	0.00329557	0.0751777	-1.79068	2	3030	2	HAVANA	protein_coding	PCDHB6
ENSG00000118263	-0.648135	-1.06751	-0.22876	5.60875	-3.11968	0.00328187	0.0751777	-2.18745	10	8362	5	HAVANA	protein_coding	KLF7
ENSG00000135480	0.906948	0.320172	1.49372	7.26808	3.12002	0.00327883	0.0751777	-2.32624	13	1754	9	HAVANA	protein_coding	KRT7
ENSG00000161249	0.748237	0.263922	1.23255	4.74476	3.11859	0.00329176	0.0751777	-2.15748	69	2811	18	HAVANA	protein_coding	DMKN
ENSG00000161547	0.317623	0.112007	0.523238	5.55183	3.11819	0.00329537	0.0751777	-2.21203	11	2885	5	HAVANA	protein_coding	SRSF2
ENSG00000170412	0.965476	0.34081	1.59014	5.13528	3.1199	0.00327994	0.0751777	-2.19483	11	2988	5	HAVANA	protein_coding	GPRC5C
ENSG00000177663	-0.71327	-1.1749	-0.251636	5.57994	-3.11891	0.0032888	0.0751777	-2.19026	3	8607	13	HAVANA	protein_coding	IL17RA
ENSG00000209082	1.0911	0.385363	1.79683	-1.525	3.12082	0.00327164	0.0751777	-1.77212	1	75	1	ENSEMBL	Mt_tRNA	MT-TL1
ENSG00000235088	0.97566	0.34464	1.60668	-1.18066	3.12106	0.00326947	0.0751777	-1.76824	1	323	2	HAVANA	pseudogene	RP4-620E11.4
ENSG00000248565	1.03719	0.365749	1.70863	-1.33737	3.11815	0.00329568	0.0751777	-1.77012	1	928	1	HAVANA	pseudogene	TECRP2
ENSG00000264169	-0.402902	-0.663616	-0.142187	6.28899	-3.11947	0.00328381	0.0751777	-2.24359	1	298	1	ENSEMBL	misc_RNA	RN7SL665P
ENSG00000200350	-1.02458	-1.68829	-0.360877	-2.66295	-3.11615	0.00331385	0.0755416	-1.77051	1	105	1	ENSEMBL	snRNA	RNU6-1285P
ENSG00000135821	-0.746222	-1.22966	-0.262784	9.95804	-3.11584	0.00331667	0.0755553	-2.46779	12	6132	8	HAVANA	protein_coding	GLUL
ENSG00000109758	0.938012	0.330063	1.54596	-0.282017	3.1145	0.00332886	0.0755885	-1.81655	4	2148	15	HAVANA	protein_coding	HGFAC
ENSG00000139278	-0.991962	-1.63491	-0.349015	4.42084	-3.11435	0.00333024	0.0755885	-2.10983	4	5877	6	HAVANA	protein_coding	GLIPR1
ENSG00000156521	0.548696	0.193056	0.904335	4.149	3.11436	0.00333017	0.0755885	-2.11483	4	3644	4	HAVANA	protein_coding	TYSND1
ENSG00000164379	1.38793	0.488297	2.28757	3.50137	3.11422	0.00333146	0.0755885	-2.08522	1	2318	1	HAVANA	protein_coding	FOXQ1
ENSG00000183696	-0.766525	-1.26325	-0.2698	5.00672	-3.11499	0.00332437	0.0755885	-2.15786	14	2782	10	ENSEMBL	protein_coding	UPP1
ENSG00000272172	1.15391	0.406243	1.90157	-1.78095	3.11538	0.00332084	0.0755885	-1.77933	1	223	1	HAVANA	antisense	RP13-582O9.7
ENSG00000242435	0.961839	0.3383	1.58538	-1.48322	3.11376	0.00333559	0.0756318	-1.77885	1	509	2	HAVANA	pseudogene	UPK3BP1
ENSG00000049249	-1.04449	-1.72185	-0.36712	0.424578	-3.11262	0.00334606	0.0757045	-1.83361	3	1923	8	HAVANA	protein_coding	TNFRSF9
ENSG00000087460	0.419458	0.147439	0.691478	7.80008	3.11269	0.00334544	0.0757045	-2.37244	67	4029	14	HAVANA	protein_coding	GNAS
ENSG00000168661	0.698587	0.245516	1.15166	0.273573	3.11244	0.00334769	0.0757045	-1.82172	7	2651	6	HAVANA	protein_coding	ZNF30
ENSG00000233593	1.05455	0.370654	1.73844	-0.650107	3.11261	0.00334616	0.0757045	-1.81271	4	2986	4	HAVANA	lincRNA	RP4-665J23.1
ENSG00000224796	-1.40243	-2.31226	-0.492594	0.0599492	-3.11147	0.00335661	0.0758558	-1.82247	1	410	1	HAVANA	pseudogene	RPL32P1
ENSG00000087253	-0.861846	-1.42114	-0.302554	4.41374	-3.11056	0.00336504	0.075876	-2.12025	8	5391	14	HAVANA	protein_coding	LPCAT2
ENSG00000105357	1.06795	0.374899	1.761	5.83226	3.11052	0.00336542	0.075876	-2.26258	10	6910	43	HAVANA	protein_coding	MYH14
ENSG00000116761	-0.628393	-1.03621	-0.22058	1.41828	-3.11041	0.00336642	0.075876	-1.90798	5	2044	12	HAVANA	protein_coding	CTH
ENSG00000163440	1.18237	0.415135	1.94961	-2.41144	3.11079	0.00336286	0.075876	-1.78946	1	861	6	HAVANA	protein_coding	PDCL2
ENSG00000121797	-1.55582	-2.5657	-0.545952	2.24984	-3.10986	0.00337144	0.0759389	-1.94406	7	1796	3	HAVANA	protein_coding	CCRL2
ENSG00000182240	0.831973	0.291841	1.3721	4.72198	3.10926	0.00337702	0.0760143	-2.18029	10	2993	9	HAVANA	protein_coding	BACE2
ENSG00000233954	-1.3471	-2.22207	-0.472135	1.97935	-3.10782	0.00339034	0.0762636	-1.92848	2	516	1	ENSEMBL	pseudogene	RP11-169K16.7
ENSG00000160593	-1.27765	-2.10801	-0.447282	2.81485	-3.10591	0.00340813	0.0766132	-1.99653	12	5610	10	HAVANA	protein_coding	JAML
ENSG00000105967	-1.26577	-2.08878	-0.442748	3.29967	-3.1045	0.00342135	0.0767076	-2.03787	9	6628	9	HAVANA	protein_coding	TFEC
ENSG00000125633	-0.49737	-0.820692	-0.174048	5.51855	-3.10521	0.00341464	0.0767076	-2.21939	9	6899	24	HAVANA	protein_coding	CCDC93
ENSG00000167565	0.391975	0.13713	0.646819	5.06336	3.10478	0.00341874	0.0767076	-2.20631	5	1734	3	HAVANA	protein_coding	SERTAD3
ENSG00000213543	1.04715	0.36632	1.72799	-2.52707	3.10468	0.00341964	0.0767076	-1.8017	1	485	1	HAVANA	pseudogene	RARRES2P2
ENSG00000127452	0.5234	0.183014	0.863786	3.49174	3.10391	0.00342684	0.0767585	-2.09102	13	1920	4	HAVANA	protein_coding	FBXL12
ENSG00000242013	-0.818718	-1.35118	-0.286253	1.10763	-3.10377	0.00342813	0.0767585	-1.89347	1	2697	1	HAVANA	protein_coding	USP27X
ENSG00000170791	0.383684	0.134088	0.633281	4.5754	3.10301	0.00343535	0.0768191	-2.17627	18	3157	6	HAVANA	protein_coding	CHCHD7
ENSG00000267150	0.957744	0.334737	1.58075	-3.09877	3.10316	0.00343394	0.0768191	-1.80402	1	1085	1	HAVANA	antisense	RP11-411B10.2
ENSG00000244618	-0.487345	-0.804403	-0.170286	1.74748	-3.10273	0.00343792	0.0768261	-1.93248	1	268	1	ENSEMBL	misc_RNA	RN7SL334P
ENSG00000138686	-0.497318	-0.820931	-0.173706	1.87637	-3.1021	0.00344383	0.0769077	-1.94043	6	3752	19	HAVANA	protein_coding	BBS7
ENSG00000104852	0.44233	0.154465	0.730194	6.92039	3.10174	0.00344729	0.0769345	-2.34356	10	3221	11	HAVANA	protein_coding	SNRNP70
ENSG00000210107	1.10346	0.385055	1.82187	-1.97183	3.10052	0.00345883	0.0771414	-1.81321	1	72	1	ENSEMBL	Mt_tRNA	MT-TQ
ENSG00000235961	1.14779	0.400266	1.89532	1.38629	3.09945	0.00346895	0.0773164	-1.93819	1	2255	2	ENSEMBL	protein_coding	PNMA6A
ENSG00000139910	1.78344	0.621755	2.94513	-0.667275	3.09897	0.00347353	0.0773173	-1.83527	14	6575	6	HAVANA	protein_coding	NOVA1
ENSG00000225195	-1.08388	-1.78984	-0.377908	-2.55771	-3.09915	0.00347183	0.0773173	-1.80957	1	281	2	HAVANA	processed_transcript	RP11-338E21.2
ENSG00000102743	0.513031	0.17874	0.847323	1.99084	3.09789	0.0034838	0.0774944	-1.97727	4	1586	7	HAVANA	protein_coding	SLC25A15
ENSG00000256612	1.2299	0.428437	2.03137	-1.84732	3.09765	0.00348604	0.0774944	-1.8278	6	2956	9	HAVANA	pseudogene	CYP2B7P
ENSG00000104946	0.553597	0.192813	0.914381	4.32428	3.09738	0.00348866	0.0775021	-2.18115	8	2831	17	HAVANA	protein_coding	TBC1D17
ENSG00000113532	-1.02053	-1.68579	-0.355275	4.2625	-3.09659	0.00349615	0.0775672	-2.13863	4	6303	5	HAVANA	protein_coding	ST8SIA4
ENSG00000147684	0.698021	0.243011	1.15303	4.43031	3.09667	0.0034954	0.0775672	-2.18916	7	1319	4	HAVANA	protein_coding	NDUFB9
ENSG00000080603	0.41698	0.14508	0.688879	5.52416	3.09566	0.00350504	0.0777136	-2.2693	7	10804	34	ENSEMBL	protein_coding	SRCAP
ENSG00000081014	-0.377486	-0.623708	-0.131263	3.15636	-3.09471	0.00351422	0.0777692	-2.06407	7	6758	21	HAVANA	protein_coding	AP4E1
ENSG00000090376	-1.37112	-2.26546	-0.476773	3.25195	-3.09469	0.0035144	0.0777692	-2.05419	3	8663	12	HAVANA	protein_coding	IRAK3
ENSG00000163312	-0.561607	-0.927881	-0.195334	2.05524	-3.0951	0.00351047	0.0777692	-1.97395	6	3579	18	HAVANA	protein_coding	HELQ
ENSG00000100884	0.935701	0.324882	1.54652	-1.37182	3.09223	0.00353807	0.07809	-1.83127	20	4540	18	HAVANA	protein_coding	CPNE6
ENSG00000143437	-0.35861	-0.592707	-0.124513	5.2302	-3.09224	0.00353796	0.07809	-2.23551	12	4887	23	HAVANA	protein_coding	ARNT
ENSG00000183458	0.395039	0.137166	0.652912	5.66449	3.0923	0.00353739	0.07809	-2.28571	3	6830	31	HAVANA	pseudogene	RP11-958N24.1
ENSG00000184743	-0.41308	-0.682684	-0.143476	6.40245	-3.09283	0.00353233	0.07809	-2.31669	5	7135	15	HAVANA	protein_coding	ATL3
ENSG00000112531	-0.663565	-1.09678	-0.230348	6.84873	-3.0919	0.00354132	0.078111	-2.34507	17	9463	8	HAVANA	protein_coding	QKI
ENSG00000231466	-0.951604	-1.57301	-0.330197	-1.25686	-3.0912	0.00354807	0.0782092	-1.83712	1	780	1	HAVANA	pseudogene	CTA-246H3.11
ENSG00000173239	-1.29606	-2.1425	-0.449623	-2.05843	-3.09084	0.0035515	0.0782341	-1.83485	2	1452	10	ENSEMBL	protein_coding	LIPM
ENSG00000261105	1.20472	0.417834	1.9916	-2.05805	3.09045	0.00355532	0.0782676	-1.83739	2	549	4	HAVANA	antisense	RP11-173B14.5
ENSG00000232456	0.965996	0.334981	1.59701	-2.88537	3.09017	0.00355804	0.0782769	-1.83453	1	704	5	HAVANA	pseudogene	RP11-5P18.10
ENSG00000263167	1.28705	0.446234	2.12787	-1.64793	3.08988	0.00356086	0.0782884	-1.84634	1	362	2	HAVANA	antisense	RP11-149I9.2
ENSG00000153721	-0.728712	-1.20484	-0.252583	3.48176	-3.08943	0.00356524	0.0783341	-2.1087	5	21063	13	HAVANA	protein_coding	CNKSR3
ENSG00000267247	1.20238	0.416572	1.9882	-2.72089	3.08867	0.00357266	0.0784464	-1.83898	1	485	2	HAVANA	lincRNA	RP11-64C12.6
ENSG00000119523	-0.387887	-0.641448	-0.134325	4.59832	-3.08794	0.00357976	0.0785517	-2.19774	3	2966	3	HAVANA	protein_coding	ALG2
ENSG00000173706	-0.941687	-1.55756	-0.325815	4.61163	-3.08648	0.00359412	0.0787144	-2.19201	6	9156	17	HAVANA	protein_coding	HEG1
ENSG00000174130	-1.04275	-1.72462	-0.360882	3.06327	-3.08693	0.00358969	0.0787144	-2.06474	4	5879	3	ENSEMBL	protein_coding	TLR6
ENSG00000178078	0.709541	0.2455	1.17358	2.92002	3.08651	0.00359377	0.0787144	-2.08836	10	2043	15	HAVANA	protein_coding	STAP2
ENSG00000100949	0.372298	0.128767	0.615829	3.72193	3.08591	0.00359966	0.078771	-2.15264	21	2265	17	HAVANA	protein_coding	RABGGTA
ENSG00000173281	-0.675016	-1.11659	-0.233444	4.08778	-3.08574	0.00360133	0.078771	-2.15774	2	5548	2	HAVANA	protein_coding	PPP1R3B
ENSG00000149273	0.436433	0.150896	0.721971	8.16327	3.08534	0.0036053	0.0788072	-2.46012	20	2097	7	HAVANA	protein_coding	RPS3
ENSG00000100023	-0.35737	-0.591221	-0.123518	4.57116	-3.08479	0.00361075	0.078825	-2.20589	15	4213	22	HAVANA	protein_coding	PPIL2
ENSG00000254034	0.902077	0.311814	1.49234	-1.79585	3.08493	0.00360932	0.078825	-1.85207	1	548	2	HAVANA	antisense	RP11-662B19.2
ENSG00000166667	0.619491	0.21401	1.02497	3.33081	3.08398	0.00361869	0.0788404	-2.13374	2	3145	8	HAVANA	pseudogene	SPDYE6
ENSG00000169862	1.70101	0.587475	2.81455	-1.47287	3.08354	0.00362304	0.0788404	-1.85543	18	5481	22	HAVANA	protein_coding	CTNND2
ENSG00000187116	-1.58493	-2.62223	-0.547624	2.7755	-3.08426	0.00361595	0.0788404	-2.04123	7	1365	7	HAVANA	protein_coding	LILRA5
ENSG00000213854	-0.872831	-1.44417	-0.30149	-1.80768	-3.08377	0.00362074	0.0788404	-1.84907	1	900	1	HAVANA	pseudogene	CNN2P6
ENSG00000270019	-0.781497	-1.29309	-0.269908	-0.320561	-3.08357	0.00362279	0.0788404	-1.87403	1	1548	1	HAVANA	lincRNA	RP11-141B14.1
ENSG00000137941	-0.755388	-1.25023	-0.260549	0.404968	-3.08144	0.00364386	0.0792345	-1.90986	13	8452	28	HAVANA	protein_coding	TTLL7
ENSG00000228253	0.812995	0.280386	1.3456	5.27392	3.08124	0.0036458	0.0792345	-2.29725	1	207	1	ENSEMBL	protein_coding	MT-ATP8
ENSG00000021826	1.88372	0.648827	3.11861	-0.549557	3.07917	0.00366644	0.0795814	-1.88268	11	5821	39	HAVANA	protein_coding	CPS1
ENSG00000176761	1.09832	0.378321	1.81831	-1.65681	3.07925	0.00366567	0.0795814	-1.86674	2	1767	3	HAVANA	pseudogene	ZNF285B
ENSG00000122862	-1.28687	-2.13075	-0.442999	7.39056	-3.07826	0.00367561	0.0797296	-2.40525	2	1208	3	HAVANA	protein_coding	SRGN
ENSG00000241481	0.750031	0.258128	1.24193	1.67122	3.07785	0.00367972	0.0797679	-2.01025	3	859	3	HAVANA	lincRNA	AC159540.2
ENSG00000234589	0.587582	0.20217	0.972993	2.26396	3.07745	0.00368373	0.0798041	-2.04235	2	615	1	HAVANA	pseudogene	RP11-253E3.1
ENSG00000259051	0.499838	0.171913	0.827762	1.82996	3.07682	0.00369002	0.0798895	-2.01378	1	333	1	HAVANA	pseudogene	HNRNPUP1
ENSG00000170315	-1.11241	-1.84229	-0.382534	5.04041	-3.07654	0.00369288	0.0799006	-2.24137	8	1225	3	HAVANA	protein_coding	UBB
ENSG00000101336	-1.34154	-2.22192	-0.461147	4.26163	-3.07592	0.00369912	0.0799339	-2.18152	9	2217	14	ENSEMBL	protein_coding	HCK
ENSG00000233009	0.958793	0.329586	1.588	-2.84755	3.07595	0.00369884	0.0799339	-1.86772	1	2846	8	HAVANA	antisense	NALCN-AS1
ENSG00000128641	-0.757078	-1.25395	-0.260203	3.8993	-3.07568	0.00370154	0.0799355	-2.16144	15	5082	31	HAVANA	protein_coding	MYO1B
ENSG00000113851	-0.430027	-0.712297	-0.147756	3.21841	-3.07522	0.00370614	0.0799564	-2.12337	13	5628	11	HAVANA	protein_coding	CRBN
ENSG00000207445	0.622245	0.213787	1.0307	1.41555	3.07512	0.00370721	0.0799564	-2.00151	1	146	1	ENSEMBL	snoRNA	SNORD15B
ENSG00000179913	1.31252	0.450808	2.17422	3.36698	3.07462	0.00371222	0.0800122	-2.16442	4	2226	3	HAVANA	protein_coding	B3GNT3
ENSG00000182165	0.820107	0.281621	1.35859	0.975227	3.07428	0.00371572	0.0800122	-1.94807	5	855	4	HAVANA	processed_transcript	TP53TG1
ENSG00000184009	0.35381	0.121488	0.586132	10.0317	3.07416	0.00371685	0.0800122	-2.59378	15	2256	7	HAVANA	protein_coding	ACTG1
ENSG00000105851	-1.02265	-1.69438	-0.350917	4.20259	-3.07311	0.00372754	0.0800903	-2.19176	5	5377	11	HAVANA	protein_coding	PIK3CG
ENSG00000168159	0.360234	0.123616	0.596851	5.67579	3.07316	0.00372704	0.0800903	-2.33487	4	3017	4	HAVANA	protein_coding	RNF187
ENSG00000226004	-1.3031	-2.15902	-0.447186	-2.02466	-3.07323	0.00372637	0.0800903	-1.87527	1	573	2	HAVANA	lincRNA	RP11-10J5.1
ENSG00000119660	-1.12167	-1.85866	-0.384692	-2.49847	-3.07225	0.00373626	0.080227	-1.87119	2	402	2	HAVANA	pseudogene	RP11-293M10.4
ENSG00000168515	1.29028	0.441853	2.13871	-2.87348	3.06985	0.00376081	0.0806525	-1.88259	1	453	3	HAVANA	protein_coding	SCGB1D1
ENSG00000199059	1.23399	0.422631	2.04535	-1.88232	3.07005	0.0037587	0.0806525	-1.88143	1	97	1	ENSEMBL	miRNA	MIR135B
ENSG00000177272	-1.25572	-2.08158	-0.429847	0.2963	-3.06922	0.00376726	0.0806906	-1.92655	1	3346	1	HAVANA	protein_coding	KCNA3
ENSG00000225674	-0.602155	-0.998185	-0.206124	1.95006	-3.06921	0.00376733	0.0806906	-2.03612	1	1750	1	HAVANA	pseudogene	IPO7P2
ENSG00000136206	0.563807	0.192814	0.9348	1.87606	3.06769	0.00378293	0.0808947	-2.04967	1	2649	7	HAVANA	protein_coding	SPDYE1
ENSG00000138443	-0.507071	-0.840727	-0.173415	4.40895	-3.06773	0.0037826	0.0808947	-2.23695	24	6659	11	HAVANA	protein_coding	ABI2
ENSG00000164674	-0.638695	-1.059	-0.218391	3.15918	-3.06745	0.00378546	0.0808947	-2.12722	4	2292	17	ENSEMBL	protein_coding	SYTL3
ENSG00000165168	-1.3019	-2.15865	-0.445136	7.61589	-3.06736	0.00378637	0.0808947	-2.45144	4	4324	13	ENSEMBL	protein_coding	CYBB
ENSG00000100897	0.311013	0.106258	0.515768	5.5603	3.06613	0.00379901	0.0810454	-2.33929	38	4299	15	HAVANA	protein_coding	DCAF11
ENSG00000186526	1.1086	0.378725	1.83847	-2.70678	3.06601	0.00380026	0.0810454	-1.89233	13	3366	14	HAVANA	processed_transcript	CYP4F8
ENSG00000234298	1.09776	0.375016	1.82051	1.92562	3.06598	0.00380057	0.0810454	-2.07018	1	1877	1	HAVANA	protein_coding	ELOA3B
ENSG00000182611	0.633316	0.216218	1.05041	4.56154	3.06499	0.0038108	0.0810606	-2.2712	1	496	1	HAVANA	protein_coding	HIST1H2AJ
ENSG00000213290	-0.655791	-1.08765	-0.223929	1.56168	-3.06526	0.00380801	0.0810606	-2.00485	1	1214	2	HAVANA	pseudogene	PGK1P2
ENSG00000233013	-0.7467	-1.23838	-0.255018	3.06986	-3.06556	0.00380499	0.0810606	-2.1284	2	1795	9	HAVANA	lincRNA	FAM157B
ENSG00000251992	0.92431	0.315567	1.53305	0.581842	3.065	0.00381073	0.0810606	-1.96054	1	144	1	ENSEMBL	snoRNA	SCARNA17
ENSG00000203722	-1.10648	-1.83526	-0.377689	-2.13539	-3.06471	0.0038138	0.0810737	-1.88959	3	1107	5	HAVANA	protein_coding	RAET1G
ENSG00000108773	0.393213	0.134089	0.652338	4.21813	3.06314	0.00383007	0.0811512	-2.24908	5	3109	18	HAVANA	protein_coding	KAT2A
ENSG00000110077	-1.45394	-2.41203	-0.495849	3.98792	-3.06328	0.00382861	0.0811512	-2.18373	22	2416	8	HAVANA	protein_coding	MS4A6A
ENSG00000162910	0.429018	0.146325	0.711711	3.95065	3.06343	0.0038271	0.0811512	-2.22702	36	1423	6	HAVANA	protein_coding	MRPL55
ENSG00000170231	1.57413	0.537109	2.61116	-1.35757	3.06408	0.00382034	0.0811512	-1.90382	5	769	7	HAVANA	protein_coding	FABP6
ENSG00000204839	1.11112	0.378863	1.84338	4.75724	3.06298	0.00383176	0.0811512	-2.30087	11	3469	14	HAVANA	protein_coding	MROH6
ENSG00000221953	0.57176	0.195001	0.94852	0.327721	3.06335	0.00382787	0.0811512	-1.9512	1	2258	1	HAVANA	protein_coding	C1orf229
ENSG00000083845	0.484339	0.16497	0.803707	7.4246	3.06129	0.00384938	0.0814738	-2.47816	9	1747	7	HAVANA	protein_coding	RPS5
ENSG00000101361	0.397924	0.135494	0.660353	6.2879	3.0608	0.00385454	0.0815323	-2.40768	18	2400	12	HAVANA	protein_coding	NOP56
ENSG00000103642	-0.664769	-1.10322	-0.226318	4.24366	-3.06053	0.00385738	0.0815417	-2.23207	4	2023	6	HAVANA	protein_coding	LACTB
ENSG00000072756	-0.387585	-0.643239	-0.131931	4.51653	-3.06028	0.00385993	0.0815449	-2.2664	11	2276	10	HAVANA	protein_coding	TRNT1
ENSG00000229165	-1.05298	-1.74761	-0.358351	-1.43397	-3.05995	0.00386343	0.0815682	-1.90555	1	1336	1	HAVANA	pseudogene	GDI2P1
ENSG00000124126	-0.963905	-1.59995	-0.327856	4.97959	-3.05908	0.0038726	0.0816299	-2.28729	4	6737	40	HAVANA	protein_coding	PREX1
ENSG00000134183	-0.761849	-1.26457	-0.259125	1.821	-3.05905	0.00387293	0.0816299	-2.05095	1	1339	8	HAVANA	protein_coding	GNAT2
ENSG00000143811	0.405939	0.138065	0.673813	3.51417	3.05899	0.00387355	0.0816299	-2.20102	8	3149	7	HAVANA	protein_coding	PYCR2
ENSG00000111913	-1.0164	-1.68726	-0.345533	2.88507	-3.05827	0.00388112	0.0817388	-2.11791	8	5471	23	HAVANA	protein_coding	RIPOR2
ENSG00000231233	-1.26899	-2.10687	-0.431109	-1.35516	-3.05719	0.00389251	0.0819281	-1.917	1	795	2	HAVANA	antisense	CFAP58-DT
ENSG00000247134	-1.17093	-1.94434	-0.39753	-1.78375	-3.05614	0.00390365	0.082061	-1.9164	2	737	3	HAVANA	lincRNA	RP11-11N9.4
ENSG00000258352	-1.41627	-2.35166	-0.480875	-1.80285	-3.05632	0.00390176	0.082061	-1.91808	2	404	2	HAVANA	pseudogene	RP11-23J18.1
ENSG00000169783	1.60295	0.544098	2.66181	-0.011627	3.05585	0.00390678	0.0820761	-1.96673	14	3055	6	HAVANA	protein_coding	LINGO1
ENSG00000160972	0.726021	0.246329	1.20571	5.09419	3.05516	0.00391404	0.0821272	-2.33905	11	4311	11	HAVANA	protein_coding	PPP1R16A
ENSG00000164684	0.983737	0.333783	1.63369	5.73285	3.05523	0.00391336	0.0821272	-2.39674	6	14386	9	HAVANA	protein_coding	ZNF704
ENSG00000066697	-0.772261	-1.28261	-0.261915	1.90345	-3.05455	0.00392058	0.0822138	-2.06286	5	1991	4	HAVANA	protein_coding	MSANTD3
ENSG00000176182	0.857341	0.29071	1.42397	1.16623	3.05422	0.00392407	0.0822363	-2.02267	1	1890	3	HAVANA	protein_coding	MYPOP
ENSG00000125726	-1.38059	-2.29332	-0.46786	-1.43719	-3.0533	0.00393385	0.0822963	-1.9251	3	913	4	HAVANA	protein_coding	CD70
ENSG00000137265	-1.14491	-1.90184	-0.387986	2.2991	-3.05327	0.00393419	0.0822963	-2.08644	5	5331	10	HAVANA	protein_coding	IRF4
ENSG00000197935	0.967558	0.327896	1.60722	0.671417	3.05333	0.00393355	0.0822963	-1.98957	2	3027	7	HAVANA	protein_coding	ZNF311
ENSG00000198356	0.464525	0.157382	0.771667	5.19304	3.05293	0.00393789	0.0823231	-2.34833	4	1368	8	HAVANA	protein_coding	ASNA1
ENSG00000048162	0.426983	0.144637	0.709328	2.78083	3.05265	0.00394087	0.0823349	-2.15432	9	1256	5	HAVANA	protein_coding	NOP16
ENSG00000103852	0.520119	0.176062	0.864176	2.63353	3.05154	0.00395268	0.0823795	-2.14468	22	3849	14	HAVANA	protein_coding	TTC23
ENSG00000104093	-0.915915	-1.52173	-0.310104	4.07068	-3.05186	0.00394926	0.0823795	-2.23526	14	10672	43	HAVANA	protein_coding	DMXL2
ENSG00000184428	0.603069	0.204166	1.00197	4.19399	3.05173	0.00395066	0.0823795	-2.27153	19	2029	15	HAVANA	protein_coding	TOP1MT
ENSG00000189013	-1.12254	-1.86508	-0.380007	-2.90498	-3.05163	0.00395174	0.0823795	-1.91874	9	1600	8	HAVANA	protein_coding	KIR2DL4
ENSG00000057663	-0.516699	-0.858648	-0.174751	4.35215	-3.05017	0.00396743	0.0825462	-2.27374	6	3216	8	HAVANA	protein_coding	ATG5
ENSG00000099991	-0.510549	-0.848497	-0.172601	6.28899	-3.04954	0.00397422	0.0825462	-2.41539	13	7480	37	HAVANA	protein_coding	CABIN1
ENSG00000102738	0.525272	0.177414	0.87313	2.74231	3.0481	0.00398979	0.0825462	-2.16832	4	1293	7	HAVANA	protein_coding	MRPS31
ENSG00000112514	0.541922	0.183054	0.90079	4.95287	3.04824	0.0039883	0.0825462	-2.34632	14	1378	7	HAVANA	protein_coding	CUTA
ENSG00000121274	-0.444772	-0.739264	-0.150281	4.7902	-3.04868	0.00398351	0.0825462	-2.31381	5	7842	13	HAVANA	protein_coding	PAPD5
ENSG00000129910	1.1079	0.374564	1.84123	-0.868333	3.04962	0.0039734	0.0825462	-1.94105	3	2847	14	HAVANA	protein_coding	CDH15
ENSG00000135046	-0.733781	-1.2196	-0.24796	4.20007	-3.04886	0.00398158	0.0825462	-2.2658	8	2209	13	HAVANA	protein_coding	ANXA1
ENSG00000149269	-0.576616	-0.958451	-0.194782	4.20885	-3.04831	0.00398755	0.0825462	-2.26354	20	3737	16	HAVANA	protein_coding	PAK1
ENSG00000183762	-0.563883	-0.937076	-0.19069	3.45213	-3.05002	0.00396908	0.0825462	-2.19841	7	6182	10	HAVANA	protein_coding	KREMEN1
ENSG00000222894	-0.480646	-0.798872	-0.162419	2.16876	-3.04884	0.00398176	0.0825462	-2.10641	1	77	1	ENSEMBL	miRNA	AL662800.1
ENSG00000231217	1.0413	0.351865	1.73073	-2.72972	3.04881	0.00398217	0.0825462	-1.92979	1	517	3	HAVANA	lincRNA	RP11-1M18.1
ENSG00000269903	0.725412	0.245181	1.20564	-0.843331	3.04917	0.00397822	0.0825462	-1.9495	1	433	1	HAVANA	lincRNA	RP11-571M6.18
ENSG00000229604	1.05355	0.355578	1.75152	-1.80946	3.04694	0.00400233	0.0827051	-1.93269	1	202	1	HAVANA	pseudogene	MTATP8P2
ENSG00000230807	0.888142	0.299779	1.47651	-1.55281	3.04708	0.00400084	0.0827051	-1.93281	1	371	1	HAVANA	pseudogene	AC099535.4
ENSG00000146733	-0.45696	-0.759923	-0.153998	2.91556	-3.04465	0.00402736	0.0831718	-2.16894	12	2178	8	HAVANA	protein_coding	PSPH
ENSG00000173083	-0.943334	-1.56898	-0.317685	3.80166	-3.04356	0.0040392	0.0833658	-2.22977	7	4652	13	HAVANA	protein_coding	HPSE
ENSG00000120685	0.512385	0.172393	0.852377	3.91121	3.04211	0.00405513	0.0836439	-2.28178	11	5168	13	HAVANA	protein_coding	PROSER1
ENSG00000135299	0.705849	0.237448	1.17425	4.39078	3.04188	0.00405771	0.0836464	-2.32211	22	5258	16	HAVANA	protein_coding	ANKRD6
ENSG00000229688	-0.767659	-1.27716	-0.258162	-0.724381	-3.0414	0.0040629	0.0837025	-1.96086	5	2252	5	HAVANA	antisense	AC004741.3
ENSG00000167815	0.606167	0.203793	1.00854	5.4119	3.04095	0.00406787	0.0837544	-2.39639	7	1717	6	HAVANA	protein_coding	PRDX2
ENSG00000039987	0.857678	0.28828	1.42708	-1.39006	3.04057	0.00407206	0.0837899	-1.95773	4	2183	10	HAVANA	protein_coding	BEST2
ENSG00000213946	0.734612	0.246849	1.22238	1.17123	3.04016	0.00407661	0.0838329	-2.06791	1	1024	1	HAVANA	pseudogene	DNAJB1P1
ENSG00000189334	1.24862	0.419509	2.07774	3.85585	3.03993	0.00407912	0.0838337	-2.28775	6	1218	5	HAVANA	protein_coding	S100A14
ENSG00000240409	1.16368	0.39081	1.93655	-0.103607	3.0393	0.00408613	0.0838766	-1.99254	1	207	1	HAVANA	pseudogene	MTATP8P1
ENSG00000264384	-0.511129	-0.850584	-0.171675	2.20654	-3.03946	0.00408437	0.0838766	-2.12452	1	303	1	ENSEMBL	misc_RNA	RN7SL431P
ENSG00000059588	0.540593	0.181452	0.899734	4.16065	3.03845	0.00409553	0.0840189	-2.30791	9	5130	30	HAVANA	protein_coding	TARBP1
ENSG00000165152	1.07327	0.360149	1.7864	1.16201	3.03803	0.00410021	0.0840641	-2.0565	4	5070	4	HAVANA	protein_coding	TMEM246
ENSG00000159256	-0.443836	-0.73893	-0.148742	3.18933	-3.03605	0.00412222	0.0844645	-2.21447	12	4246	17	HAVANA	protein_coding	MORC3
ENSG00000108306	-0.421488	-0.701789	-0.141186	3.22349	-3.03534	0.00413022	0.0845267	-2.22018	5	2445	16	HAVANA	protein_coding	FBXL20
ENSG00000169224	1.7901	0.59965	2.98056	-1.76414	3.03538	0.00412978	0.0845267	-1.96274	11	4130	7	HAVANA	protein_coding	GCSAML
ENSG00000227825	-0.947208	-1.57727	-0.317147	1.41556	-3.03466	0.00413781	0.0846311	-2.06028	3	3311	1	ENSEMBL	pseudogene	SLC9A7P1
ENSG00000227645	0.855347	0.286229	1.42447	-2.98919	3.0338	0.00414746	0.0847428	-1.96147	1	674	1	HAVANA	pseudogene	RPL7P54
ENSG00000248099	1.06256	0.355553	1.76957	-1.23276	3.03373	0.00414825	0.0847428	-1.9681	3	899	3	HAVANA	protein_coding	INSL3
ENSG00000185513	0.646899	0.21639	1.07741	3.21546	3.0332	0.00415416	0.0848127	-2.24309	20	4322	22	HAVANA	protein_coding	L3MBTL1
ENSG00000240265	-1.06616	-1.77581	-0.356505	-2.46618	-3.03265	0.00416036	0.0848883	-1.96516	1	1030	1	HAVANA	pseudogene	RP11-62G11.1
ENSG00000210112	0.904275	0.302326	1.50622	-2.45773	3.03241	0.00416306	0.0848925	-1.96857	1	68	1	ENSEMBL	Mt_tRNA	MT-TM
ENSG00000134109	-0.614788	-1.0241	-0.205479	4.97713	-3.03194	0.00416837	0.0849499	-2.36311	7	6146	12	HAVANA	protein_coding	EDEM1
ENSG00000137411	0.486994	0.162673	0.811315	4.35408	3.03107	0.00417826	0.0849988	-2.34121	13	6054	41	HAVANA	protein_coding	VARS2
ENSG00000186115	1.38515	0.462697	2.3076	-1.66208	3.0311	0.00417789	0.0849988	-1.97974	8	2406	13	HAVANA	protein_coding	CYP4F2
ENSG00000260244	-1.04437	-1.73986	-0.348887	-1.97826	-3.0312	0.00417671	0.0849988	-1.96646	1	2615	1	HAVANA	sense_overlapping	RP11-588K22.2
ENSG00000166961	1.27685	0.42629	2.12742	-2.21637	3.03027	0.00418724	0.0851305	-1.97358	4	2110	8	HAVANA	protein_coding	MS4A15
ENSG00000115966	-0.325341	-0.542141	-0.108542	4.16156	-3.0292	0.00419942	0.0851388	-2.31223	23	4176	17	HAVANA	protein_coding	ATF2
ENSG00000127364	1.18442	0.395078	1.97376	-1.04176	3.02892	0.00420255	0.0851388	-1.98613	1	994	1	HAVANA	protein_coding	TAS2R4
ENSG00000147804	1.02826	0.343175	1.71334	4.31219	3.02975	0.00419321	0.0851388	-2.3511	9	2778	12	HAVANA	protein_coding	SLC39A4
ENSG00000205238	0.607391	0.202602	1.01218	3.52467	3.02891	0.00420266	0.0851388	-2.28598	3	1742	9	ENSEMBL	protein_coding	SPDYE2
ENSG00000228315	-0.541694	-0.902671	-0.180718	2.07905	-3.02916	0.00419983	0.0851388	-2.1404	18	5004	12	HAVANA	pseudogene	GUSBP11
ENSG00000270066	0.580521	0.193758	0.967284	8.88365	3.02984	0.00419212	0.0851388	-2.64479	2	427	1	HAVANA	lincRNA	SCARNA2
ENSG00000270294	-0.754339	-1.2571	-0.251581	-0.666526	-3.02869	0.0042052	0.0851397	-1.98926	1	600	1	HAVANA	pseudogene	RP11-566F5.1
ENSG00000086300	-1.12646	-1.87752	-0.375412	2.59825	-3.02757	0.00421792	0.0853377	-2.16997	8	2546	8	HAVANA	protein_coding	SNX10
ENSG00000148158	-0.554002	-0.923397	-0.184608	5.19928	-3.02739	0.00422	0.0853377	-2.39094	3	7622	9	HAVANA	protein_coding	SNX30
ENSG00000171174	-0.646857	-1.07822	-0.215493	2.10553	-3.02699	0.00422454	0.0853789	-2.13971	5	2151	9	HAVANA	protein_coding	RBKS
ENSG00000183098	1.69059	0.563085	2.81808	1.30727	3.02669	0.00422802	0.0853986	-2.10059	1	6467	9	HAVANA	protein_coding	GPC6
ENSG00000108107	0.448913	0.149443	0.748383	7.58527	3.02591	0.00423689	0.0854874	-2.57718	12	5620	5	HAVANA	protein_coding	RPL28
ENSG00000117472	1.18009	0.392735	1.96745	1.77827	3.02546	0.00424211	0.0854874	-2.14751	9	1615	9	HAVANA	protein_coding	TSPAN1
ENSG00000118156	1.43005	0.475703	2.3844	-1.34875	3.02477	0.00425001	0.0854874	-1.99238	6	4632	15	HAVANA	protein_coding	ZNF541
ENSG00000128915	-0.404687	-0.674751	-0.134624	3.08127	-3.02483	0.00424935	0.0854874	-2.23251	18	7209	16	HAVANA	protein_coding	ICE2
ENSG00000167363	0.777855	0.25885	1.29686	0.989023	3.02534	0.00424343	0.0854874	-2.08946	5	2515	6	HAVANA	protein_coding	FN3K
ENSG00000182944	-0.351694	-0.586346	-0.117042	7.02876	-3.02544	0.00424235	0.0854874	-2.53118	21	7285	18	HAVANA	protein_coding	EWSR1
ENSG00000204228	0.627832	0.208855	1.04681	2.26007	3.02483	0.00424933	0.0854874	-2.18455	2	990	9	HAVANA	protein_coding	HSD17B8
ENSG00000135677	-0.648371	-1.08127	-0.215473	7.44833	-3.02333	0.00426663	0.0855185	-2.55893	9	5122	15	HAVANA	protein_coding	GNS
ENSG00000154589	-1.28393	-2.14105	-0.42681	1.26258	-3.02376	0.00426166	0.0855185	-2.08157	2	607	5	HAVANA	protein_coding	LY96
ENSG00000175166	0.346792	0.115325	0.578259	5.93388	3.02431	0.00425528	0.0855185	-2.47335	20	3449	21	HAVANA	protein_coding	PSMD2
ENSG00000183628	-0.556199	-0.927534	-0.184864	2.31893	-3.02351	0.00426451	0.0855185	-2.16707	7	3245	6	HAVANA	protein_coding	DGCR6
ENSG00000232564	-0.725021	-1.20908	-0.240959	0.89686	-3.02341	0.0042657	0.0855185	-2.08235	1	1932	4	HAVANA	antisense	RP4-591N18.2
ENSG00000259632	-0.900895	-1.50225	-0.299536	0.0947727	-3.02404	0.00425839	0.0855185	-2.0332	1	1800	2	HAVANA	pseudogene	RP11-56B16.1
ENSG00000071462	0.41285	0.137155	0.688545	4.46218	3.02281	0.00427258	0.0855874	-2.36608	19	3886	13	HAVANA	protein_coding	BUD23
ENSG00000141293	0.866231	0.287705	1.44476	0.524247	3.02244	0.00427681	0.0856217	-2.05323	8	1687	14	HAVANA	protein_coding	SKAP1
ENSG00000118200	0.424334	0.140914	0.707755	5.04854	3.02221	0.00427955	0.0856262	-2.41908	6	7352	18	HAVANA	protein_coding	CAMSAP2
ENSG00000207191	0.989442	0.32844	1.65044	-2.62674	3.02158	0.00428677	0.0856845	-1.99434	1	95	1	ENSEMBL	snoRNA	SNORD116-5
ENSG00000267127	0.682842	0.226656	1.13903	-0.657807	3.02152	0.0042875	0.0856845	-2.00726	5	2218	6	HAVANA	protein_coding	RBFADN
ENSG00000270562	-1.01277	-1.68947	-0.336069	-0.774439	-3.02108	0.00429264	0.0857369	-2.00788	1	2467	1	HAVANA	lincRNA	RP11-154H23.3
ENSG00000220472	0.498934	0.165532	0.832335	2.36742	3.0208	0.00429584	0.0857505	-2.1939	1	730	1	HAVANA	pseudogene	RP11-69L16.5
ENSG00000204323	0.835284	0.277022	1.39355	0.604566	3.02025	0.00430218	0.0857938	-2.07345	3	4344	3	HAVANA	protein_coding	SMIM5
ENSG00000233820	1.01625	0.337022	1.69547	-1.79237	3.02018	0.00430305	0.0857938	-1.9992	2	1262	2	HAVANA	pseudogene	RP11-535M15.2
ENSG00000130158	0.600517	0.199123	1.00191	3.71806	3.01996	0.0043056	0.0857944	-2.32284	17	6358	48	HAVANA	protein_coding	DOCK6
ENSG00000143294	0.339953	0.112698	0.567208	5.52116	3.01962	0.00430957	0.085799	-2.45637	8	2103	7	HAVANA	protein_coding	PRCC
ENSG00000162069	0.938633	0.311143	1.56612	3.27904	3.01951	0.00431087	0.085799	-2.28871	5	3519	10	HAVANA	protein_coding	BICDL2
ENSG00000233010	-1.08244	-1.80617	-0.358704	-1.92772	-3.01906	0.0043161	0.0858529	-1.99395	1	602	1	HAVANA	pseudogene	RPEP4
ENSG00000135018	-0.320423	-0.534695	-0.10615	4.75556	-3.01859	0.00432156	0.0859111	-2.38493	6	6055	11	HAVANA	protein_coding	UBQLN1
ENSG00000266385	-1.04127	-1.73774	-0.344805	-2.05588	-3.01794	0.00432913	0.0860115	-1.99689	1	552	2	HAVANA	lincRNA	RP11-227G15.8
ENSG00000175170	1.16851	0.386807	1.95021	-0.202075	3.01744	0.004335	0.0860381	-2.05376	9	1681	7	HAVANA	protein_coding	FAM182B
ENSG00000239887	0.715839	0.236955	1.19472	1.55054	3.01739	0.00433553	0.0860381	-2.15152	3	4118	4	HAVANA	protein_coding	C1orf226
ENSG00000069329	-0.325566	-0.543451	-0.10768	5.13156	-3.01618	0.00434974	0.086189	-2.42254	11	6780	17	HAVANA	protein_coding	VPS35
ENSG00000104866	0.56523	0.186879	0.943581	4.96799	3.01562	0.0043563	0.086189	-2.42518	10	5943	13	HAVANA	protein_coding	PPP1R37
ENSG00000128271	-0.946229	-1.57954	-0.312917	-1.40635	-3.01596	0.00435235	0.086189	-2.00661	12	2569	4	HAVANA	protein_coding	ADORA2A
ENSG00000184160	1.61804	0.535048	2.70104	3.15401	3.01585	0.00435359	0.086189	-2.2984	2	2127	2	HAVANA	protein_coding	ADRA2C
ENSG00000205710	-0.894599	-1.49346	-0.295733	1.32104	-3.01541	0.00435882	0.086189	-2.10893	2	3199	3	HAVANA	protein_coding	C17orf107
ENSG00000249304	1.07477	0.355253	1.79429	-2.73798	3.01524	0.00436086	0.086189	-2.01024	1	441	2	HAVANA	antisense	RP11-26P13.2
ENSG00000259803	1.47418	0.48733	2.46103	-0.933608	3.01541	0.00435881	0.086189	-2.03016	5	1672	10	HAVANA	protein_coding	SLC22A31
ENSG00000153814	-0.701112	-1.17064	-0.231579	2.17199	-3.01417	0.00437338	0.086335	-2.17818	8	3125	5	HAVANA	protein_coding	JAZF1
ENSG00000166405	1.75368	0.579283	2.92808	1.26119	3.01427	0.0043722	0.086335	-2.13673	14	5272	7	HAVANA	protein_coding	RIC3
ENSG00000188641	-1.10776	-1.84968	-0.365844	3.63989	-3.01396	0.00437585	0.086335	-2.29135	5	4412	23	HAVANA	protein_coding	DPYD
ENSG00000054219	-0.730991	-1.22064	-0.241343	2.61926	-3.01353	0.004381	0.0863865	-2.20909	6	6886	39	ENSEMBL	protein_coding	LY75
ENSG00000177692	-0.741281	-1.23787	-0.244691	-0.495229	-3.01323	0.00438456	0.0864066	-2.03118	3	1625	2	HAVANA	protein_coding	DNAJC28
ENSG00000267374	1.18947	0.392428	1.98651	-0.991311	3.01245	0.00439376	0.0865377	-2.05219	2	2306	4	HAVANA	lincRNA	MIR924HG
ENSG00000146021	0.617372	0.203645	1.0311	1.44326	3.01218	0.004397	0.0865514	-2.1506	16	6981	15	HAVANA	protein_coding	KLHL3
ENSG00000105404	0.52738	0.173883	0.880878	4.63462	3.01151	0.00440488	0.0865558	-2.41027	10	821	5	HAVANA	protein_coding	RABAC1
ENSG00000128284	-0.78183	-1.30599	-0.257667	3.02641	-3.01088	0.00441244	0.0865558	-2.25232	21	3634	5	HAVANA	protein_coding	APOL3
ENSG00000142512	-1.05011	-1.75402	-0.346195	2.67311	-3.01136	0.00440669	0.0865558	-2.2209	13	3109	12	HAVANA	protein_coding	SIGLEC10
ENSG00000155111	-0.423075	-0.706739	-0.139412	4.50526	-3.01066	0.00441502	0.0865558	-2.38391	8	6246	14	HAVANA	protein_coding	CDK19
ENSG00000160219	-1.24466	-2.07902	-0.4103	1.93638	-3.01124	0.00440817	0.0865558	-2.15772	6	4718	10	HAVANA	protein_coding	GAB3
ENSG00000163297	-1.14193	-1.90757	-0.376293	3.59188	-3.01067	0.00441487	0.0865558	-2.28895	10	8273	18	HAVANA	protein_coding	ANTXR2
ENSG00000197816	0.865685	0.285437	1.44593	-0.618973	3.01158	0.00440414	0.0865558	-2.02838	18	7884	51	HAVANA	protein_coding	CCDC180
ENSG00000130402	0.608329	0.200237	1.01642	8.4395	3.00904	0.0044344	0.0868357	-2.67109	11	4963	21	HAVANA	protein_coding	ACTN4
ENSG00000185811	-1.09994	-1.83779	-0.362095	4.39125	-3.0092	0.0044325	0.0868357	-2.35959	16	6189	8	ENSEMBL	protein_coding	IKZF1
ENSG00000173231	0.941702	0.309916	1.57349	-1.48931	3.00878	0.00443742	0.0868449	-2.02121	1	1181	1	HAVANA	pseudogene	TERF1P1
ENSG00000250390	0.753437	0.247899	1.25898	-1.39067	3.00843	0.00444165	0.0868777	-2.02393	1	570	3	HAVANA	lincRNA	RP11-338H14.1
ENSG00000251639	1.17391	0.386146	1.96167	-2.5192	3.00806	0.00444613	0.0869152	-2.02872	1	1204	2	HAVANA	pseudogene	RP11-20I20.1
ENSG00000198951	-0.677624	-1.13246	-0.222791	5.60834	-3.00735	0.00445464	0.0869818	-2.47213	3	3694	10	HAVANA	protein_coding	NAGA
ENSG00000245025	0.92425	0.303911	1.54459	-1.21549	3.00751	0.00445264	0.0869818	-2.0369	2	1945	2	HAVANA	antisense	RP11-875O11.1
ENSG00000181626	0.915992	0.300982	1.531	-0.608988	3.00647	0.00446521	0.0871382	-2.05756	4	4520	14	ENSEMBL	protein_coding	ANKRD62
ENSG00000009307	-0.337862	-0.564773	-0.110952	7.57919	-3.00561	0.00447557	0.0872403	-2.61293	17	4167	20	HAVANA	protein_coding	CSDE1
ENSG00000104490	0.978482	0.321364	1.6356	4.04194	3.00577	0.00447355	0.0872403	-2.39204	30	3808	7	HAVANA	protein_coding	NCALD
ENSG00000085276	0.850387	0.279122	1.42165	4.94542	3.00487	0.00448447	0.0873138	-2.46377	19	5732	17	HAVANA	protein_coding	MECOM
ENSG00000143119	-1.24456	-2.0806	-0.408527	5.69817	-3.00496	0.00448333	0.0873138	-2.46919	6	1505	8	HAVANA	protein_coding	CD53
ENSG00000133026	0.597394	0.195846	0.998941	5.19024	3.00311	0.0045058	0.0873756	-2.48202	12	7762	43	HAVANA	protein_coding	MYH10
ENSG00000137818	0.536551	0.17594	0.897162	6.59934	3.00344	0.00450173	0.0873756	-2.57394	5	1962	4	HAVANA	protein_coding	RPLP1
ENSG00000177119	-0.399796	-0.668527	-0.131065	6.41208	-3.00308	0.00450611	0.0873756	-2.54236	8	5975	21	ENSEMBL	protein_coding	ANO6
ENSG00000182771	1.45849	0.477895	2.43909	-1.30673	3.00235	0.00451506	0.0873756	-2.04359	4	5834	16	ENSEMBL	protein_coding	GRID1
ENSG00000182983	0.840725	0.275629	1.40582	2.02235	3.00316	0.00450515	0.0873756	-2.21281	6	5629	5	HAVANA	protein_coding	ZNF662
ENSG00000183828	0.575733	0.188784	0.962681	3.49084	3.00341	0.0045021	0.0873756	-2.33801	6	1042	5	HAVANA	protein_coding	NUDT14
ENSG00000184378	0.875805	0.286915	1.46469	1.33791	3.00207	0.00451846	0.0873756	-2.1613	1	2005	2	HAVANA	protein_coding	ACTRT3
ENSG00000186205	0.781767	0.256172	1.30736	2.12941	3.00243	0.00451403	0.0873756	-2.22491	7	2707	7	HAVANA	protein_coding	2018-03-01
ENSG00000197903	0.428217	0.14033	0.716104	6.00933	3.00254	0.00451271	0.0873756	-2.533	2	820	2	HAVANA	protein_coding	HIST1H2BK
ENSG00000240618	-0.757276	-1.26613	-0.248424	0.577893	-3.00407	0.00449417	0.0873756	-2.09429	1	295	2	HAVANA	lincRNA	RP11-206L10.5
ENSG00000258985	-0.966468	-1.61629	-0.316647	-1.04202	-3.00221	0.00451672	0.0873756	-2.04505	1	366	2	HAVANA	antisense	RP11-368P15.3
ENSG00000263846	-0.734533	-1.2282	-0.240862	0.957738	-3.00345	0.00450164	0.0873756	-2.11615	1	931	1	HAVANA	pseudogene	CIAPIN1P
ENSG00000261188	-0.968996	-1.62066	-0.317332	-0.103739	-3.00155	0.00452477	0.087448	-2.07273	2	2032	2	HAVANA	antisense	CTA-445C9.14
ENSG00000144445	-0.442467	-0.740076	-0.144857	3.11264	-3.0011	0.00453018	0.0874557	-2.29822	10	4754	15	HAVANA	protein_coding	KANSL1L
ENSG00000163606	-0.946314	-1.58283	-0.309794	1.15056	-3.00103	0.00453111	0.0874557	-2.12811	5	3679	8	HAVANA	protein_coding	CD200R1
ENSG00000241746	0.620808	0.203213	1.0384	0.909934	3.00088	0.00453288	0.0874557	-2.12101	1	628	1	HAVANA	pseudogene	RP11-941H19.1
ENSG00000265813	-0.882707	-1.47652	-0.288891	-1.5629	-3.00063	0.00453603	0.0874669	-2.03901	1	316	1	ENSEMBL	misc_RNA	RN7SL300P
ENSG00000117009	-1.13108	-1.89238	-0.369773	2.09816	-2.99903	0.00455553	0.0875279	-2.19906	10	5261	15	HAVANA	protein_coding	KMO
ENSG00000131370	-0.692243	-1.15812	-0.226366	3.00234	-2.9994	0.00455103	0.0875279	-2.28186	10	2822	11	HAVANA	protein_coding	SH3BP5
ENSG00000140470	0.775545	0.253591	1.2975	1.25113	2.99931	0.00455209	0.0875279	-2.163	9	6207	22	HAVANA	protein_coding	ADAMTS17
ENSG00000163462	0.68762	0.22479	1.15045	2.86792	2.99898	0.00455614	0.0875279	-2.3149	10	3318	12	ENSEMBL	protein_coding	TRIM46
ENSG00000185554	1.71125	0.559642	2.86286	-2.4074	2.99955	0.00454918	0.0875279	-2.04557	6	3959	34	ENSEMBL	protein_coding	NXF2
ENSG00000197136	0.414659	0.135548	0.69377	5.44933	2.9989	0.00455719	0.0875279	-2.50286	5	7105	35	HAVANA	protein_coding	PCNX3
ENSG00000203902	1.24517	0.40711	2.08323	0.317523	2.99917	0.00455387	0.0875279	-2.11124	1	1609	2	HAVANA	protein_coding	PNMA6B
ENSG00000103197	0.496196	0.162157	0.830235	5.59524	2.9985	0.00456208	0.0875724	-2.51681	27	6156	42	HAVANA	protein_coding	TSC2
ENSG00000102243	1.71832	0.561035	2.87561	1.38232	2.99717	0.00457845	0.0875902	-2.17858	4	1215	5	HAVANA	protein_coding	VGLL1
ENSG00000135047	-1.09826	-1.83789	-0.358622	7.20125	-2.99732	0.00457651	0.0875902	-2.59993	6	2177	8	HAVANA	protein_coding	CTSL
ENSG00000148795	0.8623	0.281598	1.443	-0.771381	2.99745	0.00457494	0.0875902	-2.06508	3	2230	8	HAVANA	protein_coding	CYP17A1
ENSG00000173262	-1.23571	-2.06781	-0.403605	2.85466	-2.99768	0.00457208	0.0875902	-2.2654	20	4125	16	HAVANA	protein_coding	SLC2A14
ENSG00000188064	1.11365	0.363778	1.86352	1.12981	2.99785	0.00457008	0.0875902	-2.1602	5	3919	4	HAVANA	protein_coding	WNT7B
ENSG00000196374	0.825742	0.269747	1.38174	2.2605	2.99793	0.00456909	0.0875902	-2.24803	1	446	1	HAVANA	protein_coding	HIST1H2BM
ENSG00000136231	-1.61173	-2.69738	-0.526088	1.11216	-2.99676	0.00458342	0.087636	-2.1467	17	4250	15	HAVANA	protein_coding	IGF2BP3
ENSG00000183791	1.05355	0.34382	1.76327	1.8744	2.99647	0.00458702	0.0876556	-2.23398	1	1877	1	HAVANA	protein_coding	ELOA3
ENSG00000165219	-0.343781	-0.575387	-0.112174	4.8446	-2.99625	0.00458972	0.087658	-2.44692	20	8923	28	HAVANA	protein_coding	GAPVD1
ENSG00000163904	0.40585	0.132343	0.679358	4.11689	2.99532	0.00460123	0.0877236	-2.41018	15	5717	17	ENSEMBL	protein_coding	SENP2
ENSG00000173542	-0.421211	-0.705068	-0.137353	4.08217	-2.99534	0.00460102	0.0877236	-2.38908	5	6963	7	HAVANA	protein_coding	MOB1B
ENSG00000185189	0.693378	0.226074	1.16068	4.95121	2.99514	0.00460346	0.0877236	-2.47946	11	3877	18	HAVANA	protein_coding	NRBP2
ENSG00000240311	0.748839	0.244225	1.25345	-0.883568	2.99555	0.00459843	0.0877236	-2.0666	1	568	1	HAVANA	pseudogene	LA16c-306E5.1
ENSG00000151117	-0.863026	-1.44479	-0.281258	2.23173	-2.99448	0.00461168	0.0878309	-2.22181	5	3595	3	HAVANA	protein_coding	TMEM86A
ENSG00000131778	-0.317237	-0.531146	-0.103328	3.83891	-2.99366	0.00462184	0.0878335	-2.37242	9	2967	23	HAVANA	protein_coding	CHD1L
ENSG00000180758	-0.633251	-1.0602	-0.206302	3.96118	-2.99397	0.00461802	0.0878335	-2.37326	4	5265	4	HAVANA	protein_coding	GPR157
ENSG00000205133	0.815559	0.265681	1.36544	2.36754	2.99389	0.00461894	0.0878335	-2.26666	23	3672	6	HAVANA	protein_coding	TRIQK
ENSG00000227550	1.20089	0.391139	2.01064	-2.91573	2.99364	0.00462214	0.0878335	-2.05649	1	345	2	HAVANA	TR_V_pseudogene	TRBV7-5
ENSG00000099624	0.471737	0.153602	0.789872	3.7965	2.9932	0.00462755	0.0878872	-2.38803	8	1587	5	HAVANA	protein_coding	ATP5F1D
ENSG00000226880	-0.892597	-1.49474	-0.290451	-2.22324	-2.99227	0.00463917	0.0880589	-2.05233	1	283	1	HAVANA	pseudogene	XX-2136C48.7
ENSG00000241360	0.907741	0.295184	1.5203	-0.904403	2.99132	0.00465101	0.0882344	-2.06375	2	2010	2	HAVANA	protein_coding	PDXP
ENSG00000240344	-0.51208	-0.857762	-0.166399	2.46918	-2.99026	0.00466424	0.0884362	-2.26399	15	1370	8	HAVANA	protein_coding	PPIL3
ENSG00000100823	0.635062	0.206309	1.06382	4.95483	2.98989	0.00466888	0.0884747	-2.4971	20	1803	5	HAVANA	protein_coding	APEX1
ENSG00000204152	0.316466	0.102779	0.530154	3.28715	2.98948	0.0046741	0.0885244	-2.34732	6	784	7	HAVANA	protein_coding	TIMM23B
ENSG00000237499	-0.794641	-1.33128	-0.258005	2.55863	-2.98908	0.00467904	0.0885687	-2.28235	6	1959	4	HAVANA	antisense	RP11-356I2.4
ENSG00000265078	-0.527658	-0.884022	-0.171294	1.93955	-2.98886	0.00468185	0.0885725	-2.22456	1	303	1	ENSEMBL	misc_RNA	RN7SL664P
ENSG00000135905	-1.21386	-2.03386	-0.393858	4.95756	-2.98814	0.00469087	0.0885955	-2.45766	13	7288	56	HAVANA	protein_coding	DOCK10
ENSG00000174125	-0.975961	-1.63519	-0.316736	4.55181	-2.98845	0.00468706	0.0885955	-2.42972	10	2847	6	HAVANA	protein_coding	TLR1
ENSG00000251139	-1.27441	-2.13527	-0.413548	0.837921	-2.98829	0.00468901	0.0885955	-2.14036	1	617	3	HAVANA	protein_coding	RP11-701P16.2
ENSG00000175061	0.474348	0.153869	0.794828	6.21166	2.98775	0.00469588	0.0886409	-2.5849	33	1662	7	HAVANA	processed_transcript	LRRC75A-AS1
ENSG00000105971	-1.01811	-1.70611	-0.330111	3.13778	-2.98713	0.00470363	0.0886552	-2.31996	21	3301	14	HAVANA	protein_coding	CAV2
ENSG00000163995	1.02429	0.332102	1.71649	0.806589	2.98707	0.00470445	0.0886552	-2.15313	18	3587	21	HAVANA	protein_coding	ABLIM2
ENSG00000180233	-0.473426	-0.793334	-0.153518	4.75359	-2.98727	0.00470193	0.0886552	-2.45598	4	3460	5	HAVANA	protein_coding	ZNRF2
ENSG00000215883	0.520041	0.168565	0.871518	1.37341	2.98668	0.00470936	0.0886985	-2.1946	13	5643	8	ENSEMBL	protein_coding	CYB5RL
ENSG00000111344	1.19304	0.386645	1.99943	2.48075	2.98645	0.00471229	0.0887047	-2.30977	10	3817	22	HAVANA	protein_coding	RASAL1
ENSG00000266536	-0.707133	-1.18514	-0.229125	-0.710625	-2.98616	0.00471592	0.088724	-2.08469	1	297	1	ENSEMBL	misc_RNA	RN7SL126P
ENSG00000095066	0.611222	0.197958	1.02449	5.0019	2.98551	0.00472413	0.0888293	-2.50377	24	2603	23	HAVANA	protein_coding	HOOK2
ENSG00000106927	0.951191	0.30789	1.59449	-2.21418	2.9847	0.00473448	0.0889268	-2.07666	4	1434	10	HAVANA	protein_coding	AMBP
ENSG00000228976	-0.745926	-1.2504	-0.241447	0.330833	-2.98469	0.00473454	0.0889268	-2.13812	1	286	1	HAVANA	pseudogene	SUMO2P8
ENSG00000270190	1.05113	0.339831	1.76242	-1.27033	2.98299	0.00475619	0.0892842	-2.08476	1	606	1	HAVANA	lincRNA	RP11-803D5.4
ENSG00000204287	-1.01002	-1.69365	-0.32639	8.62385	-2.98233	0.00476472	0.0893949	-2.72243	2	1280	5	HAVANA	protein_coding	HLA-DRA
ENSG00000132970	0.94903	0.306419	1.59164	2.31367	2.98112	0.00478021	0.0896362	-2.29524	3	4805	10	HAVANA	protein_coding	WASF3
ENSG00000110881	1.03863	0.33529	1.74197	-1.24341	2.98087	0.00478341	0.0896469	-2.09691	9	4072	13	HAVANA	protein_coding	ASIC1
ENSG00000105372	0.522737	0.168702	0.876772	7.84266	2.98046	0.00478861	0.0896713	-2.70422	8	2359	6	HAVANA	protein_coding	RPS19
ENSG00000178952	0.29875	0.0964014	0.501099	6.51571	2.98027	0.00479116	0.0896713	-2.61956	4	2071	10	HAVANA	protein_coding	TUFM
ENSG00000179241	-0.509312	-0.854291	-0.164333	2.80489	-2.98015	0.00479262	0.0896713	-2.31348	6	3798	6	HAVANA	protein_coding	LDLRAD3
ENSG00000257199	-0.920381	-1.54385	-0.29691	-0.753443	-2.97988	0.00479612	0.0896875	-2.1009	1	591	1	HAVANA	pseudogene	RP11-669B18.1
ENSG00000226476	-0.99951	-1.67676	-0.322262	0.303649	-2.97911	0.00480601	0.089823	-2.14737	1	1798	8	HAVANA	lincRNA	RP11-776H12.1
ENSG00000187695	0.999508	0.322115	1.6769	-1.35082	2.97847	0.00481434	0.0898799	-2.09897	2	2291	8	HAVANA	protein_coding	RP11-723O4.6
ENSG00000235217	0.498133	0.160544	0.835722	2.96357	2.97854	0.00481333	0.0898799	-2.35431	3	3884	1	HAVANA	pseudogene	TSPY26P
ENSG00000155100	0.479829	0.15459	0.805069	3.79181	2.97804	0.00481987	0.0899338	-2.42649	4	3298	8	ENSEMBL	protein_coding	OTUD6B
ENSG00000215354	1.48778	0.478921	2.49664	-1.35504	2.97684	0.0048354	0.0901743	-2.1049	4	2369	6	HAVANA	pseudogene	FAM90A24P
ENSG00000100376	-0.703416	-1.18048	-0.226347	3.14713	-2.97631	0.00484224	0.0902524	-2.35453	17	3458	10	HAVANA	protein_coding	FAM118A
ENSG00000136807	-0.406078	-0.681506	-0.13065	5.25868	-2.9761	0.00484493	0.090253	-2.52624	6	2700	7	ENSEMBL	protein_coding	CDK9
ENSG00000124399	0.849717	0.273178	1.42626	-0.469409	2.97504	0.00485881	0.0903138	-2.1127	2	390	2	HAVANA	pseudogene	RP11-663P9.2
ENSG00000196476	0.589726	0.189612	0.989839	1.70182	2.97518	0.00485691	0.0903138	-2.26342	3	1575	11	HAVANA	protein_coding	C20orf96
ENSG00000240869	-0.402101	-0.674886	-0.129316	6.47117	-2.97551	0.00485263	0.0903138	-2.61667	1	307	1	ENSEMBL	misc_RNA	RN7SL128P
ENSG00000254777	-0.919806	-1.54387	-0.295746	-1.42191	-2.9752	0.00485663	0.0903138	-2.09896	3	926	5	HAVANA	lincRNA	AC022182.1
ENSG00000219159	1.16104	0.373167	1.94891	-1.84835	2.97467	0.00486366	0.0903546	-2.12917	2	3398	3	HAVANA	lincRNA	AC011298.2
ENSG00000272034	0.899409	0.288992	1.50983	-1.05947	2.97425	0.00486904	0.0904052	-2.10669	1	91	1	ENSEMBL	snoRNA	SNORD14A
ENSG00000100410	-0.390763	-0.656028	-0.125498	3.49392	-2.97359	0.00487773	0.0905173	-2.39145	3	1086	4	HAVANA	protein_coding	PHF5A
ENSG00000168461	-1.1084	-1.86088	-0.355917	6.43456	-2.97336	0.00488074	0.0905238	-2.60348	12	4055	7	HAVANA	protein_coding	RAB31
ENSG00000231006	0.466936	0.149866	0.784006	5.46061	2.97269	0.00488944	0.0906358	-2.56894	1	744	1	HAVANA	pseudogene	CTB-54D4.1
ENSG00000207274	0.992962	0.318642	1.66728	-3.19172	2.97245	0.00489267	0.0906463	-2.10179	1	135	1	ENSEMBL	snoRNA	SNORA70
ENSG00000120341	1.00492	0.322322	1.68752	-2.45173	2.97176	0.00490173	0.0907647	-2.10104	7	3985	26	HAVANA	protein_coding	SEC16B
ENSG00000104043	-1.27508	-2.14131	-0.408844	2.55315	-2.97132	0.00490752	0.0908224	-2.30028	18	5783	29	HAVANA	protein_coding	ATP8B4
ENSG00000101181	0.345583	0.110748	0.580417	4.20417	2.97055	0.00491759	0.0908465	-2.47488	12	2929	7	ENSEMBL	protein_coding	MTG2
ENSG00000114867	0.396603	0.127082	0.666123	8.96137	2.97037	0.00491991	0.0908465	-2.79516	39	5667	34	HAVANA	protein_coding	EIF4G1
ENSG00000178188	0.36544	0.117076	0.613804	4.89468	2.97012	0.0049232	0.0908465	-2.53073	15	6043	11	HAVANA	protein_coding	SH2B1
ENSG00000228205	0.463896	0.148605	0.779187	3.61147	2.97	0.00492483	0.0908465	-2.42544	1	732	1	HAVANA	pseudogene	RP11-778D9.4
ENSG00000235932	1.15516	0.370284	1.94004	-1.92726	2.9709	0.00491298	0.0908465	-2.12133	1	353	1	HAVANA	pseudogene	RP11-250H24.6
ENSG00000237356	-0.807058	-1.35546	-0.258659	-1.0803	-2.97068	0.00491591	0.0908465	-2.11245	4	566	4	HAVANA	lincRNA	AL163953.3
ENSG00000204922	0.483114	0.154698	0.81153	1.79007	2.96943	0.00493237	0.0909362	-2.26873	2	2288	3	ENSEMBL	protein_coding	UQCC3
ENSG00000255261	0.948698	0.303627	1.59377	-2.65533	2.96871	0.00494191	0.0910627	-2.11094	1	1013	1	HAVANA	pseudogene	OR7E4P
ENSG00000110880	-0.61319	-1.03018	-0.196202	5.74291	-2.96837	0.00494636	0.0910955	-2.57809	19	3892	11	HAVANA	protein_coding	CORO1C
ENSG00000104983	0.596732	0.190878	1.00259	2.78351	2.96795	0.00495193	0.0911487	-2.35312	9	1825	15	HAVANA	protein_coding	CCDC61
ENSG00000149260	0.932926	0.298125	1.56773	4.22129	2.96658	0.0049701	0.0914336	-2.50256	7	4397	14	HAVANA	protein_coding	CAPN5
ENSG00000184897	0.445105	0.142186	0.748024	4.84207	2.96608	0.00497679	0.0914633	-2.53702	1	1506	1	HAVANA	protein_coding	H1FX
ENSG00000198585	0.354961	0.113388	0.596533	4.60179	2.96606	0.00497708	0.0914633	-2.51795	4	6117	4	HAVANA	protein_coding	NUDT16
ENSG00000260512	1.21721	0.388529	2.04588	-1.0861	2.96501	0.0049911	0.0916714	-2.12348	1	5329	1	HAVANA	sense_overlapping	RP13-259F12.2
ENSG00000182180	0.419964	0.133994	0.705934	5.39605	2.96442	0.004999	0.091767	-2.58156	6	2634	4	HAVANA	protein_coding	MRPS16
ENSG00000213896	1.05305	0.33577	1.77034	-2.56511	2.96351	0.0050111	0.0919395	-2.12768	1	374	1	HAVANA	pseudogene	RP11-546M4.1
ENSG00000268034	-0.520811	-0.875848	-0.165775	3.7839	-2.96111	0.00504343	0.0924829	-2.43732	1	747	1	HAVANA	pseudogene	AC005795.1
ENSG00000268030	0.943388	0.30017	1.58661	-0.753422	2.9606	0.00505037	0.0925602	-2.138	1	2001	2	HAVANA	antisense	AC005253.2
ENSG00000152818	-0.517119	-0.869746	-0.164492	5.04635	-2.96021	0.00505559	0.092606	-2.54771	12	12339	74	HAVANA	protein_coding	UTRN
ENSG00000138678	-1.02764	-1.72875	-0.326518	2.86808	-2.95866	0.00507655	0.09294	-2.36862	7	2631	13	HAVANA	protein_coding	LPCAT1
ENSG00000177788	1.18819	0.377271	1.99912	-1.43296	2.9577	0.00508955	0.0930925	-2.14178	2	868	2	HAVANA	lincRNA	RP5-1061H20.4
ENSG00000270093	1.14037	0.36207	1.91867	-1.54912	2.95765	0.00509035	0.0930925	-2.14619	1	1537	1	HAVANA	lincRNA	AP000473.8
ENSG00000074803	1.53914	0.488503	2.58977	-0.215917	2.95715	0.0050971	0.0931158	-2.18925	11	8632	27	ENSEMBL	protein_coding	SLC12A1
ENSG00000233205	0.509354	0.161665	0.857042	1.52367	2.95717	0.00509684	0.0931158	-2.27156	1	427	1	HAVANA	pseudogene	AC108479.2
ENSG00000101916	-1.06765	-1.79658	-0.338712	3.91022	-2.95655	0.00510523	0.0931643	-2.44664	2	4216	3	HAVANA	protein_coding	TLR8
ENSG00000179399	1.2853	0.407762	2.16284	-1.34719	2.95655	0.00510522	0.0931643	-2.16337	2	2889	8	HAVANA	protein_coding	GPC5
ENSG00000134480	-0.541288	-0.910881	-0.171695	4.7896	-2.95632	0.00510839	0.093172	-2.53604	10	2391	9	HAVANA	protein_coding	CCNH
ENSG00000074181	0.81844	0.259502	1.37738	4.40702	2.95577	0.00511597	0.0932103	-2.54339	6	8071	33	HAVANA	protein_coding	NOTCH3
ENSG00000136770	-0.499577	-0.840746	-0.158409	3.32287	-2.95584	0.00511495	0.0932103	-2.40885	5	2106	12	HAVANA	protein_coding	DNAJC1
ENSG00000266285	-0.807569	-1.35916	-0.255975	-1.60243	-2.95534	0.00512186	0.0932678	-2.13974	1	259	1	ENSEMBL	misc_RNA	RN7SL682P
ENSG00000134247	-0.528202	-0.889014	-0.167391	5.31262	-2.95507	0.00512552	0.0932844	-2.57786	3	6178	9	HAVANA	protein_coding	PTGFRN
ENSG00000177839	1.19908	0.379594	2.01857	-0.560267	2.95361	0.00514555	0.093599	-2.17748	1	4217	2	ENSEMBL	pseudogene	PCDHB9
ENSG00000107816	0.385974	0.12214	0.649809	5.72862	2.95307	0.00515293	0.0936657	-2.63599	7	5741	5	HAVANA	protein_coding	LZTS2
ENSG00000170425	-0.908979	-1.53038	-0.28758	1.0361	-2.95277	0.00515705	0.0936657	-2.23907	2	1875	2	HAVANA	protein_coding	ADORA2B
ENSG00000256802	0.995813	0.315045	1.67658	0.396763	2.95274	0.00515747	0.0936657	-2.23974	2	2530	2	HAVANA	antisense	RP11-680F8.1
ENSG00000260528	-0.597743	-1.00649	-0.188998	3.41939	-2.95195	0.00516842	0.0938143	-2.43855	4	2184	9	HAVANA	processed_transcript	FAM157C
ENSG00000115607	-1.28482	-2.16376	-0.405873	-1.56184	-2.95072	0.00518546	0.0939734	-2.1591	4	2773	12	HAVANA	protein_coding	IL18RAP
ENSG00000123338	-1.29033	-2.17301	-0.407642	4.22807	-2.95081	0.00518416	0.0939734	-2.49076	8	4720	31	HAVANA	protein_coding	NCKAP1L
ENSG00000198771	-1.15475	-1.94468	-0.364815	3.37315	-2.95083	0.00518387	0.0939734	-2.41879	6	3135	7	HAVANA	protein_coding	RCSD1
ENSG00000235082	-0.463476	-0.780571	-0.146381	2.69362	-2.95043	0.00518947	0.093996	-2.37749	1	304	1	HAVANA	pseudogene	RP11-179G5.4
ENSG00000151247	-0.35113	-0.591403	-0.110858	5.57969	-2.94993	0.00519636	0.0940536	-2.61612	11	11523	8	HAVANA	protein_coding	EIF4E
ENSG00000184674	-1.89354	-3.18931	-0.597766	0.256294	-2.9498	0.00519818	0.0940536	-2.22173	13	2066	5	HAVANA	protein_coding	GSTT1
ENSG00000236708	1.03209	0.325768	1.73841	-2.64119	2.94959	0.00520103	0.0940553	-2.15569	1	982	2	HAVANA	antisense	AC073316.1
ENSG00000018189	-0.351217	-0.591733	-0.110702	4.54908	-2.94768	0.00522769	0.0941219	-2.5424	16	4233	19	HAVANA	protein_coding	RUFY3
ENSG00000042781	1.226	0.386517	2.06549	0.470849	2.94799	0.00522337	0.0941219	-2.21998	5	18955	73	HAVANA	protein_coding	USH2A
ENSG00000070010	-0.418115	-0.704552	-0.131678	4.77817	-2.94655	0.00524344	0.0941219	-2.56008	11	5038	12	HAVANA	protein_coding	UFD1
ENSG00000076242	-0.341234	-0.574987	-0.107481	4.24188	-2.94675	0.00524068	0.0941219	-2.51851	22	2752	20	HAVANA	protein_coding	MLH1
ENSG00000110756	-0.456022	-0.768426	-0.143619	3.43193	-2.94657	0.00524313	0.0941219	-2.45362	11	4717	23	HAVANA	protein_coding	HPS5
ENSG00000120875	-0.985878	-1.66125	-0.310502	4.96786	-2.94662	0.0052424	0.0941219	-2.5643	2	5537	5	HAVANA	protein_coding	DUSP4
ENSG00000122986	-1.13442	-1.91155	-0.357282	-0.550884	-2.94661	0.00524255	0.0941219	-2.18511	8	2189	8	HAVANA	protein_coding	HVCN1
ENSG00000125826	0.310875	0.0979492	0.5238	5.83509	2.94717	0.00523481	0.0941219	-2.6562	13	2774	12	HAVANA	protein_coding	RBCK1
ENSG00000130204	0.505285	0.159273	0.851297	5.72193	2.94776	0.00522654	0.0941219	-2.64752	7	3415	10	HAVANA	protein_coding	TOMM40
ENSG00000140299	-0.382822	-0.644875	-0.120769	5.03876	-2.94887	0.00521112	0.0941219	-2.57845	12	6325	10	HAVANA	protein_coding	BNIP2
ENSG00000145246	-0.788121	-1.32758	-0.24866	3.61071	-2.94904	0.00520877	0.0941219	-2.4484	7	6655	23	HAVANA	protein_coding	ATP10D
ENSG00000148408	1.2347	0.389261	2.08013	1.94462	2.948	0.00522324	0.0941219	-2.34806	11	9796	47	HAVANA	protein_coding	CACNA1B
ENSG00000153147	-0.388143	-0.653951	-0.122335	5.94874	-2.94762	0.00522855	0.0941219	-2.64724	3	7923	24	HAVANA	protein_coding	SMARCA5
ENSG00000156853	0.434659	0.13702	0.732298	3.23549	2.94785	0.00522526	0.0941219	-2.44672	6	3547	4	HAVANA	protein_coding	ZNF689
ENSG00000124882	-1.32471	-2.23239	-0.417032	4.45445	-2.94602	0.00525082	0.0941409	-2.51251	3	4619	5	HAVANA	protein_coding	EREG
ENSG00000131355	-1.40475	-2.36723	-0.442281	-1.14472	-2.94618	0.00524862	0.0941409	-2.17834	5	2254	16	HAVANA	protein_coding	ADGRE3
ENSG00000167644	0.74748	0.23529	1.25967	-0.146804	2.94588	0.00525279	0.0941409	-2.21157	4	520	4	HAVANA	protein_coding	C19orf33
ENSG00000138755	-1.29863	-2.18856	-0.408693	3.23453	-2.9456	0.00525673	0.0941466	-2.44365	1	2740	4	HAVANA	protein_coding	CXCL9
ENSG00000151929	0.714968	0.224827	1.20511	4.89814	2.94451	0.00527207	0.0941466	-2.60844	2	2571	5	HAVANA	protein_coding	BAG3
ENSG00000203395	-0.929292	-1.56627	-0.292312	-1.15478	-2.94492	0.00526625	0.0941466	-2.17195	1	1416	2	HAVANA	antisense	AC015969.3
ENSG00000213023	0.941242	0.295975	1.58651	-2.4844	2.94448	0.00527241	0.0941466	-2.16594	7	2915	11	HAVANA	protein_coding	SYT3
ENSG00000213177	0.810479	0.254858	1.3661	-1.48924	2.94449	0.00527228	0.0941466	-2.16529	1	600	1	HAVANA	pseudogene	PRDX2P4
ENSG00000230528	0.940665	0.295793	1.58554	-1.61771	2.94448	0.00527248	0.0941466	-2.177	2	3323	6	HAVANA	pseudogene	NOS2P3
ENSG00000271614	-0.887738	-1.49618	-0.279295	2.69765	-2.94518	0.00526259	0.0941466	-2.37848	1	3632	1	HAVANA	lincRNA	ATP2B1-AS1
ENSG00000173581	0.72929	0.22919	1.22939	2.67937	2.94368	0.00528372	0.0942484	-2.41498	9	2162	6	HAVANA	protein_coding	CCDC106
ENSG00000258891	-0.583201	-0.983115	-0.183288	1.5132	-2.94374	0.00528288	0.0942484	-2.30589	2	3548	6	HAVANA	antisense	RP5-1021I20.5
ENSG00000135535	-0.342311	-0.577065	-0.107557	6.91661	-2.94344	0.00528713	0.0942598	-2.72683	11	4963	7	HAVANA	protein_coding	CD164
ENSG00000153187	0.293803	0.0922936	0.495312	7.22784	2.94312	0.00529161	0.094283	-2.75936	8	5940	14	HAVANA	protein_coding	HNRNPU
ENSG00000237175	-1.26889	-2.13923	-0.398552	-2.87601	-2.94295	0.00529397	0.094283	-2.16249	1	382	1	HAVANA	pseudogene	NME1P1
ENSG00000207980	0.949821	0.298231	1.60141	0.402219	2.94249	0.00530058	0.0943514	-2.24799	1	73	1	ENSEMBL	miRNA	MIR23A
ENSG00000186648	0.846396	0.265695	1.4271	0.442316	2.94217	0.00530504	0.0943814	-2.23111	5	4597	40	HAVANA	protein_coding	CARMIL3
ENSG00000156966	0.687747	0.215739	1.15975	5.04901	2.94121	0.00531856	0.0945726	-2.62148	2	3706	2	HAVANA	protein_coding	B3GNT7
ENSG00000104941	0.991027	0.310769	1.67128	-2.1383	2.94076	0.00532504	0.0946042	-2.1772	3	2456	6	HAVANA	protein_coding	RSPH6A
ENSG00000123104	-0.687358	-1.15922	-0.215497	4.30254	-2.94046	0.00532923	0.0946042	-2.53822	10	10511	57	HAVANA	protein_coding	ITPR2
ENSG00000177570	0.989155	0.310106	1.6682	5.61951	2.94043	0.00532976	0.0946042	-2.67064	8	8866	5	HAVANA	protein_coding	SAMD12
ENSG00000238057	-1.58042	-2.66542	-0.495428	1.24711	-2.94031	0.00533146	0.0946042	-2.2819	6	1908	5	HAVANA	antisense	ZEB2-AS1
ENSG00000140983	0.449317	0.14077	0.757863	5.1196	2.93954	0.00534235	0.0947481	-2.62432	28	4361	19	HAVANA	protein_coding	RHOT2
ENSG00000229444	-1.07629	-1.81552	-0.337065	-1.89113	-2.939	0.00535009	0.094836	-2.17339	1	469	4	HAVANA	antisense	RP11-184I16.4
ENSG00000115084	-0.389244	-0.656614	-0.121875	4.92659	-2.93872	0.00535405	0.0948568	-2.5908	12	4412	17	HAVANA	protein_coding	SLC35F5
ENSG00000242612	0.58263	0.182399	0.982862	1.4823	2.93852	0.00535687	0.0948573	-2.31816	12	2062	11	HAVANA	protein_coding	DECR2
ENSG00000105219	1.26306	0.394949	2.13117	0.430602	2.93695	0.00537941	0.0950443	-2.2544	6	1817	5	HAVANA	protein_coding	CNTD2
ENSG00000108272	0.57451	0.179635	0.969386	2.52892	2.93687	0.00538048	0.0950443	-2.4187	8	4505	7	HAVANA	protein_coding	DHRS11
ENSG00000118762	-0.571986	-0.96511	-0.178861	3.26766	-2.93699	0.00537879	0.0950443	-2.45911	7	5056	15	HAVANA	protein_coding	PKD2
ENSG00000150977	-0.957314	-1.61531	-0.299313	3.2104	-2.93681	0.0053814	0.0950443	-2.44268	1	1435	4	ENSEMBL	protein_coding	RILPL2
ENSG00000167487	0.513312	0.160563	0.866062	2.78122	2.93739	0.00537299	0.0950443	-2.4377	6	3192	4	HAVANA	protein_coding	KLHL26
ENSG00000186714	0.890597	0.278255	1.50294	-2.44666	2.93585	0.00539506	0.0951869	-2.18431	4	4381	18	HAVANA	protein_coding	CCDC73
ENSG00000230913	-0.690087	-1.16453	-0.21564	-1.55907	-2.93605	0.00539228	0.0951869	-2.18177	1	744	1	HAVANA	pseudogene	NPM1P51
ENSG00000132361	0.384336	0.120017	0.648654	5.52414	2.93515	0.00540516	0.0953157	-2.66663	16	5242	26	HAVANA	protein_coding	CLUH
ENSG00000153531	0.631821	0.197248	1.06639	1.14504	2.9348	0.00541021	0.0953552	-2.31314	3	1872	7	HAVANA	protein_coding	ADPRHL1
ENSG00000162191	0.293551	0.0916019	0.4955	5.35856	2.9342	0.00541894	0.0954597	-2.65107	17	2073	10	HAVANA	protein_coding	UBXN1
ENSG00000057252	-0.709767	-1.19818	-0.221354	3.97429	-2.93343	0.00543	0.0955636	-2.52158	5	6835	16	ENSEMBL	protein_coding	SOAT1
ENSG00000080200	-0.399444	-0.674317	-0.124571	3.66519	-2.9334	0.00543045	0.0955636	-2.50245	4	4782	19	HAVANA	protein_coding	CRYBG3
ENSG00000101901	-0.43447	-0.733522	-0.135417	3.70497	-2.93264	0.00544138	0.0956076	-2.5068	23	4071	27	HAVANA	protein_coding	ALG13
ENSG00000196337	1.05975	0.330322	1.78918	-1.5711	2.93271	0.00544048	0.0956076	-2.21345	6	3386	5	ENSEMBL	protein_coding	CGB7
ENSG00000232387	-0.917263	-1.54859	-0.285933	-1.22784	-2.93281	0.00543892	0.0956076	-2.19461	1	390	1	HAVANA	pseudogene	SKA2P1
ENSG00000122872	0.955176	0.297578	1.61277	-2.3952	2.93204	0.00545008	0.095711	-2.19611	1	705	1	HAVANA	pseudogene	ARL4AP1
ENSG00000146755	0.926017	0.288387	1.56365	-0.900802	2.93155	0.0054572	0.0957867	-2.20884	4	2047	7	HAVANA	protein_coding	TRIM50
ENSG00000249115	0.424273	0.132091	0.716454	4.13744	2.93116	0.00546287	0.0958368	-2.56148	10	4462	19	ENSEMBL	protein_coding	HAUS5
ENSG00000105664	1.05431	0.327844	1.78077	-1.16014	2.92955	0.00548636	0.0960751	-2.2315	4	2707	19	HAVANA	protein_coding	COMP
ENSG00000200462	0.779578	0.242398	1.31676	-1.00109	2.92945	0.00548775	0.0960751	-2.2063	1	107	1	ENSEMBL	snRNA	RNU6-727P
ENSG00000224201	1.15319	0.358653	1.94773	1.23501	2.92977	0.00548313	0.0960751	-2.33184	2	2236	2	HAVANA	protein_coding	PNMA6A
ENSG00000231896	0.928165	0.288643	1.56769	-2.29816	2.92966	0.00548479	0.0960751	-2.19686	1	520	3	HAVANA	sense_intronic	AC019185.4
ENSG00000115828	-0.755269	-1.27581	-0.234731	1.57514	-2.92884	0.00549668	0.0961821	-2.32357	7	1739	7	HAVANA	protein_coding	QPCT
ENSG00000241333	-0.534614	-0.903107	-0.16612	1.30905	-2.92858	0.00550049	0.0961991	-2.31378	1	274	1	ENSEMBL	misc_RNA	RN7SL385P
ENSG00000170604	0.564416	0.175308	0.953523	4.89577	2.92804	0.00550848	0.0962402	-2.63325	1	2511	1	HAVANA	protein_coding	IRF2BP1
ENSG00000207507	0.659246	0.204762	1.11373	2.41891	2.92804	0.00550849	0.0962402	-2.42867	1	107	1	ENSEMBL	snRNA	RNU6-9
ENSG00000203832	-0.399543	-0.675033	-0.124053	7.52999	-2.92755	0.00551561	0.0963152	-2.80087	4	15690	111	HAVANA	protein_coding	NBPF20
ENSG00000116095	-0.377611	-0.638105	-0.117117	4.17368	-2.92614	0.00553637	0.0966263	-2.56122	4	2784	8	HAVANA	protein_coding	PLEKHA3
ENSG00000266835	-0.959752	-1.62188	-0.297628	-0.990956	-2.92595	0.00553911	0.0966263	-2.21739	4	643	4	HAVANA	lincRNA	RP11-838N2.4
ENSG00000253797	0.366941	0.113775	0.620107	4.01864	2.92576	0.00554197	0.0966267	-2.56791	1	5529	2	HAVANA	protein_coding	UTP14C
ENSG00000107863	-0.382103	-0.64577	-0.118436	5.91791	-2.92531	0.00554863	0.0966933	-2.6985	16	7167	26	HAVANA	protein_coding	ARHGAP21
ENSG00000245910	0.583481	0.18078	0.986183	3.45526	2.92476	0.00555664	0.0967833	-2.52649	6	648	4	HAVANA	processed_transcript	SNHG6
ENSG00000131389	-0.606208	-1.02467	-0.187744	6.18844	-2.92422	0.00556459	0.0968052	-2.71813	11	6534	15	HAVANA	protein_coding	SLC6A6
ENSG00000174938	-1.0637	-1.79805	-0.32935	3.92515	-2.92391	0.00556927	0.0968052	-2.52823	8	3801	18	HAVANA	protein_coding	SEZ6L2
ENSG00000239722	0.74256	0.229999	1.25512	-3.19458	2.92438	0.00556234	0.0968052	-2.20751	1	475	1	HAVANA	pseudogene	RP11-274B21.7
ENSG00000266278	0.898821	0.27834	1.5193	-1.82769	2.9241	0.00556645	0.0968052	-2.21996	1	2637	3	HAVANA	lincRNA	RP11-41O4.2
ENSG00000101972	-0.333953	-0.564556	-0.10335	5.63935	-2.92326	0.0055788	0.0969214	-2.68394	19	6045	35	HAVANA	protein_coding	STAG2
ENSG00000235568	-1.20536	-2.03787	-0.372852	4.2234	-2.92264	0.00558809	0.0970332	-2.55947	2	5602	6	HAVANA	protein_coding	NFAM1
ENSG00000250049	-1.28229	-2.16808	-0.396505	-2.89302	-2.92216	0.00559514	0.097106	-2.20788	2	2957	5	HAVANA	lincRNA	RP11-348J24.2
ENSG00000145194	0.682563	0.210956	1.15417	2.63442	2.92153	0.00560463	0.0972211	-2.45685	11	3445	19	HAVANA	protein_coding	ECE2
ENSG00000176623	0.418329	0.129238	0.707419	4.47868	2.921	0.00561253	0.0973086	-2.61689	19	3063	10	HAVANA	protein_coding	RMDN1
ENSG00000171119	0.96986	0.299376	1.64034	-0.455575	2.9199	0.00562891	0.097489	-2.25429	1	1109	2	HAVANA	protein_coding	NRTN
ENSG00000196455	0.35736	0.110295	0.604424	4.84819	2.91972	0.00563153	0.097489	-2.64918	8	5015	20	HAVANA	protein_coding	PIK3R4
ENSG00000243844	0.856002	0.264255	1.44775	-0.874826	2.92002	0.00562709	0.097489	-2.23077	1	554	1	HAVANA	pseudogene	RPL17P33
ENSG00000167552	-0.572971	-0.969342	-0.1766	7.58246	-2.91795	0.00565812	0.0978487	-2.82442	9	1915	5	HAVANA	protein_coding	TUBA1A
ENSG00000204642	-1.01316	-1.71414	-0.312184	5.01664	-2.91757	0.00566381	0.0978487	-2.63479	17	1622	8	HAVANA	protein_coding	HLA-F
ENSG00000233766	1.18732	0.365974	2.00866	-1.42588	2.91802	0.00565699	0.0978487	-2.22606	11	1207	5	HAVANA	antisense	AC098617.1
ENSG00000243039	-0.783038	-1.32476	-0.241311	-2.39733	-2.91776	0.00566096	0.0978487	-2.21646	1	289	1	ENSEMBL	misc_RNA	RN7SL210P
ENSG00000169397	-1.32327	-2.23896	-0.407584	-2.49161	-2.91708	0.00567115	0.0979259	-2.2248	1	720	2	HAVANA	protein_coding	RNASE3
ENSG00000123329	-1.15871	-1.96074	-0.356686	2.81259	-2.91631	0.00568279	0.0980772	-2.45101	25	2912	21	HAVANA	protein_coding	ARHGAP9
ENSG00000108439	0.405066	0.124609	0.685522	3.78527	2.91546	0.00569566	0.0982495	-2.57419	10	2397	7	ENSEMBL	protein_coding	PNPO
ENSG00000083307	1.05747	0.325088	1.78986	4.29892	2.91458	0.00570888	0.0983386	-2.63155	6	5239	16	HAVANA	protein_coding	GRHL2
ENSG00000099917	-0.474639	-0.803391	-0.145887	4.72143	-2.91435	0.00571239	0.0983386	-2.6354	34	4701	18	HAVANA	protein_coding	MED15
ENSG00000198695	0.682023	0.20966	1.15439	6.60826	2.91454	0.00570954	0.0983386	-2.79916	1	525	1	ENSEMBL	protein_coding	MT-ND6
ENSG00000237748	0.590421	0.181476	0.999367	2.26681	2.91437	0.00571218	0.0983386	-2.44387	1	336	1	HAVANA	pseudogene	UQCRBP1
ENSG00000186326	1.14395	0.351446	1.93645	-0.0393637	2.91375	0.00572145	0.0984002	-2.27852	1	2894	1	HAVANA	protein_coding	RGS9BP
ENSG00000267056	1.21184	0.372299	2.05139	0.630807	2.91373	0.00572175	0.0984002	-2.3506	1	1242	1	HAVANA	pseudogene	AC005336.4
ENSG00000099910	-0.583226	-0.987395	-0.179057	1.87215	-2.91287	0.00573487	0.0985263	-2.39279	14	2616	7	HAVANA	protein_coding	KLHL22
ENSG00000224361	0.988839	0.303607	1.67407	-1.98246	2.91296	0.00573347	0.0985263	-2.2406	1	584	2	HAVANA	protein_coding	AC011239.1
ENSG00000197343	-0.340346	-0.576274	-0.104419	6.09988	-2.91199	0.00574831	0.0986791	-2.74584	26	4886	6	HAVANA	protein_coding	ZNF655
ENSG00000197575	0.700369	0.214861	1.18588	-0.532832	2.91191	0.00574956	0.0986791	-2.25333	2	459	1	HAVANA	pseudogene	RPS17P2
ENSG00000132382	0.38709	0.118733	0.655447	5.87442	2.9117	0.00575273	0.0986836	-2.74715	13	4807	27	HAVANA	protein_coding	MYBBP1A
ENSG00000130724	0.401149	0.12302	0.679278	4.69447	2.91143	0.00575676	0.0987011	-2.66146	8	1178	6	HAVANA	protein_coding	CHMP2A
ENSG00000234627	1.23567	0.378888	2.09244	-1.26458	2.91125	0.00575955	0.0987011	-2.25375	2	862	3	HAVANA	pseudogene	NUS1P3
ENSG00000166147	-1.01334	-1.71612	-0.310559	3.29438	-2.9106	0.00576947	0.0988214	-2.5162	8	11756	66	HAVANA	protein_coding	FBN1
ENSG00000213963	-0.821269	-1.39092	-0.251622	-0.0103422	-2.91023	0.0057752	0.0988699	-2.27637	5	5202	9	HAVANA	sense_overlapping	AC074286.1
ENSG00000159618	-1.22703	-2.07845	-0.375613	-1.02524	-2.90911	0.00579237	0.0991139	-2.25943	6	4768	12	HAVANA	protein_coding	ADGRG5
ENSG00000101955	-1.25994	-2.13427	-0.385608	-1.5226	-2.90885	0.00579637	0.0991325	-2.24642	7	1874	10	ENSEMBL	protein_coding	SRPX
ENSG00000163131	-0.977411	-1.65579	-0.299036	6.98623	-2.9084	0.00580322	0.0991999	-2.80725	6	4107	8	HAVANA	protein_coding	CTSS
ENSG00000130755	-1.13383	-1.92105	-0.346601	1.98113	-2.90733	0.00581968	0.099353	-2.40621	12	1028	7	HAVANA	protein_coding	GMFG
ENSG00000167972	0.725837	0.221868	1.22981	3.09409	2.90725	0.00582094	0.099353	-2.53613	6	6609	33	HAVANA	protein_coding	ABCA3
ENSG00000196712	-0.606346	-1.02734	-0.185349	4.49288	-2.90729	0.00582029	0.099353	-2.63497	25	12425	58	HAVANA	protein_coding	NF1
ENSG00000267350	-0.448678	-0.760251	-0.137105	3.16716	-2.90685	0.00582716	0.0994094	-2.52845	1	1676	1	HAVANA	lincRNA	RP1-178F10.3
ENSG00000264618	-0.40169	-0.680681	-0.122698	3.28051	-2.90634	0.00583497	0.0994927	-2.53541	1	298	1	ENSEMBL	misc_RNA	RN7SL732P
ENSG00000161277	0.707156	0.215813	1.1985	1.09568	2.90521	0.00585251	0.0997418	-2.35901	5	1825	4	HAVANA	protein_coding	THAP8
ENSG00000114686	0.456683	0.139254	0.774112	6.06645	2.90413	0.00586934	0.0999757	-2.77784	10	1706	11	HAVANA	protein_coding	MRPL3
ENSG00000139044	-1.15467	-1.95745	-0.351894	2.8019	-2.90342	0.00588033	0.0999757	-2.48878	6	5068	20	HAVANA	protein_coding	B4GALNT3
[truncated: 32,035 more rows]

## Sheet: sign_KEGG
Name	ID	pSize	NDE	pNDE	tA	pPERT	pG	pGFdr	pGFWER	Status	KEGGLINK
Tuberculosis	5152	158	20	0.0335714	-30.8653	1e-06	1.61448e-06	0.000321281	0.000321281	Inhibited	http://www.genome.jp/dbget-bin/show_pathway?hsa05152+7879+56848+2215+3716+8625+5594+7099+10333+7096+208+637+3117+3118+3122+1520+3553+7421+64581+26253+3459
Antigen processing and presentation	4612	62	12	0.00399895	-5.66725	0.0018	4.17867e-05	0.00415777	0.00831555	Inhibited	http://www.genome.jp/dbget-bin/show_pathway?hsa04612+8625+1514+1520+3805+567+3106+3107+3134+3117+3118+3122+6890
Toxoplasmosis	5145	107	15	0.0276498	-17.0748	0.0004	9.72847e-05	0.00645322	0.0193597	Inhibited	http://www.genome.jp/dbget-bin/show_pathway?hsa05145+5594+2773+598+79444+3716+3117+3118+3122+5294+208+3908+23643+7099+3459+1234
Kaposi sarcoma-associated herpesvirus infection	5167	166	25	0.00215009	-34.9101	0.0122	0.000152799	0.00760173	0.0304069	Inhibited	http://www.genome.jp/dbget-bin/show_pathway?hsa05167+208+3716+3106+3107+3134+2932+2782+2791+1234+131450+23710+637+3576+5743+3708+3709+4893+5594+3055+595+3459+9261+5294+57580+7314
Human immunodeficiency virus 1 infection	5170	195	24	0.0289445	-41.5168	0.0058	0.000886452	0.0352808	0.176404	Inhibited	http://www.genome.jp/dbget-bin/show_pathway?hsa05170+208+4893+5594+3106+3107+3134+2782+2791+637+6890+2773+1399+567+3708+3709+1234+7099+5058+684+598+9616+10053+8905+8906
Leishmaniasis	5140	70	11	0.0261587	-11.4578	0.0092	0.0011863	0.0393457	0.236074	Inhibited	http://www.genome.jp/dbget-bin/show_pathway?hsa05140+2215+3716+3117+3118+3122+7099+3553+5594+1536+3459+5743
Chemokine signaling pathway	4062	165	16	0.275587	-28.7369	0.0002	0.0017242	0.0431257	0.343116	Inhibited	http://www.genome.jp/dbget-bin/show_pathway?hsa04062+1234+729230+3576+4283+3055+2773+2782+2791+1399+157+5058+5594+208+4893+57580+2932
Human cytomegalovirus infection	5163	199	28	0.00334126	-24.6627	0.0776	0.0017337	0.0431257	0.345006	Inhibited	http://www.genome.jp/dbget-bin/show_pathway?hsa05163+7249+208+4893+5594+3106+3107+3134+5743+2782+2791+637+3576+3708+3709+6890+2773+3716+595+5731+2932+3553+1234+1399+1386+9586+2778+1029+567
Salmonella infection	5132	78	13	0.0102973	-6.92938	0.0622	0.0032277	0.0713681	0.642313	Inhibited	http://www.genome.jp/dbget-bin/show_pathway?hsa05132+3576+71+7099+5217+1781+7879+58484+3553+5594+3459+4627+4628+79784
Inflammatory bowel disease (IBD)	5321	57	7	0.182408	-47.5823	0.004	0.00593315	0.11807	1	Inhibited	http://www.genome.jp/dbget-bin/show_pathway?hsa05321+3117+3118+3122+3459+3553+7099+8807
Thermogenesis	4714	220	30	0.00391763	-12.0601	0.2192	0.00758711	0.13263	1	Inhibited	http://www.genome.jp/dbget-bin/show_pathway?hsa04714+9586+2778+1386+10891+6598+71+3991+126129+6197+7249+64223+84335+4893+1329+29796+374291+440567+4535+4536+4537+4541+4700+4710+4713+4715+4723+7381+4509+513+516
Malaria	5144	47	8	0.0353557	-1.45938	0.0564	0.00821424	0.13263	1	Inhibited	http://www.genome.jp/dbget-bin/show_pathway?hsa05144+3039+3040+3043+7099+1311+7057+3553+3576
Regulation of lipolysis in adipocytes	4923	49	9	0.0166637	7.0818	0.108	0.00866425	0.13263	1	Activated	http://www.genome.jp/dbget-bin/show_pathway?hsa04923+2778+3991+2773+5140+5743+134+7253+4852+208
Phospholipase D signaling pathway	4072	138	15	0.158102	-19.6136	0.011	0.00994915	0.14142	1	Inhibited	http://www.genome.jp/dbget-bin/show_pathway?hsa04072+5594+4893+208+554+5737+7249+8395+5294+375+2778+255189+56848+56034+3576+2205
Viral myocarditis	5416	56	11	0.00510864	-2.586	0.2578	0.0114277	0.149928	1	Inhibited	http://www.genome.jp/dbget-bin/show_pathway?hsa05416+3908+1981+595+3117+3118+3122+3106+3107+3134+637+71
Fc gamma R-mediated phagocytosis	4666	87	13	0.0242713	-6.68349	0.1118	0.0120545	0.149928	1	Inhibited	http://www.genome.jp/dbget-bin/show_pathway?hsa04666+3055+5788+3636+5581+5594+255189+208+10810+1399+5058+4651+8395+56848
NF-kappa B signaling pathway	4064	87	8	0.419873	-13.6448	0.0018	0.0138487	0.150769	1	Inhibited	http://www.genome.jp/dbget-bin/show_pathway?hsa04064+598+3553+3576+7099+23643+5328+597+5743
Legionellosis	5134	52	6	0.250318	-6.35772	0.0078	0.0144037	0.150769	1	Inhibited	http://www.genome.jp/dbget-bin/show_pathway?hsa05134+58484+3553+23786+375+7099+3576
Parkinson disease	5012	136	21	0.00346057	-2.77487	0.352	0.0146929	0.150769	1	Inhibited	http://www.genome.jp/dbget-bin/show_pathway?hsa05012+7314+7332+374291+4535+4536+4537+4541+4700+4710+4713+4715+4723+29796+440567+7381+1329+4509+513+516+135+2773
Rheumatoid arthritis	5323	80	11	0.0607096	-1.45938	0.0664	0.0154606	0.150769	1	Inhibited	http://www.genome.jp/dbget-bin/show_pathway?hsa05323+3553+1514+3117+3118+3122+155066+529+534+54+3576+7099
Morphine addiction	5032	78	12	0.0241798	-2.92512	0.1442	0.0159103	0.150769	1	Inhibited	http://www.genome.jp/dbget-bin/show_pathway?hsa05032+2773+2782+2791+5136+5140+5142+5143+134+773+774+2778+157
Apelin signaling pathway	4371	130	20	0.00444792	-7.04259	0.3548	0.0172946	0.156437	1	Inhibited	http://www.genome.jp/dbget-bin/show_pathway?hsa04371+56848+2773+2782+2791+5294+208+5594+3708+3709+4893+7046+10891+5581+595+5140+3991+4846+30849+23710+4854
Amoebiasis	5146	88	8	0.432607	-5.87565	0.0032	0.0202806	0.175471	1	Inhibited	http://www.genome.jp/dbget-bin/show_pathway?hsa05146+3553+3908+3576+7099+7879+3315+2778+81
Neuroactive ligand-receptor interaction	4080	215	21	0.2286	3.12751	0.0172	0.0216146	0.179221	1	Activated	http://www.genome.jp/dbget-bin/show_pathway?hsa04080+5644+5646+2893+2894+2901+22953+2832+5746+9934+134+135+136+5737+5731+7253+2837+554+2358+147+152+1137
Alcoholism	5034	130	15	0.110744	-13.7658	0.0582	0.0241512	0.192244	1	Inhibited	http://www.genome.jp/dbget-bin/show_pathway?hsa05034+2778+1386+9586+4852+2773+2782+2791+135+136+4893+5594+8520+94239+128312+85236
Necroptosis	4217	132	14	0.191465	-18.4908	0.0352	0.028957	0.221633	1	Inhibited	http://www.genome.jp/dbget-bin/show_pathway?hsa04217+7099+3459+3716+10616+27005+5836+2752+3553+823+637+94239+255189+1536+27243
cGMP-PKG signaling pathway	4022	148	17	0.0972133	9.81099	0.0886	0.0306222	0.225697	1	Activated	http://www.genome.jp/dbget-bin/show_pathway?hsa04022+2977+3708+3709+5997+147+152+5594+1386+9586+478+5294+208+4846+5140+5581+2773+134
Mitophagy - animal	4137	63	10	0.0310708	-5.11428	0.2394	0.0343984	0.244474	1	Inhibited	http://www.genome.jp/dbget-bin/show_pathway?hsa04137+23710+598+55288+89941+9474+79735+7879+23786+4893+7314
Toll-like receptor signaling pathway	4620	80	10	0.116942	-9.98368	0.1194	0.0469951	0.319441	1	Inhibited	http://www.genome.jp/dbget-bin/show_pathway?hsa04620+5594+3576+3553+208+23643+7096+10333+7099+4283+51311
Pertussis	5133	73	7	0.389252	-8.4676	0.0192	0.0481569	0.319441	1	Inhibited	http://www.genome.jp/dbget-bin/show_pathway?hsa05133+7099+23643+3553+2773+3576+727+5594
Retrograde endocannabinoid signaling	4723	134	20	0.0062708	-0.27097	0.5746	0.0513075	0.329361	1	Inhibited	http://www.genome.jp/dbget-bin/show_pathway?hsa04723+3708+3709+773+774+5743+2773+2782+2791+2893+5594+374291+4535+4536+4537+4541+4700+4710+4713+4715+4723
Chagas disease (American trypanosomiasis)	5142	95	10	0.248921	-11.4692	0.0548	0.0536218	0.333461	1	Inhibited	http://www.genome.jp/dbget-bin/show_pathway?hsa05142+7099+5594+3553+3459+7046+2773+2778+208+3576+10333
Influenza A	5164	150	16	0.166162	-7.73357	0.108	0.0593378	0.355397	1	Inhibited	http://www.genome.jp/dbget-bin/show_pathway?hsa05164+5644+5646+1386+208+3553+3716+3117+3118+3122+3576+2932+5594+71+11100+3459+7099
NOD-like receptor signaling pathway	4621	144	19	0.0258762	-6.30636	0.4032	0.0607211	0.355397	1	Inhibited	http://www.genome.jp/dbget-bin/show_pathway?hsa04621+3553+58484+5594+4210+3708+3709+3716+7099+118429+115362+2634+10616+23710+9474+10010+1536+7205+598+3576
GABAergic synapse	4727	75	8	0.269551	2.2825	0.062	0.0640102	0.363944	1	Activated	http://www.genome.jp/dbget-bin/show_pathway?hsa04727+773+774+2773+2782+2791+2752+23710+66008
VEGF signaling pathway	4370	57	9	0.0408073	-4.42651	0.3588	0.0684956	0.378628	1	Inhibited	http://www.genome.jp/dbget-bin/show_pathway?hsa04370+56848+5743+255189+3315+9261+208+5594+4893+4846
Glutamatergic synapse	4724	107	14	0.0536754	2.45449	0.3236	0.0718425	0.380442	1	Activated	http://www.genome.jp/dbget-bin/show_pathway?hsa04724+2901+2893+2778+3708+3709+2773+2782+2791+2752+157+773+255189+5594+9229
Axon guidance	4360	171	19	0.10647	11.9496	0.2078	0.0726472	0.380442	1	Activated	http://www.genome.jp/dbget-bin/show_pathway?hsa04360+2773+5594+1630+5058+137970+219699+285220+2047+1943+9423+5361+5362+64101+4893+655+6259+2932+5163+84448
Cushing syndrome	4934	147	15	0.222094	-12.5351	0.1096	0.079295	0.404608	1	Inhibited	http://www.genome.jp/dbget-bin/show_pathway?hsa04934+3708+3709+1386+9586+2778+1586+2932+5594+2773+595+1029+405+1031+7472+7477
Long-term depression	4730	56	9	0.0369402	-3.65976	0.4392	0.0850262	0.423005	1	Inhibited	http://www.genome.jp/dbget-bin/show_pathway?hsa04730+255189+2773+2778+2977+773+5594+4893+3708+3709
Relaxin signaling pathway	4926	123	12	0.305625	-21.3589	0.0848	0.0916572	0.435315	1	Inhibited	http://www.genome.jp/dbget-bin/show_pathway?hsa04926+208+4846+5594+2782+2791+1386+9586+2778+2773+3640+4893+7046
Cytokine-cytokine receptor interaction	4060	233	20	0.445855	-6.00285	0.0406	0.0918755	0.435315	1	Inhibited	http://www.genome.jp/dbget-bin/show_pathway?hsa04060+1439+8807+23765+7046+3553+655+3624+3604+970+3459+3597+5008+4283+3576+8794+1234+729230+284340+146433+9518
Th17 cell differentiation	4659	97	9	0.398342	-10.3126	0.058	0.0979018	0.448761	1	Inhibited	http://www.genome.jp/dbget-bin/show_pathway?hsa04659+5594+3459+3117+3118+3122+7046+3662+3553+3716
Colorectal cancer	5210	86	9	0.269974	-9.15458	0.1166	0.100914	0.448761	1	Inhibited	http://www.genome.jp/dbget-bin/show_pathway?hsa05210+1630+7046+4292+595+5594+2932+208+4893+2069
Oxytocin signaling pathway	4921	143	14	0.28108	-7.51625	0.1164	0.105	0.448761	1	Inhibited	http://www.genome.jp/dbget-bin/show_pathway?hsa04921+3708+3709+2778+4893+5594+255189+4846+2977+71+5743+5997+595+2773+5294
Thyroid hormone signaling pathway	4919	111	12	0.196325	-4.54405	0.1798	0.105239	0.448761	1	Inhibited	http://www.genome.jp/dbget-bin/show_pathway?hsa04919+208+2932+4893+5594+478+71+6567+2648+10499+7249+4854+595
MAPK signaling pathway	4010	278	27	0.201368	-7.02427	0.1766	0.105989	0.448761	1	Inhibited	http://www.genome.jp/dbget-bin/show_pathway?hsa04010+1846+1845+255189+5594+4763+4893+2322+773+774+9261+1386+5536+208+3315+7046+3553+5058+10746+1399+2122+3727+6197+1943+2069+2254+3481+56034
Hepatitis B	5161	126	10	0.587801	-15.1357	0.0268	0.113552	0.460778	1	Inhibited	http://www.genome.jp/dbget-bin/show_pathway?hsa05161+5594+1386+9586+3576+3716+4893+208+7046+7099+595
HIF-1 signaling pathway	4066	97	10	0.269589	-8.72811	0.1428	0.117167	0.460778	1	Inhibited	http://www.genome.jp/dbget-bin/show_pathway?hsa04066+405+208+1536+5163+5230+4846+7099+3459+1977+5594
Hippo signaling pathway - multiple species	4392	28	6	0.0234466	-1.07944	0.6222	0.117987	0.460778	1	Inhibited	http://www.genome.jp/dbget-bin/show_pathway?hsa04392+4771+26524+9113+92597+5058+126374
C-type lectin receptor signaling pathway	4625	98	12	0.10347	-5.90272	0.3426	0.119193	0.460778	1	Inhibited	http://www.genome.jp/dbget-bin/show_pathway?hsa04625+64581+26253+338339+5058+4893+3553+9261+5594+3708+3709+208+5743
Gap junction	4540	82	10	0.13173	-5.3831	0.2944	0.120404	0.460778	1	Inhibited	http://www.genome.jp/dbget-bin/show_pathway?hsa04540+2773+10746+7846+2977+5594+4893+56034+2778+3708+3709
Autophagy - animal	4140	124	15	0.0816106	-5.68052	0.4182	0.128828	0.483711	1	Inhibited	http://www.genome.jp/dbget-bin/show_pathway?hsa04140+208+4893+5594+7249+84335+64223+3708+598+30849+8897+64419+9474+23710+7879+1514
PI3K-Akt signaling pathway	4151	315	36	0.0259226	-5.80929	0.6442	0.13275	0.489207	1	Inhibited	http://www.genome.jp/dbget-bin/show_pathway?hsa04151+1977+64223+7249+208+2322+2932+5934+598+595+7533+1943+2069+2254+3481+56034+4893+5523+4846+5294+5594+2782+2791+1299+1311+256076+3908+5649+7057+7099+3716+5008+1386+9586+10110+118788+894
Protein processing in endoplasmic reticulum	4141	162	18	0.113713	-3.29271	0.3732	0.139591	0.505065	1	Inhibited	http://www.genome.jp/dbget-bin/show_pathway?hsa04141+823+29927+9695+7353+23193+5589+7494+29979+55768+7322+10273+51726+64215+91445+4780+23640+9532+1410
Choline metabolism in cancer	5231	96	8	0.532382	-5.95693	0.0656	0.156286	0.546169	1	Inhibited	http://www.genome.jp/dbget-bin/show_pathway?hsa05231+5594+4893+208+56034+255189+7249+8395+10810
Cholinergic synapse	4725	107	14	0.0536754	-3.09964	0.5726	0.15644	0.546169	1	Inhibited	http://www.genome.jp/dbget-bin/show_pathway?hsa04725+1137+3708+3709+773+774+2773+2782+2791+3786+5594+9586+208+5294+4893
Non-alcoholic fatty liver disease (NAFLD)	4932	145	16	0.135704	-4.83838	0.3966	0.167757	0.57558	1	Inhibited	http://www.genome.jp/dbget-bin/show_pathway?hsa04932+208+2932+637+3576+3553+1329+374291+4700+4710+4713+4715+4723+29796+440567+7381+7494
EGFR tyrosine kinase inhibitor resistance	1521	79	9	0.195955	-7.73833	0.3304	0.179917	0.58971	1	Inhibited	http://www.genome.jp/dbget-bin/show_pathway?hsa01521+2932+208+5594+4893+4763+3716+598+56034+1977
p53 signaling pathway	4115	72	8	0.234407	-1.92942	0.2842	0.179945	0.58971	1	Inhibited	http://www.genome.jp/dbget-bin/show_pathway?hsa04115+7249+5268+7057+1029+637+595+894+598
Insulin signaling pathway	4910	130	16	0.06533	-5.93733	0.5936	0.183703	0.58971	1	Inhibited	http://www.genome.jp/dbget-bin/show_pathway?hsa04910+3636+5594+3991+79660+5257+5261+5836+4893+1977+7249+5140+10891+208+2932+1399+6517
Vibrio cholerae infection	5110	48	8	0.0395	0.419458	0.6854	0.183896	0.58971	1	Activated	http://www.genome.jp/dbget-bin/show_pathway?hsa05110+375+155066+529+534+2778+29927+71+10945
ErbB signaling pathway	4012	85	7	0.550256	-10.8718	0.083	0.186692	0.58971	1	Inhibited	http://www.genome.jp/dbget-bin/show_pathway?hsa04012+2932+5058+1399+2069+208+5594+4893
Mineral absorption	4978	48	3	0.764018	-0.726605	0.025	0.190164	0.591291	1	Inhibited	http://www.genome.jp/dbget-bin/show_pathway?hsa04978+7421+55630+478
Dopaminergic synapse	4728	122	14	0.124189	-1.5649	0.4806	0.197492	0.604631	1	Inhibited	http://www.genome.jp/dbget-bin/show_pathway?hsa04728+2778+3708+3709+773+774+2773+2782+2791+208+2932+1386+9586+5523+2893
Thyroid cancer	5216	36	5	0.167913	-1.27832	0.4268	0.208674	0.609883	1	Inhibited	http://www.genome.jp/dbget-bin/show_pathway?hsa05216+4893+5594+595+10342+7170
Renal cell carcinoma	5211	69	7	0.334496	-3.01538	0.2396	0.211088	0.609883	1	Inhibited	http://www.genome.jp/dbget-bin/show_pathway?hsa05211+405+1399+5058+208+5594+4893+5546
mTOR signaling pathway	4150	148	16	0.153576	-4.24503	0.4554	0.211471	0.609883	1	Inhibited	http://www.genome.jp/dbget-bin/show_pathway?hsa04150+5594+4893+208+7249+6197+1977+9681+220441+529+534+64223+84335+2932+7472+7477+55437
AMPK signaling pathway	4152	114	13	0.139481	1.77117	0.4832	0.213209	0.609883	1	Activated	http://www.genome.jp/dbget-bin/show_pathway?hsa04152+208+6517+10891+126129+5210+7249+84335+23216+55437+5523+595+3991+9586
ECM-receptor interaction	4512	81	7	0.498073	3.29831	0.1366	0.218223	0.609883	1	Activated	http://www.genome.jp/dbget-bin/show_pathway?hsa04512+3908+1299+256076+1311+7057+9900+5649
Measles	5162	115	8	0.733847	-8.7826	0.0426	0.219008	0.609883	1	Inhibited	http://www.genome.jp/dbget-bin/show_pathway?hsa05162+7099+3716+3459+208+3553+595+894+2932
Salivary secretion	4970	83	8	0.368885	2.61087	0.2254	0.220661	0.609883	1	Activated	http://www.genome.jp/dbget-bin/show_pathway?hsa04970+147+54831+2778+3708+3709+2977+478+4069
Epithelial cell signaling in Helicobacter pylori infection	5120	64	5	0.609401	-3.35684	0.0916	0.228217	0.622127	1	Inhibited	http://www.genome.jp/dbget-bin/show_pathway?hsa05120+155066+529+534+5058+3576
Bladder cancer	5219	41	6	0.114779	-1.51429	0.5732	0.236037	0.634749	1	Inhibited	http://www.genome.jp/dbget-bin/show_pathway?hsa05219+3576+7057+1029+595+5594+4893
Vasopressin-regulated water reabsorption	4962	41	4	0.43523	1.95693	0.2104	0.246812	0.637371	1	Activated	http://www.genome.jp/dbget-bin/show_pathway?hsa04962+554+2778+9586+1781
T cell receptor signaling pathway	4660	97	7	0.690019	-10.0619	0.0738	0.250386	0.637371	1	Inhibited	http://www.genome.jp/dbget-bin/show_pathway?hsa04660+208+4893+5058+5788+5133+5594+2932
Serotonergic synapse	4726	102	13	0.0726232	-1.04678	0.6962	0.252443	0.637371	1	Inhibited	http://www.genome.jp/dbget-bin/show_pathway?hsa04726+2778+3708+3709+773+774+2773+2782+2791+255189+1558+5743+5594+4893
Prion diseases	5020	29	3	0.42751	-1.83287	0.2334	0.259866	0.637371	1	Inhibited	http://www.genome.jp/dbget-bin/show_pathway?hsa05020+5594+3553+727
Hedgehog signaling pathway	4340	45	6	0.158988	1.17876	0.5356	0.260128	0.637371	1	Activated	http://www.genome.jp/dbget-bin/show_pathway?hsa04340+2932+2735+157+339745+595+894
Apoptosis	4210	131	14	0.184064	-3.80716	0.4974	0.260763	0.637371	1	Inhibited	http://www.genome.jp/dbget-bin/show_pathway?hsa04210+598+637+823+208+1439+597+1514+1520+3708+3709+71+7846+4893+5594
Autophagy - other	4136	31	4	0.245759	-1.09818	0.4196	0.26438	0.637371	1	Inhibited	http://www.genome.jp/dbget-bin/show_pathway?hsa04136+64223+30849+23710+9474
Central carbon metabolism in cancer	5230	63	5	0.595185	-10.2217	0.129	0.264516	0.637371	1	Inhibited	http://www.genome.jp/dbget-bin/show_pathway?hsa05230+5163+2322+4893+5594+208
Human T-cell leukemia virus 1 infection	5166	246	23	0.282151	-5.20125	0.381	0.267046	0.637371	1	Inhibited	http://www.genome.jp/dbget-bin/show_pathway?hsa05166+3716+3106+3107+3134+894+4893+1386+7494+7046+5902+598+208+7472+7477+2932+1029+595+3117+3118+3122+2648+1031+23373
Staphylococcus aureus infection	5150	51	7	0.120276	-1.8028	0.619	0.269041	0.637371	1	Inhibited	http://www.genome.jp/dbget-bin/show_pathway?hsa05150+727+2204+2215+3117+3118+3122+2358
Insulin resistance	4931	102	12	0.128656	-2.74224	0.6144	0.275802	0.645702	1	Inhibited	http://www.genome.jp/dbget-bin/show_pathway?hsa04931+376497+208+2932+6517+79660+4846+6197+5581+133522+10891+5836+9586
Endometrial cancer	5213	58	6	0.337551	-3.51879	0.3462	0.282267	0.646883	1	Inhibited	http://www.genome.jp/dbget-bin/show_pathway?hsa05213+4893+2932+4292+595+208+5594
Prolactin signaling pathway	4917	65	7	0.280977	-6.07927	0.411	0.284624	0.646883	1	Inhibited	http://www.genome.jp/dbget-bin/show_pathway?hsa04917+208+5594+4893+894+1586+595+2932
Acute myeloid leukemia	5221	64	6	0.427438	-2.1959	0.2716	0.288	0.646883	1	Inhibited	http://www.genome.jp/dbget-bin/show_pathway?hsa05221+4893+2322+595+208+5594+597
Basal cell carcinoma	5217	62	4	0.757728	-7.2407	0.0704	0.292133	0.646883	1	Inhibited	http://www.genome.jp/dbget-bin/show_pathway?hsa05217+2735+7472+7477+2932
Cortisol synthesis and secretion	4927	59	6	0.352486	-1.69104	0.347	0.29256	0.646883	1	Inhibited	http://www.genome.jp/dbget-bin/show_pathway?hsa04927+3708+3709+1386+9586+2778+1586
Parathyroid hormone synthesis, secretion and action	4928	102	11	0.211728	2.96449	0.5168	0.295906	0.647092	1	Activated	http://www.genome.jp/dbget-bin/show_pathway?hsa04928+3708+3709+2778+2773+5142+5143+7421+5594+1386+9586+3727
Natural killer cell mediated cytotoxicity	4650	103	11	0.220849	-7.77789	0.5262	0.309409	0.669265	1	Inhibited	http://www.genome.jp/dbget-bin/show_pathway?hsa04650+3459+637+962+3107+3106+5594+4893+5058+2215+3805+353091
Alzheimer disease	5010	164	21	0.0268327	-0.322125	0.9016	0.325741	0.697017	1	Inhibited	http://www.genome.jp/dbget-bin/show_pathway?hsa05010+25825+374291+4700+4710+4713+4715+4723+29796+440567+7381+4509+513+516+1329+3708+3709+823+637+5594+2932+3553
Osteoclast differentiation	4380	125	10	0.57747	-7.24338	0.2078	0.330891	0.700504	1	Inhibited	http://www.genome.jp/dbget-bin/show_pathway?hsa04380+3716+208+3553+3459+3727+2215+54+7046+5594+353514
B cell receptor signaling pathway	4662	68	6	0.486471	-3.01601	0.287	0.336696	0.705289	1	Inhibited	http://www.genome.jp/dbget-bin/show_pathway?hsa04662+2932+208+3636+4893+5594+118788
Shigellosis	5131	62	7	0.242367	-1.75156	0.5492	0.342138	0.709223	1	Inhibited	http://www.genome.jp/dbget-bin/show_pathway?hsa05131+1399+9474+5594+3576+7322+5217+71
Longevity regulating pathway	4211	86	9	0.269974	-1.46844	0.5234	0.347573	0.713063	1	Inhibited	http://www.genome.jp/dbget-bin/show_pathway?hsa04211+84335+208+4893+1386+9586+7249+1977+10891+9474
Wnt signaling pathway	4310	138	10	0.70154	-4.92348	0.1652	0.37665	0.743851	1	Inhibited	http://www.genome.jp/dbget-bin/show_pathway?hsa04310+23002+2239+595+894+85409+2932+59343+27123+7472+7477
Cellular senescence	4218	151	19	0.0396154	0.645048	0.9062	0.378536	0.743851	1	Activated	http://www.genome.jp/dbget-bin/show_pathway?hsa04218+1029+208+7249+4893+595+894+5594+5934+5883+9261+823+3708+3709+3576+7046+3805+3106+3107+3134
Calcium signaling pathway	4020	170	16	0.316729	-2.89719	0.5208	0.38197	0.743851	1	Inhibited	http://www.genome.jp/dbget-bin/show_pathway?hsa04020+5136+4846+22953+56848+3708+3709+5257+5261+773+774+147+5731+5737+135+136+2778
Thyroid hormone synthesis	4918	66	7	0.294176	1.23043	0.5472	0.382528	0.743851	1	Activated	http://www.genome.jp/dbget-bin/show_pathway?hsa04918+7253+2778+478+1386+9586+3708+3709
FoxO signaling pathway	4068	127	11	0.46829	-4.2091	0.3658	0.382546	0.743851	1	Inhibited	http://www.genome.jp/dbget-bin/show_pathway?hsa04068+5594+4893+208+595+894+5934+23710+10110+7046+2290+6517
Complement and coagulation cascades	4610	69	5	0.675937	-2.53	0.1922	0.385008	0.743851	1	Inhibited	http://www.genome.jp/dbget-bin/show_pathway?hsa04610+3053+5328+727+5265+2153
Glucagon signaling pathway	4922	90	12	0.062686	0.526375	0.883	0.404321	0.764785	1	Activated	http://www.genome.jp/dbget-bin/show_pathway?hsa04922+2778+5836+1386+9586+10891+208+5140+126129+5257+5261+3708+3709
Human papillomavirus infection	5165	319	28	0.377339	-7.59379	0.4886	0.404714	0.764785	1	Inhibited	http://www.genome.jp/dbget-bin/show_pathway?hsa05165+7249+208+2932+595+4893+5594+1299+1311+256076+3908+5649+7057+5934+894+4854+3716+3106+3107+3134+155066+529+534+5743+2778+9586+5523+7472+7477
Melanogenesis	4916	97	7	0.690019	-10.8058	0.2052	0.408492	0.764785	1	Inhibited	http://www.genome.jp/dbget-bin/show_pathway?hsa04916+2773+2778+2932+7472+7477+5594+4893
IL-17 signaling pathway	4657	86	9	0.269974	0.659983	0.6162	0.411216	0.764785	1	Activated	http://www.genome.jp/dbget-bin/show_pathway?hsa04657+3727+23765+5594+2932+3576+5743+6279+6280+3553
Hepatocellular carcinoma	5225	163	15	0.356516	4.54274	0.5268	0.415848	0.766239	1	Activated	http://www.genome.jp/dbget-bin/show_pathway?hsa05225+4893+5594+3481+208+595+2932+7472+7477+7046+6598+4780+119391+598+1029+71
Aldosterone synthesis and secretion	4925	90	8	0.457969	-2.25186	0.4448	0.431409	0.787617	1	Inhibited	http://www.genome.jp/dbget-bin/show_pathway?hsa04925+3708+3709+1386+9586+2778+5581+3991+478
Pathways in cancer	5200	488	40	0.520452	-10.7043	0.391	0.436677	0.789989	1	Inhibited	http://www.genome.jp/dbget-bin/show_pathway?hsa05200+1630+7472+7477+3908+1399+3716+2322+10342+7170+3481+367+2932+598+4893+595+405+4292+7046+2122+894+1029+637+2735+5743+79444+3576+5594+208+2254+5731+2778+2782+2791+2773+4854+4780+119391+1439+3459+3597
Sphingolipid signaling pathway	4071	114	13	0.139481	1.56996	0.809	0.441413	0.791363	1	Activated	http://www.genome.jp/dbget-bin/show_pathway?hsa04071+5594+208+2773+4893+123099+56848+5523+81537+637+4846+134+2205+5581
Sulfur relay system	4122	8	1	0.495007	-0.440272	0.4366	0.451568	0.802339	1	Inhibited	http://www.genome.jp/dbget-bin/show_pathway?hsa04122+4357
Chronic myeloid leukemia	5220	75	9	0.158118	-0.95333	0.8034	0.458215	0.806946	1	Inhibited	http://www.genome.jp/dbget-bin/show_pathway?hsa05220+2122+598+7046+1029+1399+595+208+5594+4893
Estrogen signaling pathway	4915	116	11	0.350796	-3.60329	0.6016	0.464592	0.810288	1	Inhibited	http://www.genome.jp/dbget-bin/show_pathway?hsa04915+4893+5594+1386+9586+208+4846+2778+2773+3708+3709+10499
GnRH signaling pathway	4912	88	7	0.587802	-4.34476	0.372	0.470501	0.810288	1	Inhibited	http://www.genome.jp/dbget-bin/show_pathway?hsa04912+10746+255189+3708+3709+2778+5594+4893
cAMP signaling pathway	4024	180	17	0.304362	1.85304	0.6738	0.482666	0.810288	1	Activated	http://www.genome.jp/dbget-bin/show_pathway?hsa04024+478+134+2773+2778+208+5594+9586+135+7253+5140+5142+5143+3991+4852+2893+2735+5058
Long-term potentiation	4720	62	5	0.580685	-4.49033	0.397	0.483792	0.810288	1	Inhibited	http://www.genome.jp/dbget-bin/show_pathway?hsa04720+6197+5594+4893+3708+3709
Ovarian steroidogenesis	4913	40	4	0.416388	0.419458	0.5622	0.484603	0.810288	1	Activated	http://www.genome.jp/dbget-bin/show_pathway?hsa04913+1586+2778+5743+255189
Circadian entrainment	4713	89	8	0.44531	2.84466	0.534	0.485281	0.810288	1	Activated	http://www.genome.jp/dbget-bin/show_pathway?hsa04713+2977+2782+2791+3708+2893+5594+2778+2773
Proteoglycans in cancer	5205	194	18	0.323962	3.96041	0.6614	0.488616	0.810288	1	Activated	http://www.genome.jp/dbget-bin/show_pathway?hsa05205+208+3708+3709+5058+71+5594+4893+595+5328+7099+7057+10855+3481+1514+2817+7472+7477+858
Pancreatic secretion	4972	84	6	0.694191	0.419458	0.3028	0.497574	0.815871	1	Activated	http://www.genome.jp/dbget-bin/show_pathway?hsa04972+3708+3709+478+5644+5646+2778
Hippo signaling pathway	4390	150	15	0.245603	-1.88777	0.7546	0.500182	0.815871	1	Inhibited	http://www.genome.jp/dbget-bin/show_pathway?hsa04390+4771+26524+9113+7533+92597+126374+71+7046+7472+7477+2932+595+894+6657+655
Cocaine addiction	5030	45	4	0.508526	-0.79946	0.4992	0.505464	0.817783	1	Inhibited	http://www.genome.jp/dbget-bin/show_pathway?hsa05030+2778+2773+1386+9586
Pathogenic Escherichia coli infection	5130	52	4	0.624955	-2.84204	0.3978	0.516772	0.820057	1	Inhibited	http://www.genome.jp/dbget-bin/show_pathway?hsa05130+23643+7099+7846+71
Non-small cell lung cancer	5223	65	5	0.623324	-3.61014	0.4016	0.518334	0.820057	1	Inhibited	http://www.genome.jp/dbget-bin/show_pathway?hsa05223+208+595+4893+1029+5594
Insulin secretion	4911	76	5	0.755614	-1.35735	0.2674	0.52018	0.820057	1	Inhibited	http://www.genome.jp/dbget-bin/show_pathway?hsa04911+2778+1386+9586+54795+478
Fc epsilon RI signaling pathway	4664	63	5	0.595185	-3.4247	0.4372	0.523353	0.820057	1	Inhibited	http://www.genome.jp/dbget-bin/show_pathway?hsa04664+2205+208+5594+4893+255189
Th1 and Th2 cell differentiation	4658	85	7	0.550256	-19.8321	0.5016	0.53671	0.831144	1	Inhibited	http://www.genome.jp/dbget-bin/show_pathway?hsa04658+5594+3459+4854+3117+3118+3122+3716
Focal adhesion	4510	198	17	0.45519	-4.54327	0.604	0.542559	0.831144	1	Inhibited	http://www.genome.jp/dbget-bin/show_pathway?hsa04510+208+81+1299+1311+256076+3908+5649+7057+858+5594+595+894+56034+1399+5058+2932+71
AGE-RAGE signaling pathway in diabetic complications	4933	99	10	0.290765	1.4081	0.7592	0.542959	0.831144	1	Activated	http://www.genome.jp/dbget-bin/show_pathway?hsa04933+1536+4893+5594+7046+3553+3576+595+208+4846+5581
MicroRNAs in cancer	5206	148	12	0.557119	0	NA	0.557119	0.841415	1	Inhibited	http://www.genome.jp/dbget-bin/show_pathway?hsa05206+1399+595+894+5268+4893+4854+5581+5328+7057+5743+5594+1029
TGF-beta signaling pathway	4350	83	6	0.682993	2.40051	0.3944	0.558525	0.841415	1	Activated	http://www.genome.jp/dbget-bin/show_pathway?hsa04350+7057+3624+9765+5594+7046+655
Carbohydrate digestion and absorption	4973	39	2	0.840086	0.690236	0.2198	0.562353	0.841415	1	Activated	http://www.genome.jp/dbget-bin/show_pathway?hsa04973+478+208
Bile secretion	4976	65	4	0.789604	0.419458	0.2878	0.568831	0.844757	1	Activated	http://www.genome.jp/dbget-bin/show_pathway?hsa04976+366+478+2778+2052
Olfactory transduction	4740	81	5	0.802887	4.24174	0.2788	0.574478	0.846822	1	Activated	http://www.genome.jp/dbget-bin/show_pathway?hsa04740+2782+5136+157+83988+5997
Hepatitis C	5160	113	8	0.715771	-2.47047	0.3906	0.581947	0.851526	1	Inhibited	http://www.genome.jp/dbget-bin/show_pathway?hsa05160+3716+1364+9080+3576+5594+4893+208+2932
Prostate cancer	5215	91	9	0.3272	-1.50055	0.7906	0.600699	0.86173	1	Inhibited	http://www.genome.jp/dbget-bin/show_pathway?hsa05215+367+595+4893+9586+56034+2932+208+5594+5328
Endocrine resistance	1522	96	8	0.532382	-4.20409	0.611	0.601337	0.86173	1	Inhibited	http://www.genome.jp/dbget-bin/show_pathway?hsa01522+4893+5594+2778+208+4854+1029+1031+595
Epstein-Barr virus infection	5169	194	15	0.629561	-2.07097	0.5138	0.601912	0.86173	1	Inhibited	http://www.genome.jp/dbget-bin/show_pathway?hsa05169+3122+3117+3118+3106+3107+3134+7533+3315+26993+965+1386+208+2932+3716+5708
Phototransduction	4744	25	2	0.618296	-1.11778	0.5426	0.613516	0.871164	1	Inhibited	http://www.genome.jp/dbget-bin/show_pathway?hsa04744+2780+2782
Leukocyte transendothelial migration	4670	106	6	0.874643	-4.40442	0.2382	0.62121	0.871164	1	Inhibited	http://www.genome.jp/dbget-bin/show_pathway?hsa04670+1364+9080+71+1536+2773+81
Regulation of actin cytoskeleton	4810	198	16	0.559113	4.29114	0.6162	0.623286	0.871164	1	Activated	http://www.genome.jp/dbget-bin/show_pathway?hsa04810+5217+10152+3071+10458+8395+81+5058+5594+1399+4893+2254+56034+71+4627+4628+79784
Platelet activation	4611	115	11	0.340259	-2.11	0.8142	0.633309	0.871164	1	Inhibited	http://www.genome.jp/dbget-bin/show_pathway?hsa04611+3708+3709+208+4846+2977+5594+2773+5294+2778+255189+71
Type II diabetes mellitus	4930	44	5	0.290164	-0.59482	0.854	0.638385	0.871164	1	Inhibited	http://www.genome.jp/dbget-bin/show_pathway?hsa04930+6517+5594+5581+773+774
Ras signaling pathway	4014	212	18	0.471209	-3.53766	0.7184	0.639716	0.871164	1	Inhibited	http://www.genome.jp/dbget-bin/show_pathway?hsa04014+5594+4893+208+1943+2254+3481+56034+2322+9610+598+255189+8437+8831+4763+2782+2791+5058+283455
RIG-I-like receptor signaling pathway	4622	53	3	0.819846	-1.46901	0.349	0.64523	0.871164	1	Inhibited	http://www.genome.jp/dbget-bin/show_pathway?hsa04622+10010+9474+3576
Dilated cardiomyopathy (DCM)	5414	82	4	0.911815	0.419458	0.2056	0.646144	0.871164	1	Activated	http://www.genome.jp/dbget-bin/show_pathway?hsa05414+3908+7170+2778+71
Oocyte meiosis	4114	114	10	0.457866	1.61037	0.7398	0.647901	0.871164	1	Activated	http://www.genome.jp/dbget-bin/show_pathway?hsa04114+6197+5594+26271+3708+3709+22849+7533+367+285955+441273
Melanoma	5218	64	7	0.26793	-1.00241	0.8838	0.657874	0.874036	1	Inhibited	http://www.genome.jp/dbget-bin/show_pathway?hsa05218+4893+595+2254+56034+1029+208+5594
JAK-STAT signaling pathway	4630	134	9	0.77738	-2.7277	0.43	0.660955	0.874036	1	Inhibited	http://www.genome.jp/dbget-bin/show_pathway?hsa04630+208+3716+1439+3459+3597+595+894+598+5008
Neurotrophin signaling pathway	4722	118	9	0.636497	-3.12643	0.5974	0.663213	0.874036	1	Inhibited	http://www.genome.jp/dbget-bin/show_pathway?hsa04722+208+4893+5594+6197+1399+2932+9261+25970+11213
Platinum drug resistance	1524	71	7	0.361792	-0.419869	0.846	0.681094	0.884595	1	Inhibited	http://www.genome.jp/dbget-bin/show_pathway?hsa01524+637+598+119391+4292+208+5594+1029
Pancreatic cancer	5212	74	7	0.403	-0.779512	0.8216	0.683649	0.884595	1	Inhibited	http://www.genome.jp/dbget-bin/show_pathway?hsa05212+208+598+5594+3716+1029+7046+595
Gastric acid secretion	4971	72	6	0.543434	0.597412	0.7206	0.68812	0.884595	1	Activated	http://www.genome.jp/dbget-bin/show_pathway?hsa04971+3708+3709+2778+478+2773+3772
Adrenergic signaling in cardiomyocytes	4261	133	11	0.531238	-1.24913	0.732	0.689006	0.884595	1	Inhibited	http://www.genome.jp/dbget-bin/show_pathway?hsa04261+7170+478+2778+2773+5294+208+5594+1386+9586+5523+147
Amphetamine addiction	5031	61	4	0.746306	-1.16617	0.5236	0.695185	0.886807	1	Inhibited	http://www.genome.jp/dbget-bin/show_pathway?hsa05031+2893+2778+1386+9586
Herpes simplex infection	5168	162	12	0.682961	-1.9273	0.6266	0.713921	0.904237	1	Inhibited	http://www.genome.jp/dbget-bin/show_pathway?hsa05168+727+3553+3459+3716+6890+3106+3107+3134+6427+3117+3118+3122
Progesterone-mediated oocyte maturation	4914	93	8	0.495571	0.579003	0.7958	0.717937	0.904237	1	Activated	http://www.genome.jp/dbget-bin/show_pathway?hsa04914+22849+208+5140+6197+5594+2773+285955+441273
Longevity regulating pathway - multiple species	4213	60	5	0.550876	-0.582548	0.7608	0.722966	0.904844	1	Inhibited	http://www.genome.jp/dbget-bin/show_pathway?hsa04213+84335+208+4893+1410+9474
Bacterial invasion of epithelial cells	5100	74	3	0.947964	-3.23267	0.2878	0.774423	0.955617	1	Inhibited	http://www.genome.jp/dbget-bin/show_pathway?hsa05100+71+1399+858
Endocrine and other factor-regulated calcium reabsorption	4961	46	3	0.738039	0.674771	0.6692	0.776418	0.955617	1	Activated	http://www.genome.jp/dbget-bin/show_pathway?hsa04961+7421+2778+478
Small cell lung cancer	5222	91	6	0.765069	-1.73281	0.6404	0.77794	0.955617	1	Inhibited	http://www.genome.jp/dbget-bin/show_pathway?hsa05222+595+208+3908+79444+5743+598
Renin secretion	4924	59	8	0.106608	-0.0182389	0.9928	0.802392	0.979607	1	Inhibited	http://www.genome.jp/dbget-bin/show_pathway?hsa04924+2778+2773+134+3708+3709+2977+5140+5136
Gastric cancer	5226	137	10	0.692857	2.10494	0.7842	0.819238	0.994076	1	Activated	http://www.genome.jp/dbget-bin/show_pathway?hsa05226+4893+5594+208+595+2932+7472+7477+7046+2254+4292
Vascular smooth muscle contraction	4270	114	10	0.457866	-0.432306	0.9274	0.830267	1	1	Inhibited	http://www.genome.jp/dbget-bin/show_pathway?hsa04270+5581+147+3708+3709+255189+5594+135+136+2977+2778
Notch signaling pathway	4330	48	2	0.91268	1.60089	0.567	0.859745	1	1	Activated	http://www.genome.jp/dbget-bin/show_pathway?hsa04330+2648+4854
Glioma	5214	70	5	0.688296	-0.749821	0.8834	0.883014	1	1	Inhibited	http://www.genome.jp/dbget-bin/show_pathway?hsa05214+5594+208+1029+595+4893
Breast cancer	5224	138	9	0.805567	2.17666	0.8066	0.889005	1	1	Activated	http://www.genome.jp/dbget-bin/show_pathway?hsa05224+4893+5594+4854+208+595+2932+7472+7477+2254
Fluid shear stress and atherosclerosis	5418	133	9	0.769892	-0.723954	0.8794	0.911639	1	1	Inhibited	http://www.genome.jp/dbget-bin/show_pathway?hsa05418+208+4780+119391+4846+1514+3553+71+858+2817
Rap1 signaling pathway	4015	191	16	0.499351	-0.163881	0.9864	0.94069	1	1	Inhibited	http://www.genome.jp/dbget-bin/show_pathway?hsa04015+5594+1943+2254+56034+5217+71+135+136+2778+1399+2773+208+23094+4893+8631+7057
Cell cycle	4110	123	9	0.685256	-0.4802	0.9716	0.954301	1	1	Inhibited	http://www.genome.jp/dbget-bin/show_pathway?hsa04110+1029+7533+2932+902+595+894+1031+10735+5934
TNF signaling pathway	4668	106	6	0.874643	-0.142398	0.9744	0.985771	1	1	Inhibited	http://www.genome.jp/dbget-bin/show_pathway?hsa04668+5594+1386+9586+3553+5743+208
Antifolate resistance	1523	29	2	0.698867	0	1	1	1	1	Inhibited	http://www.genome.jp/dbget-bin/show_pathway?hsa01523+2348+3553
RNA transport	3013	160	17	0.161097	0	1	1	1	1	Inhibited	http://www.genome.jp/dbget-bin/show_pathway?hsa03013+11218+79760+10284+23511+59343+285190+400966+5903+653489+729857+8664+51095+8563+1977+1981+65109+65110
RNA degradation	3018	75	5	0.745207	0	1	1	1	1	Inhibited	http://www.genome.jp/dbget-bin/show_pathway?hsa03018+56915+64282+25804+10140+131870
PPAR signaling pathway	3320	70	4	0.835166	0	1	1	1	1	Inhibited	http://www.genome.jp/dbget-bin/show_pathway?hsa03320+2710+376497+2172+126129
Homologous recombination	3440	40	2	0.850271	0	1	1	1	1	Inhibited	http://www.genome.jp/dbget-bin/show_pathway?hsa03440+7156+29086
Fanconi anemia pathway	3460	52	2	0.933803	0	1	1	1	1	Inhibited	http://www.genome.jp/dbget-bin/show_pathway?hsa03460+7156+4292
Ferroptosis	4216	38	3	0.611473	0	1	1	1	1	Inhibited	http://www.genome.jp/dbget-bin/show_pathway?hsa04216+9474+6303+1536
Tight junction	4530	156	15	0.295258	0	1	1	1	1	Inhibited	http://www.genome.jp/dbget-bin/show_pathway?hsa04530+81+71+1364+9080+7846+10096+4771+51421+909+595+8189+4627+4628+79784+5581
Cytosolic DNA-sensing pathway	4623	44	1	0.976757	0	1	1	1	1	Inhibited	http://www.genome.jp/dbget-bin/show_pathway?hsa04623+3553
Intestinal immune network for IgA production	4672	42	3	0.679367	0	1	1	1	1	Inhibited	http://www.genome.jp/dbget-bin/show_pathway?hsa04672+3117+3118+3122
Taste transduction	4742	67	4	0.808925	0	1	1	1	1	Inhibited	http://www.genome.jp/dbget-bin/show_pathway?hsa04742+5136+773+50832+22953
Adipocytokine signaling pathway	4920	66	5	0.636945	0	1	1	1	1	Inhibited	http://www.genome.jp/dbget-bin/show_pathway?hsa04920+126129+4852+6517+208+10891
Type I diabetes mellitus	4940	37	7	0.0283961	0	1	1	1	1	Inhibited	http://www.genome.jp/dbget-bin/show_pathway?hsa04940+3117+3118+3122+3106+3107+3134+3553
Maturity onset diabetes of the young	4950	16	1	0.745066	0	1	1	1	1	Inhibited	http://www.genome.jp/dbget-bin/show_pathway?hsa04950+3174
Aldosterone-regulated sodium reabsorption	4960	36	4	0.340026	0	1	1	1	1	Inhibited	http://www.genome.jp/dbget-bin/show_pathway?hsa04960+478+53828+5594+9351
Cholesterol metabolism	4979	46	1	0.980414	0	1	1	1	1	Inhibited	http://www.genome.jp/dbget-bin/show_pathway?hsa04979+6646
Amyotrophic lateral sclerosis (ALS)	5014	46	3	0.738039	0	1	1	1	1	Inhibited	http://www.genome.jp/dbget-bin/show_pathway?hsa05014+10452+598+637
Huntington disease	5016	186	17	0.353528	0	1	1	1	1	Inhibited	http://www.genome.jp/dbget-bin/show_pathway?hsa05016+374291+4700+4710+4713+4715+4723+29796+440567+7381+1329+4509+513+516+3708+146754+9586+10891
African trypanosomiasis	5143	33	4	0.282953	0	1	1	1	1	Inhibited	http://www.genome.jp/dbget-bin/show_pathway?hsa05143+3553+3039+3040+3043
Transcriptional misregulation in cancer	5202	162	10	0.862679	0	1	1	1	1	Inhibited	http://www.genome.jp/dbget-bin/show_pathway?hsa05202+2130+3576+5546+5328+597+598+2322+894+1025+1031
Viral carcinogenesis	5203	174	21	0.0466889	0	1	1	1	1	Inhibited	http://www.genome.jp/dbget-bin/show_pathway?hsa05203+5934+5594+1386+9586+3716+1029+5902+2648+595+894+1234+3249+4893+7533+81+9261+3106+3107+3134+128312+85236
Asthma	5310	23	5	0.0354251	0	1	1	1	1	Inhibited	http://www.genome.jp/dbget-bin/show_pathway?hsa05310+3117+3118+3122+2205+6037
Autoimmune thyroid disease	5320	34	7	0.0183555	0	1	1	1	1	Inhibited	http://www.genome.jp/dbget-bin/show_pathway?hsa05320+3117+3118+3122+7253+3106+3107+3134
Systemic lupus erythematosus	5322	81	10	0.124215	0	1	1	1	1	Inhibited	http://www.genome.jp/dbget-bin/show_pathway?hsa05322+2215+727+3117+3118+3122+94239+128312+85236+6634+81
Allograft rejection	5330	33	6	0.0487657	0	1	1	1	1	Inhibited	http://www.genome.jp/dbget-bin/show_pathway?hsa05330+3106+3107+3117+3118+3122+3134
Graft-versus-host disease	5332	33	7	0.0156518	0	1	1	1	1	Inhibited	http://www.genome.jp/dbget-bin/show_pathway?hsa05332+3117+3118+3122+3106+3107+3134+3553
Arrhythmogenic right ventricular cardiomyopathy (ARVC)	5412	68	2	0.978923	0	1	1	1	1	Inhibited	http://www.genome.jp/dbget-bin/show_pathway?hsa05412+3908+71

## Sheet: sign_TCGA
pathway.name	log.fold.change	p.Value	FDR
c1_760	0.379832	8.38266e-05	0.0291143
c1_782	1.32274	9.79318e-05	0.0291143
c1_542	0.326672	0.00015329	0.0291143
c1_376	0.807612	0.000199663	0.0291143
c1_257	-0.350693	0.000266323	0.0291143
c1_80	-0.26138	0.000289644	0.0291143
c1_691	0.304852	0.000312098	0.0291143
c1_335	0.499334	0.000422807	0.0345117
c1_539	-0.347001	0.000559747	0.0389799
c1_180	0.379426	0.000642521	0.0389799
c1_30	0.479137	0.000678914	0.0389799
c1_358	1.11727	0.000720564	0.0389799
c1_496	-0.456176	0.000820199	0.0389799
c1_747	0.815428	0.000835709	0.0389799
c1_299	-0.391818	0.000994837	0.0433086
c1_290	-0.297734	0.0011632	0.0463463
c1_567	-0.444423	0.00127589	0.0463463
c1_363	0.560994	0.00129753	0.0463463
c1_133	0.526409	0.00134851	0.0463463
c1_315	-1.44933	0.00152307	0.0497284
c1_345	0.735283	0.00166139	0.0508089
c1_291	0.289503	0.00171179	0.0508089
c1_289	0.297169	0.00199138	0.0565378
c1_131	0.482324	0.00216587	0.0589297
c1_27	0.274911	0.00234989	0.0613791
c1_85	-0.332074	0.00258561	0.0632706
c1_489	0.298514	0.00270763	0.0632706
c1_710	0.412632	0.00278009	0.0632706
c1_333	-0.297454	0.00287815	0.0632706
c1_440	0.45689	0.00296981	0.0632706
c1_196	0.449112	0.00313173	0.0632706
c1_5	0.172363	0.00322113	0.0632706
c1_665	0.561675	0.00323925	0.0632706
c1_537	0.265646	0.00329433	0.0632706
c1_493	-0.393524	0.00347737	0.0648777
c1_146	0.590554	0.00388588	0.0704856
c1_603	0.406272	0.0041111	0.0716323
c1_499	-0.415738	0.00419791	0.0716323
c1_759	0.275109	0.00427819	0.0716323
c1_703	0.365746	0.00453743	0.0738191
c1_771	0.418553	0.00463489	0.0738191
c1_403	0.258156	0.00479631	0.0745712
c1_364	0.495351	0.00494717	0.075128
c1_572	0.277495	0.00512973	0.0753434
c1_354	0.501661	0.00519212	0.0753434
c1_122	0.598641	0.00535986	0.0760867
c1_390	0.627726	0.00577746	0.0784243
c1_326	-0.379275	0.00587308	0.0784243
c1_407	0.290874	0.00588482	0.0784243
c1_8	0.116518	0.00612004	0.0784931
c1_535	-0.356376	0.00613039	0.0784931
c1_684	-0.265775	0.00638821	0.0802211
c1_128	0.229324	0.0070377	0.0867098
c1_250	0.235353	0.00720665	0.0871471
c1_365	0.533336	0.00786244	0.0933486
c1_602	0.58587	0.00802959	0.0936308
c1_570	-0.414544	0.00817367	0.0936387
c1_169	0.151374	0.00880395	0.0991204
c1_673	-0.310868	0.00919371	0.101754
c1_259	-0.292651	0.00950488	0.102237
c1_704	0.310146	0.00955052	0.102237
c1_508	-0.265196	0.00992623	0.102707
c1_298	0.265155	0.0101832	0.102707
c1_361	0.227761	0.0103866	0.102707
c1_115	0.496674	0.0104384	0.102707
c1_536	0.314934	0.0106319	0.102707
c1_713	-0.31615	0.0106404	0.102707
c1_505	0.391694	0.0107811	0.102707
c1_113	0.29166	0.0110167	0.102707
c1_661	0.272112	0.0111489	0.102707
c1_258	-0.180908	0.0111672	0.102707
c1_495	-0.293936	0.0115265	0.102829
c1_564	0.269019	0.0116016	0.102829
c1_34	0.503616	0.0117631	0.102829
c1_472	0.188964	0.0118104	0.102829
c1_301	-0.342685	0.0121793	0.104646
c1_573	0.364944	0.0126812	0.107543
c1_494	-0.299381	0.012919	0.107935
c1_263	-0.216125	0.013058	0.107935
c1_540	-0.369066	0.0139322	0.113721
c1_667	0.507471	0.0145573	0.117315
c1_538	-0.242602	0.0147318	0.117315
c1_26	0.376797	0.0156793	0.122224
c1_566	-0.248139	0.0157225	0.122224
c1_300	-0.260658	0.0174361	0.133951
c1_698	0.202833	0.0190499	0.144646
c1_647	0.302528	0.0194916	0.146299
c1_253	0.12346	0.0207843	0.152541
c1_303	0.303566	0.0210491	0.152541
c1_192	0.167235	0.0211938	0.152541
c1_104	-0.272326	0.0212954	0.152541
c1_72	0.223459	0.0216231	0.152541
c1_545	0.230106	0.0218769	0.152541
c1_568	-0.329487	0.0219584	0.152541
c1_248	0.60311	0.0224079	0.154025
c1_32	0.492188	0.023356	0.15887
c1_86	0.237581	0.0236199	0.159008
c1_639	0.499642	0.0241846	0.159735
c1_284	0.298229	0.0243396	0.159735
c1_474	-0.311462	0.0245671	0.159735
c1_681	-0.210226	0.0247063	0.159735
c1_531	-0.199605	0.0259032	0.16518
c1_533	0.58116	0.0260545	0.16518
c1_125	0.263056	0.0266868	0.167562
c1_154	0.459675	0.0270461	0.168201
c1_208	0.494922	0.0277401	0.169338
c1_28	0.393765	0.0277682	0.169338
c1_134	0.41284	0.0281267	0.169338
c1_503	0.781954	0.0287117	0.169338
c1_662	0.304772	0.028859	0.169338
c1_75	0.614032	0.0290674	0.169338
c1_19	-0.253416	0.0290928	0.169338
c1_160	0.308636	0.029435	0.169338
c1_79	0.103846	0.0296299	0.169338
c1_140	0.510064	0.0298222	0.169338
c1_119	0.365304	0.0307982	0.173373
c1_39	0.310007	0.0324502	0.17744
c1_132	0.402834	0.0328785	0.17744
c1_500	-0.261665	0.0330276	0.17744
c1_378	0.40883	0.0331576	0.17744
c1_466	0.290934	0.0334222	0.17744
c1_302	0.233977	0.0335111	0.17744
c1_624	0.30729	0.0335981	0.17744
c1_649	0.199737	0.0336946	0.17744
c1_45	0.139379	0.0351551	0.183226
c1_769	0.278412	0.0353544	0.183226
c1_237	0.248224	0.0359889	0.185045
c1_139	0.435156	0.0368172	0.186196
c1_758	0.209662	0.0368246	0.186196
c1_162	0.188418	0.037068	0.186196
c1_94	0.45575	0.0382657	0.187531
c1_443	-0.220393	0.0386549	0.187531
c1_548	0.216267	0.0386608	0.187531
c1_254	0.172818	0.0386694	0.187531
c1_138	0.694941	0.0387699	0.187531
c1_242	0.259418	0.0397826	0.189658
c1_29	0.1068	0.0401078	0.189658
c1_357	0.423771	0.0401157	0.189658
c1_261	0.319692	0.0403714	0.189658
c1_252	0.255431	0.0408022	0.190227
c1_41	0.288711	0.0413928	0.190227
c1_748	0.436969	0.0414425	0.190227
c1_690	0.462166	0.0416576	0.190227
c1_377	0.489334	0.0423709	0.19214
c1_176	0.205784	0.0426741	0.192181
c1_20	0.0946508	0.043785	0.195355
c1_482	0.150132	0.0439773	0.195355
c1_419	-0.271373	0.0457994	0.198384
c1_374	0.272946	0.0459781	0.198384
c1_502	-0.24993	0.0460849	0.198384
c1_629	-0.249859	0.0461325	0.198384
c1_150	0.259266	0.0464247	0.198384
c1_100	0.361138	0.046482	0.198384
c1_70	0.225766	0.0469372	0.199026
c1_689	0.313924	0.0474483	0.199847
c1_451	0.258093	0.047743	0.199847
c1_455	0.309885	0.0484806	0.201642
c1_565	0.230372	0.0517489	0.213874
c1_143	0.74031	0.0540417	0.220999
c1_373	0.298995	0.0541499	0.220999
c1_467	0.238099	0.0564136	0.228202
c1_395	0.220506	0.0566136	0.228202
c1_129	0.209196	0.0586448	0.234939
c1_159	0.313918	0.0591777	0.235628
c1_324	0.24473	0.0599426	0.237227
c1_353	0.252162	0.0617469	0.242896
c1_56	0.209224	0.0628883	0.245905
c1_389	0.329698	0.0655259	0.252129
c1_497	-0.207585	0.0656995	0.252129
c1_330	-0.309559	0.0659593	0.252129
c1_268	0.280608	0.0660245	0.252129
c1_179	0.112214	0.0688764	0.260864
c1_43	0.102657	0.069111	0.260864
c1_23	0.148605	0.0697735	0.261851
c1_577	0.257973	0.0707707	0.263211
c1_280	0.183859	0.0709421	0.263211
c1_599	-0.258379	0.0730743	0.266951
c1_105	0.0960594	0.0730807	0.266951
c1_541	0.24691	0.0735081	0.266951
c1_317	-0.523474	0.0735853	0.266951
c1_716	-0.202852	0.0745324	0.268893
c1_728	0.261903	0.0750474	0.269263
c1_492	-0.202849	0.0779447	0.278131
c1_729	-0.16972	0.0798631	0.282421
c1_688	0.242854	0.0800122	0.282421
c1_569	-0.16528	0.080661	0.283181
c1_247	0.635979	0.0822079	0.287068
c1_172	0.158832	0.0832098	0.289021
c1_331	-0.328533	0.0839591	0.290081
c1_37	0.187164	0.0852679	0.293052
c1_103	-0.208714	0.0860735	0.294272
c1_279	-0.13345	0.0883803	0.300585
c1_504	0.290167	0.0893259	0.301685
c1_93	-0.205578	0.0896277	0.301685
c1_211	0.191708	0.0930009	0.311126
c1_682	-0.173127	0.0933854	0.311126
c1_427	-0.178621	0.0953452	0.316043
c1_775	0.17283	0.09646	0.316542
c1_553	-0.172932	0.0964652	0.316542
c1_479	0.185104	0.0983405	0.318946
c1_576	0.255839	0.0983779	0.318946
c1_404	0.203676	0.0988193	0.318946
c1_402	0.0982611	0.0994085	0.318946
c1_214	0.187896	0.0996402	0.318946
c1_507	-0.166361	0.10183	0.324366
c1_671	-0.155776	0.104326	0.330705
c1_634	0.254437	0.105393	0.332114
c1_452	0.235143	0.106293	0.332114
c1_231	0.183932	0.106297	0.332114
c1_522	0.317462	0.107026	0.332801
c1_243	0.16135	0.108176	0.333934
c1_584	-0.650857	0.108413	0.333934
c1_13	-0.480926	0.109983	0.33475
c1_605	0.344089	0.110038	0.33475
c1_583	-0.570517	0.110216	0.33475
c1_314	-0.556954	0.111316	0.335718
c1_89	-0.524324	0.111834	0.335718
c1_731	-0.567704	0.112077	0.335718
c1_574	0.210896	0.113144	0.337367
c1_332	-0.204088	0.117571	0.346891
c1_616	0.245001	0.117843	0.346891
c1_48	-0.14268	0.117932	0.346891
c1_386	0.300621	0.119121	0.348724
c1_437	0.196836	0.119692	0.348724
c1_294	-0.138785	0.120157	0.348724
c1_97	0.224786	0.122613	0.354276
c1_435	0.225029	0.125993	0.362439
c1_186	0.23504	0.127072	0.363338
c1_368	0.214012	0.127613	0.363338
c1_204	0.164258	0.127975	0.363338
c1_189	-0.168976	0.128745	0.363941
c1_594	-0.241709	0.133642	0.375183
c1_81	0.109299	0.133871	0.375183
c1_371	0.328564	0.134592	0.375593
c1_212	-0.143129	0.136833	0.380222
c1_511	-0.129096	0.138741	0.382922
c1_597	0.221338	0.138978	0.382922
c1_11	0.0922073	0.140252	0.38481
c1_348	0.17991	0.141427	0.386409
c1_225	0.2196	0.147629	0.400159
c1_432	-0.146617	0.147685	0.400159
c1_238	0.188708	0.149413	0.4002
c1_355	0.286448	0.149466	0.4002
c1_473	0.119978	0.149539	0.4002
c1_512	0.132691	0.151338	0.401861
c1_635	0.17774	0.15139	0.401861
c1_76	0.110128	0.152915	0.404266
c1_78	0.141121	0.155687	0.408325
c1_417	-0.195333	0.155701	0.408325
c1_308	-0.600551	0.156965	0.409992
c1_619	0.221611	0.158623	0.412673
c1_498	-0.127943	0.15998	0.414551
c1_523	-0.229769	0.162198	0.416561
c1_124	0.306131	0.163034	0.416561
c1_575	0.18666	0.163537	0.416561
c1_108	0.147722	0.163935	0.416561
c1_670	-0.178641	0.163945	0.416561
c1_468	0.238147	0.165161	0.418023
c1_412	0.18218	0.165801	0.418023
c1_304	0.151698	0.170548	0.427545
c1_465	-0.144585	0.170887	0.427545
c1_615	-0.158765	0.171926	0.428502
c1_36	0.110559	0.173478	0.429704
c1_714	0.205827	0.174181	0.429704
c1_61	0.137649	0.174382	0.429704
c1_9	0.0699815	0.17593	0.431888
c1_592	-0.16794	0.177317	0.433663
c1_532	-0.134877	0.181256	0.441642
c1_755	-0.191679	0.186406	0.451118
c1_457	0.128566	0.186526	0.451118
c1_7	-0.26263	0.188927	0.455238
c1_456	0.157683	0.192049	0.459369
c1_271	0.119657	0.192693	0.459369
c1_4	0.0606438	0.192752	0.459369
c1_44	-0.123974	0.19592	0.463217
c1_652	0.144923	0.196247	0.463217
c1_201	0.150384	0.196549	0.463217
c1_123	0.182569	0.197484	0.463217
c1_83	0.0929387	0.198061	0.463217
c1_145	0.160292	0.198623	0.463217
c1_433	0.246236	0.200459	0.465836
c1_193	-0.121967	0.202035	0.467833
c1_520	0.14733	0.205082	0.472222
c1_329	-0.151966	0.205377	0.472222
c1_560	0.216831	0.206187	0.472421
c1_596	0.162557	0.207996	0.474416
c1_400	0.250013	0.208801	0.474416
c1_276	0.142479	0.209237	0.474416
c1_87	0.083506	0.210393	0.475386
c1_746	0.283464	0.213608	0.480985
c1_705	0.122474	0.214482	0.481003
c1_765	0.232827	0.215089	0.481003
c1_264	0.12319	0.218628	0.487249
c1_730	-0.149157	0.220145	0.488962
c1_425	0.142638	0.225341	0.497239
c1_487	0.0983319	0.225525	0.497239
c1_57	0.239568	0.226156	0.497239
c1_200	-0.142074	0.22766	0.498865
c1_725	-0.142092	0.230646	0.503719
c1_3	0.0285519	0.232252	0.505534
c1_587	-0.317399	0.234407	0.508531
c1_477	0.128982	0.236491	0.511354
c1_227	-0.119969	0.241776	0.520598
c1_650	0.0955054	0.242361	0.520598
c1_707	-0.158255	0.243361	0.520779
c1_342	-0.118261	0.244041	0.520779
c1_67	0.117544	0.245155	0.521454
c1_147	0.298908	0.247421	0.522829
c1_478	-0.130706	0.248606	0.522829
c1_141	0.215375	0.24866	0.522829
c1_272	-0.159468	0.249637	0.522829
c1_90	-0.303768	0.249805	0.522829
c1_305	0.074191	0.250757	0.523145
c1_742	0.177586	0.251734	0.523511
c1_549	-0.136682	0.252875	0.524043
c1_275	-0.103949	0.253595	0.524043
c1_588	-0.183514	0.25545	0.526069
c1_319	-0.337176	0.256187	0.526069
c1_188	-0.126304	0.260693	0.532953
c1_2	0.0720562	0.261879	0.532953
c1_164	-0.109798	0.262216	0.532953
c1_722	0.219241	0.262804	0.532953
c1_356	0.278582	0.267681	0.540685
c1_711	0.108007	0.268272	0.540685
c1_49	0.148363	0.272695	0.545472
c1_184	0.154408	0.273289	0.545472
c1_683	0.138513	0.273736	0.545472
c1_586	-0.340615	0.274688	0.545472
c1_112	-0.10957	0.274824	0.545472
c1_486	0.134873	0.275777	0.545704
c1_347	-0.161704	0.278939	0.550293
c1_450	0.159435	0.281126	0.552937
c1_559	-0.127858	0.285414	0.559686
c1_657	0.171392	0.299331	0.58522
c1_203	0.185505	0.300729	0.586197
c1_209	0.142181	0.303948	0.590709
c1_469	0.0598205	0.308574	0.59792
c1_454	-0.143342	0.312202	0.60316
c1_653	0.127788	0.314977	0.606726
c1_251	-0.127943	0.317236	0.606836
c1_648	0.0937456	0.317521	0.606836
c1_84	0.069781	0.31844	0.606836
c1_555	0.157894	0.318751	0.606836
c1_384	0.116613	0.320985	0.609312
c1_288	-0.12861	0.324005	0.612203
c1_720	0.151357	0.324383	0.612203
c1_216	0.107963	0.325638	0.6128
c1_388	0.143069	0.330433	0.618524
c1_65	0.121891	0.330832	0.618524
c1_235	-0.0736195	0.331521	0.618524
c1_10	0.0485239	0.334668	0.621809
c1_165	0.120044	0.337275	0.621809
c1_255	0.0835185	0.337809	0.621809
c1_509	-0.106125	0.338172	0.621809
c1_666	0.0994787	0.338624	0.621809
c1_18	0.0726877	0.338996	0.621809
c1_228	0.12727	0.342602	0.624863
c1_107	0.0939208	0.34316	0.624863
c1_415	-0.139977	0.344755	0.624863
c1_292	0.0921812	0.345727	0.624863
c1_475	0.07328	0.346107	0.624863
c1_740	0.119133	0.346402	0.624863
c1_501	0.0987576	0.348733	0.627335
c1_178	0.124104	0.353425	0.634029
c1_398	0.133447	0.355041	0.635182
c1_685	-0.128306	0.357119	0.637154
c1_397	0.118	0.361149	0.642589
c1_471	-0.353828	0.36391	0.645743
c1_554	-0.0838217	0.365044	0.645999
c1_524	-0.14041	0.369203	0.65069
c1_42	0.112343	0.370614	0.65069
c1_719	-0.0854831	0.370684	0.65069
c1_517	-0.118223	0.373538	0.653941
c1_366	0.179456	0.377512	0.658088
c1_521	0.138419	0.377922	0.658088
c1_54	0.093137	0.382846	0.66487
c1_476	0.0907219	0.383853	0.66487
c1_50	0.0617362	0.385252	0.665527
c1_604	0.192715	0.39074	0.672468
c1_718	-0.0900046	0.391329	0.672468
c1_483	0.316498	0.394035	0.673596
c1_620	-0.0949323	0.394108	0.673596
c1_394	0.108515	0.39508	0.673596
c1_622	-0.100623	0.399036	0.678568
c1_273	0.0931432	0.400828	0.679846
c1_161	-0.0858958	0.407236	0.688925
c1_236	0.119981	0.409189	0.690441
c1_726	-0.12548	0.412956	0.694674
c1_53	-0.0876168	0.414537	0.694674
c1_51	0.0909736	0.415207	0.694674
c1_249	-0.084149	0.417184	0.694674
c1_137	-0.113898	0.418619	0.694674
c1_256	-0.100685	0.418992	0.694674
c1_695	0.180603	0.419145	0.694674
c1_166	0.111424	0.420885	0.695792
c1_77	0.151862	0.427836	0.702017
c1_182	0.0652087	0.42859	0.702017
c1_58	0.102655	0.428867	0.702017
c1_144	-0.160262	0.429048	0.702017
c1_177	0.117477	0.430101	0.702017
c1_654	-0.0739284	0.432354	0.702017
c1_352	0.115069	0.432393	0.702017
c1_428	-0.1142	0.434091	0.702017
c1_167	0.120338	0.434794	0.702017
c1_135	0.101019	0.435401	0.702017
c1_260	-0.0753914	0.437971	0.704016
c1_173	-0.079965	0.438797	0.704016
c1_346	0.0864585	0.43992	0.704087
c1_220	-0.115338	0.443315	0.707786
c1_438	0.158375	0.445802	0.710021
c1_416	-0.0975974	0.450307	0.715451
c1_157	0.092819	0.451929	0.716286
c1_267	-0.0754762	0.463756	0.732182
c1_543	0.10113	0.464201	0.732182
c1_392	-0.0790192	0.473911	0.740116
c1_383	0.104537	0.474115	0.740116
c1_692	0.107156	0.474285	0.740116
c1_693	0.119665	0.474602	0.740116
c1_245	0.0761536	0.47535	0.740116
c1_55	0.0793389	0.476351	0.740116
c1_676	0.223395	0.478115	0.740116
c1_694	-0.128013	0.478298	0.740116
c1_38	0.0689814	0.479927	0.74088
c1_265	0.0776293	0.481122	0.740974
c1_92	0.14086	0.483691	0.743177
c1_207	0.147505	0.485425	0.74409
c1_393	-0.0792198	0.487605	0.745681
c1_700	0.0800098	0.491789	0.750323
c1_761	0.114664	0.498506	0.758157
c1_25	0.0645164	0.499556	0.758157
c1_638	0.087528	0.500407	0.758157
c1_741	0.0781421	0.50214	0.758531
c1_194	0.0860571	0.502977	0.758531
c1_321	-0.0966747	0.511758	0.768292
c1_420	-0.0910745	0.512797	0.768292
c1_409	-0.0595394	0.513318	0.768292
c1_149	0.121267	0.514217	0.768292
c1_226	-0.059799	0.51622	0.768292
c1_295	0.0933051	0.516508	0.768292
c1_598	0.0850648	0.520444	0.770886
c1_14	0.129567	0.520614	0.770886
c1_98	0.0972131	0.522669	0.772179
c1_659	0.117533	0.52701	0.776835
c1_183	-0.0503073	0.531247	0.781316
c1_327	0.0842483	0.536814	0.78297
c1_680	0.083131	0.537289	0.78297
c1_579	0.0700082	0.537547	0.78297
c1_244	0.0439863	0.538324	0.78297
c1_210	0.0854607	0.539403	0.78297
c1_723	0.089331	0.539815	0.78297
c1_460	0.0714384	0.54112	0.78297
c1_528	0.0764077	0.542762	0.78297
c1_669	0.128568	0.543163	0.78297
c1_283	0.064529	0.549171	0.786475
c1_491	-0.0809474	0.549795	0.786475
c1_168	0.0792246	0.550337	0.786475
c1_399	-0.0725767	0.551049	0.786475
c1_485	0.0792272	0.552801	0.786475
c1_171	-0.0622321	0.552821	0.786475
c1_156	0.0637953	0.563371	0.797287
c1_590	0.0869573	0.563494	0.797287
c1_232	-0.0572583	0.56528	0.797287
c1_322	0.0822178	0.565305	0.797287
c1_22	0.0741273	0.566716	0.797555
c1_516	0.0687718	0.570453	0.8005
c1_530	0.0617623	0.571542	0.8005
c1_287	-0.0520455	0.573854	0.8005
c1_461	0.0811268	0.574697	0.8005
c1_126	-0.0499145	0.575803	0.8005
c1_385	0.0781829	0.576457	0.8005
c1_595	-0.0970417	0.577623	0.8005
c1_745	0.0761768	0.581368	0.8005
c1_558	0.0886469	0.581935	0.8005
c1_175	-0.0616192	0.582428	0.8005
c1_721	0.0907339	0.583413	0.8005
c1_701	-0.0583329	0.583814	0.8005
c1_625	0.100358	0.584745	0.8005
c1_439	0.0651731	0.587309	0.802328
c1_418	-0.0776761	0.591114	0.80584
c1_349	-0.0672178	0.593026	0.806551
c1_306	-0.04897	0.594105	0.806551
c1_550	0.0769493	0.595832	0.807217
c1_715	-0.0925519	0.598351	0.807319
c1_293	0.0749211	0.59838	0.807319
c1_591	-0.0600996	0.600219	0.80813
c1_717	-0.0566416	0.604892	0.810555
c1_199	0.0523996	0.605641	0.810555
c1_712	-0.0647219	0.605744	0.810555
c1_453	0.069612	0.60902	0.812683
c1_534	-0.0727187	0.609823	0.812683
c1_441	0.0694798	0.614416	0.817136
c1_17	-0.0626133	0.621096	0.824341
c1_382	0.0986712	0.623769	0.826209
c1_424	-0.055018	0.630025	0.832807
c1_623	0.0494198	0.632733	0.834696
c1_546	-0.0578008	0.63744	0.837819
c1_621	-0.0483773	0.637667	0.837819
c1_709	0.0702513	0.639635	0.838718
c1_219	-0.0629789	0.643814	0.842506
c1_206	0.0732637	0.65061	0.847526
c1_626	0.052024	0.652726	0.847526
c1_739	0.0387191	0.653361	0.847526
c1_429	0.0551661	0.654375	0.847526
c1_246	-0.0549652	0.65601	0.847526
c1_222	0.0932937	0.657376	0.847526
c1_328	0.0735369	0.657968	0.847526
c1_547	0.0478523	0.658034	0.847526
c1_488	0.0620089	0.6608	0.848392
c1_101	0.0545807	0.66259	0.848392
c1_73	0.0335751	0.662705	0.848392
c1_380	-0.0989121	0.663903	0.848392
c1_679	0.0452619	0.665664	0.848981
c1_527	0.0519422	0.669792	0.851187
c1_269	0.0303469	0.670613	0.851187
c1_114	0.0358654	0.671304	0.851187
c1_323	0.102027	0.674676	0.853805
c1_506	0.0937404	0.676021	0.853852
c1_64	0.119631	0.678569	0.854903
c1_297	0.0667404	0.679471	0.854903
c1_610	-0.0427618	0.683612	0.858459
c1_286	0.0574428	0.688285	0.862668
c1_31	0.0405158	0.689606	0.862669
c1_774	0.0869696	0.691064	0.862839
c1_556	-0.0552772	0.69517	0.863309
c1_155	0.0501483	0.695171	0.863309
c1_655	0.0592146	0.695407	0.863309
c1_33	0.048059	0.701077	0.868697
c1_63	-0.0383728	0.703806	0.869807
c1_224	-0.0445228	0.704637	0.869807
c1_630	-0.0573836	0.708213	0.872572
c1_217	0.0485314	0.713838	0.877846
c1_47	0.0390159	0.718115	0.881446
c1_449	0.0497238	0.720892	0.882567
c1_551	0.0690354	0.726759	0.882567
c1_116	-0.0395985	0.727274	0.882567
c1_767	-0.0498234	0.728557	0.882567
c1_277	0.0508502	0.729263	0.882567
c1_413	0.0403538	0.729306	0.882567
c1_421	0.0334281	0.730345	0.882567
c1_544	0.036122	0.730937	0.882567
c1_223	0.126627	0.731193	0.882567
c1_369	0.0538803	0.734151	0.884503
c1_234	0.0354907	0.735909	0.884989
c1_99	0.0316148	0.738974	0.886496
c1_529	0.0557349	0.739878	0.886496
c1_414	-0.0353035	0.744782	0.889246
c1_341	-0.0351449	0.745223	0.889246
c1_239	-0.0392267	0.748488	0.889246
c1_632	0.0783755	0.749121	0.889246
c1_40	0.0250993	0.749404	0.889246
c1_118	0.0357295	0.750344	0.889246
c1_359	-0.026658	0.754841	0.892111
c1_434	0.0716484	0.755494	0.892111
c1_668	0.0782028	0.759661	0.892688
c1_66	-0.0264074	0.759931	0.892688
c1_241	0.043753	0.760083	0.892688
c1_367	0.0405103	0.763	0.894505
c1_514	0.0282114	0.764818	0.89487
c1_117	0.0328534	0.766629	0.89487
c1_614	0.0434257	0.767423	0.89487
c1_756	-0.0429176	0.772004	0.897537
c1_91	-0.0396434	0.773026	0.897537
c1_148	-0.0513575	0.774888	0.897537
c1_215	0.0400749	0.775208	0.897537
c1_152	-0.0302582	0.777568	0.897772
c1_205	-0.0320665	0.778435	0.897772
c1_410	-0.0277635	0.779535	0.897772
c1_274	0.0321171	0.78299	0.898055
c1_515	-0.0342457	0.783736	0.898055
c1_202	0.0325978	0.785145	0.898055
c1_35	0.0485532	0.785282	0.898055
c1_633	0.0601435	0.79001	0.90165
c1_111	0.030615	0.79238	0.90165
c1_191	0.0251425	0.792568	0.90165
c1_240	-0.0448822	0.797997	0.905577
c1_151	0.0293481	0.800907	0.905577
c1_627	0.0327317	0.80137	0.905577
c1_163	-0.0200488	0.802178	0.905577
c1_708	0.0293768	0.802954	0.905577
c1_24	-0.0581962	0.807277	0.908883
c1_69	0.0253481	0.809426	0.909734
c1_658	-0.0299649	0.811643	0.910657
c1_158	-0.0199004	0.818367	0.916079
c1_325	-0.027855	0.819281	0.916079
c1_677	0.0343598	0.827558	0.922498
c1_59	-0.0185555	0.828794	0.922498
c1_198	0.0184623	0.829259	0.922498
c1_490	-0.03374	0.833306	0.925423
c1_106	-0.0254562	0.835616	0.926413
c1_526	0.0335077	0.837704	0.927154
c1_459	-0.020554	0.840612	0.928798
c1_136	-0.0205918	0.847264	0.934567
c1_706	-0.0244861	0.848965	0.934863
c1_552	-0.0327294	0.853168	0.93791
c1_408	0.0201392	0.855842	0.939268
c1_197	-0.0221446	0.857855	0.939898
c1_218	-0.0285777	0.860654	0.940104
c1_426	-0.0256661	0.860922	0.940104
c1_751	0.0244814	0.867667	0.945244
c1_74	0.0286914	0.868524	0.945244
c1_678	-0.0198173	0.871004	0.946366
c1_153	0.0159725	0.872727	0.946663
c1_484	0.0189064	0.878575	0.948606
c1_773	-0.0205813	0.880401	0.948606
c1_195	0.0175961	0.880895	0.948606
c1_338	-0.0147873	0.88397	0.948606
c1_285	-0.0319645	0.884604	0.948606
c1_336	0.016853	0.886054	0.948606
c1_221	-0.0156315	0.887154	0.948606
c1_660	0.0158621	0.888801	0.948606
c1_339	0.0169604	0.890244	0.948606
c1_513	-0.0128132	0.890814	0.948606
c1_190	0.0205547	0.891899	0.948606
c1_525	-0.013235	0.891952	0.948606
c1_229	0.0118527	0.902433	0.951716
c1_651	-0.0126963	0.90291	0.951716
c1_381	-0.0145604	0.903091	0.951716
c1_109	0.0113514	0.904515	0.951716
c1_82	0.0133946	0.90476	0.951716
c1_562	-0.0203652	0.905158	0.951716
c1_379	-0.0196604	0.905656	0.951716
c1_233	-0.0160436	0.906912	0.951716
c1_71	-0.0130287	0.907992	0.951716
c1_430	0.0144048	0.912286	0.954684
c1_351	-0.0128942	0.915584	0.955356
c1_783	0.0210431	0.91586	0.955356
c1_422	0.0114027	0.917317	0.955356
c1_464	-0.0165783	0.926175	0.961497
c1_744	-0.0128468	0.927253	0.961497
c1_62	-0.0125133	0.927631	0.961497
c1_187	0.0109622	0.933258	0.965796
c1_16	0.00828267	0.936607	0.966955
c1_21	-0.00794497	0.937339	0.966955
c1_46	-0.00505563	0.939644	0.967804
c1_95	-0.00632333	0.941989	0.968691
c1_656	-0.00922959	0.944366	0.969609
c1_448	-0.0309222	0.946671	0.970449
c1_270	0.00628063	0.950184	0.972524
c1_557	-0.00590364	0.952051	0.97291
c1_185	0.00593682	0.955696	0.97338
c1_282	0.00317644	0.958434	0.97338
c1_296	-0.00566559	0.958561	0.97338
c1_68	0.00490779	0.95969	0.97338
c1_458	0.0044652	0.959964	0.97338
c1_776	0.00466349	0.963191	0.975051
c1_436	0.00706307	0.964598	0.975051
c1_372	0.00621126	0.966848	0.975814
c1_52	-0.00305457	0.971896	0.979395
c1_743	-0.00374776	0.976915	0.982936
c1_563	-0.0046756	0.979819	0.984342
c1_702	-0.00118626	0.991255	0.994098
c1_266	0.00138359	0.992576	0.994098
c1_480	0.000490784	0.997963	0.997963

## Sheet: sign_GS
Gene-set	NGenes	Direction	PValue	FDR
chr22q12	100	Down	1.02727e-21	1.82958e-17
chr22q11	164	Down	7.85023e-20	6.99063e-16
GNF2_HCK	91	Down	1.01645e-15	6.0343e-12
MCLACHLAN_DENTAL_CARIES_UP	235	Down	2.36224e-15	1.05179e-11
GNF2_CARD15	67	Down	1.20104e-14	4.27809e-11
GSE29618_MONOCYTE_VS_PDC_UP	191	Down	7.52892e-14	2.23483e-10
GSE29618_MONOCYTE_VS_MDC_DAY7_FLU_VACCINE_UP	193	Down	7.68532e-13	1.65198e-09
GNF2_CASP1	108	Down	8.07875e-13	1.65198e-09
GNF2_CD1D	44	Down	8.95845e-13	1.65198e-09
GSE29618_PDC_VS_MDC_DN	195	Down	9.27555e-13	1.65198e-09
GSE22886_NAIVE_CD8_TCELL_VS_MONOCYTE_DN	197	Down	1.38754e-12	2.24656e-09
GSE22886_NAIVE_CD4_TCELL_VS_MONOCYTE_DN	196	Down	1.59569e-12	2.36827e-09
WIELAND_UP_BY_HBV_INFECTION	96	Down	1.80232e-12	2.46918e-09
GNF2_TNFRSF1B	61	Down	2.87349e-12	3.65549e-09
GSE29618_MONOCYTE_VS_PDC_DAY7_FLU_VACCINE_UP	196	Down	3.6296e-12	4.30955e-09
GSE29618_MONOCYTE_VS_MDC_UP	193	Down	5.00577e-12	5.57205e-09
WALLACE_PROSTATE_CANCER_RACE_UP	275	Down	1.23738e-11	1.28936e-08
ALTEMEIER_RESPONSE_TO_LPS_WITH_MECHANICAL_VENTILATION	125	Down	1.30311e-11	1.28936e-08
GNF2_PECAM1	53	Down	1.41894e-11	1.33006e-08
GSE9988_ANTI_TREM1_VS_LOW_LPS_MONOCYTE_DN	178	Down	1.56769e-11	1.38883e-08
LINDSTEDT_DENDRITIC_CELL_MATURATION_A	63	Down	1.63759e-11	1.38883e-08
GSE10325_BCELL_VS_MYELOID_DN	188	Down	1.78286e-11	1.4433e-08
GAURNIER_PSMD4_TARGETS	69	Down	2.0641e-11	1.59833e-08
GSE29618_PDC_VS_MDC_DAY7_FLU_VACCINE_DN	194	Down	4.20414e-11	3.11982e-08
GSE25123_CTRL_VS_ROSIGLITAZONE_STIM_PPARG_KO_MACROPHAGE_UP	185	Down	4.49682e-11	3.20034e-08
GSE11057_PBMC_VS_MEM_CD4_TCELL_UP	183	Down	4.67204e-11	3.20034e-08
GSE10325_LUPUS_CD4_TCELL_VS_LUPUS_MYELOID_DN	195	Down	5.33208e-11	3.5172e-08
GNF2_S100A4	45	Down	8.27985e-11	5.26658e-08
KEGG_LEISHMANIA_INFECTION	69	Down	9.00727e-11	5.5317e-08
GNF2_CD33	51	Down	9.81923e-11	5.82935e-08
GNF2_CD53	58	Down	1.21138e-10	6.95958e-08
NIKOLSKY_BREAST_CANCER_16P13_AMPLICON	102	Up	1.68951e-10	9.40318e-08
GNF2_RAP1B	34	Down	2.06845e-10	1.10187e-07
LIAN_LIPA_TARGETS_3M	53	Down	2.1035e-10	1.10187e-07
chr8q24	135	Up	2.49851e-10	1.27139e-07
GNF2_CD97	37	Down	2.63356e-10	1.30288e-07
GNF2_PTPRC	63	Down	3.13059e-10	1.50692e-07
GSE9988_LOW_LPS_VS_CTRL_TREATED_MONOCYTE_UP	172	Down	3.47191e-10	1.62723e-07
GSE9988_ANTI_TREM1_VS_LPS_MONOCYTE_DN	175	Down	3.70452e-10	1.67368e-07
GNF2_MCL1	54	Down	3.75898e-10	1.67368e-07
GSE22886_NAIVE_TCELL_VS_MONOCYTE_DN	195	Down	3.93463e-10	1.70916e-07
GSE9988_ANTI_TREM1_VS_ANTI_TREM1_AND_LPS_MONOCYTE_DN	168	Down	4.41441e-10	1.83022e-07
GNF2_CD14	35	Down	4.41884e-10	1.83022e-07
HALLMARK_INFLAMMATORY_RESPONSE	193	Down	4.75705e-10	1.91784e-07
chr2q31	74	Down	4.84575e-10	1.91784e-07
FLECHNER_BIOPSY_KIDNEY_TRANSPLANT_REJECTED_VS_OK_UP	84	Down	5.54833e-10	2.1454e-07
GSE21670_UNTREATED_VS_IL6_TREATED_STAT3_KO_CD4_TCELL_UP	183	Down	5.66164e-10	2.1454e-07
GNF2_TNFSF10	30	Down	5.82182e-10	2.16014e-07
NIKOLSKY_BREAST_CANCER_8Q23_Q24_AMPLICON	139	Up	7.39872e-10	2.68921e-07
VERHAAK_AML_WITH_NPM1_MUTATED_UP	171	Down	7.55408e-10	2.69076e-07
POOLA_INVASIVE_BREAST_CANCER_UP	270	Down	7.96439e-10	2.78129e-07
chr6q25	53	Down	9.23588e-10	3.16329e-07
GNF2_ITGB2	53	Down	1.15669e-09	3.88692e-07
GSE30971_CTRL_VS_LPS_STIM_MACROPHAGE_WBP7_KO_2H_UP	173	Down	1.23062e-09	4.05877e-07
GSE41087_WT_VS_FOXP3_MUT_ANTI_CD3_CD28_STIM_CD4_TCELL_UP	187	Down	1.36785e-09	4.42934e-07
GSE9988_LOW_LPS_VS_VEHICLE_TREATED_MONOCYTE_UP	169	Down	1.78376e-09	5.673e-07
GSE22886_NAIVE_BCELL_VS_NEUTROPHIL_DN	188	Down	2.12391e-09	6.63627e-07
LIAN_LIPA_TARGETS_6M	66	Down	2.21751e-09	6.80928e-07
HALLMARK_INTERFERON_GAMMA_RESPONSE	197	Down	2.50455e-09	7.56033e-07
GSE30971_CTRL_VS_LPS_STIM_MACROPHAGE_WBP7_HET_2H_UP	170	Down	2.82601e-09	8.28645e-07
REACTOME_INTERFERON_GAMMA_SIGNALING	60	Down	2.83814e-09	8.28645e-07
GHANDHI_BYSTANDER_IRRADIATION_UP	77	Down	3.86721e-09	1.11089e-06
GSE34156_TLR1_TLR2_LIGAND_VS_NOD2_AND_TLR1_TLR2_LIGAND_24H_TREATED_MONOCYTE_UP	184	Down	4.73736e-09	1.32329e-06
GSE11057_CD4_EFF_MEM_VS_PBMC_DN	187	Down	4.75523e-09	1.32329e-06
GSE36888_UNTREATED_VS_IL2_TREATED_TCELL_6H_UP	180	Down	6.65121e-09	1.79594e-06
HALLMARK_ALLOGRAFT_REJECTION	192	Down	6.6731e-09	1.79594e-06
KEGG_GRAFT_VERSUS_HOST_DISEASE	33	Down	6.75619e-09	1.79594e-06
chr19q13	703	Up	7.01247e-09	1.83665e-06
SCHUETZ_BREAST_CANCER_DUCTAL_INVASIVE_UP	332	Down	7.59997e-09	1.96167e-06
GNF2_VAV1	36	Down	9.10405e-09	2.31633e-06
chr6q21	54	Down	9.39653e-09	2.32866e-06
GNF2_INPP5D	43	Down	9.41399e-09	2.32866e-06
GO_CELLULAR_RESPONSE_TO_INTERFERON_GAMMA	113	Down	9.72137e-09	2.37175e-06
LINDGREN_BLADDER_CANCER_WITH_LOH_IN_CHR9Q	105	Down	1.14787e-08	2.76264e-06
HALLMARK_TNFA_SIGNALING_VIA_NFKB	197	Down	1.17695e-08	2.79486e-06
GSE13485_DAY1_VS_DAY7_YF17D_VACCINE_PBMC_DN	187	Down	1.20682e-08	2.82809e-06
MODULE_108	50	Down	1.39343e-08	3.22299e-06
GSE10325_CD4_TCELL_VS_MYELOID_DN	193	Down	1.53145e-08	3.49682e-06
NAKAYAMA_SOFT_TISSUE_TUMORS_PCA1_UP	73	Down	1.55273e-08	3.50052e-06
STARK_HYPPOCAMPUS_22Q11_DELETION_DN	16	Down	1.76762e-08	3.93517e-06
GSE34156_UNTREATED_VS_6H_TLR1_TLR2_LIGAND_TREATED_MONOCYTE_UP	183	Down	1.80959e-08	3.97887e-06
ICHIBA_GRAFT_VERSUS_HOST_DISEASE_D7_UP	102	Down	1.87159e-08	4.065e-06
GSE9988_LPS_VS_CTRL_TREATED_MONOCYTE_UP	167	Down	1.90832e-08	4.09485e-06
VERHAAK_GLIOBLASTOMA_MESENCHYMAL	209	Down	2.08215e-08	4.41465e-06
LINDGREN_BLADDER_CANCER_CLUSTER_2A_DN	130	Down	2.26751e-08	4.75111e-06
GO_MHC_PROTEIN_COMPLEX	25	Down	2.74543e-08	5.6856e-06
GSE36888_UNTREATED_VS_IL2_TREATED_TCELL_17H_DN	184	Down	2.84681e-08	5.81525e-06
GSE34156_NOD2_LIGAND_VS_TLR1_TLR2_LIGAND_6H_TREATED_MONOCYTE_DN	180	Down	2.87334e-08	5.81525e-06
chr4q21	77	Down	2.98758e-08	5.97852e-06
GSE29618_BCELL_VS_MONOCYTE_DN	191	Down	3.57632e-08	7.07713e-06
RUTELLA_RESPONSE_TO_CSF2RB_AND_IL4_DN	303	Down	3.75619e-08	7.29148e-06
GSE10325_LUPUS_BCELL_VS_LUPUS_MYELOID_DN	196	Down	3.7976e-08	7.29148e-06
GSE22886_DAY1_VS_DAY7_MONOCYTE_IN_CULTURE_UP	190	Down	3.8302e-08	7.29148e-06
GNF2_STAT6	79	Down	3.8484e-08	7.29148e-06
GO_INTERFERON_GAMMA_MEDIATED_SIGNALING_PATHWAY	68	Down	4.1863e-08	7.84821e-06
GSE7509_UNSTIM_VS_IFNA_STIM_IMMATURE_DC_DN	164	Down	4.28946e-08	7.95784e-06
GSE25123_WT_VS_PPARG_KO_MACROPHAGE_UP	175	Down	4.3555e-08	7.99706e-06
GSE29618_BCELL_VS_MONOCYTE_DAY7_FLU_VACCINE_DN	195	Down	4.64045e-08	8.43331e-06
RHEIN_ALL_GLUCOCORTICOID_THERAPY_UP	72	Down	4.75811e-08	8.55979e-06
RPS14_DN.V1_UP	180	Down	4.94217e-08	8.80201e-06
GSE34156_UNTREATED_VS_24H_NOD2_LIGAND_TREATED_MONOCYTE_DN	188	Down	5.08314e-08	8.96345e-06
GSE19888_ADENOSINE_A3R_INH_PRETREAT_AND_ACT_BY_A3R_VS_TCELL_MEMBRANES_ACT_MAST_CELL_UP	191	Down	5.27832e-08	9.21636e-06
LEE_EARLY_T_LYMPHOCYTE_DN	54	Down	5.76576e-08	9.96973e-06
TAKEDA_TARGETS_OF_NUP98_HOXA9_FUSION_8D_DN	190	Down	5.95521e-08	1.01983e-05
GSE6269_FLU_VS_STAPH_AUREUS_INF_PBMC_DN	166	Down	6.46929e-08	1.09732e-05
chr1p13	96	Down	6.7596e-08	1.13574e-05
GSE22886_DC_VS_MONOCYTE_DN	186	Down	6.996e-08	1.16447e-05
GNF2_PTPN6	46	Down	7.43752e-08	1.2265e-05
GSE24634_TREG_VS_TCONV_POST_DAY10_IL4_CONVERSION_DN	194	Down	7.55395e-08	1.23427e-05
GNF2_FOS	40	Down	7.87266e-08	1.26833e-05
GSE29618_BCELL_VS_PDC_UP	182	Down	7.9048e-08	1.26833e-05
GO_ANTIGEN_PROCESSING_AND_PRESENTATION_OF_ENDOGENOUS_ANTIGEN	17	Down	8.04186e-08	1.2788e-05
GSE2706_UNSTIM_VS_8H_R848_DC_DN	180	Down	8.53075e-08	1.34454e-05
MODULE_263	40	Down	8.62775e-08	1.3479e-05
HUANG_GATA2_TARGETS_UP	143	Down	8.74311e-08	1.35404e-05
MARKEY_RB1_ACUTE_LOF_DN	216	Down	8.93737e-08	1.37219e-05
LENAOUR_DENDRITIC_CELL_MATURATION_DN	125	Down	9.07954e-08	1.38211e-05
GSE22886_DAY0_VS_DAY7_MONOCYTE_IN_CULTURE_UP	187	Down	1.00866e-07	1.5224e-05
GO_RESPONSE_TO_INTERFERON_GAMMA	134	Down	1.02268e-07	1.53058e-05
GSE360_HIGH_DOSE_B_MALAYI_VS_M_TUBERCULOSIS_DC_DN	190	Down	1.03408e-07	1.53475e-05
GSE14000_UNSTIM_VS_4H_LPS_DC_DN	183	Down	1.09733e-07	1.61517e-05
ICHIBA_GRAFT_VERSUS_HOST_DISEASE_35D_UP	123	Down	1.14312e-07	1.66877e-05
GSE9988_LOW_LPS_VS_ANTI_TREM1_AND_LPS_MONOCYTE_UP	179	Down	1.20261e-07	1.74134e-05
chr13q34	31	Up	1.35553e-07	1.94478e-05
GSE9988_LPS_VS_VEHICLE_TREATED_MONOCYTE_UP	169	Down	1.3709e-07	1.94478e-05
GEISS_RESPONSE_TO_DSRNA_UP	37	Down	1.37587e-07	1.94478e-05
REACTOME_RESPIRATORY_ELECTRON_TRANSPORT_ATP_SYNTHESIS_BY_CHEMIOSMOTIC_COUPLING_AND_HEAT_PRODUCTION_BY_UNCOUPLING_PROTEINS_	80	Up	1.39807e-07	1.9606e-05
HALLMARK_IL6_JAK_STAT3_SIGNALING	86	Down	1.53695e-07	2.13853e-05
KEGG_TYPE_I_DIABETES_MELLITUS	37	Down	1.55566e-07	2.14777e-05
REACTOME_CYTOKINE_SIGNALING_IN_IMMUNE_SYSTEM	244	Down	1.66475e-07	2.28071e-05
GNF2_CD48	32	Down	1.71687e-07	2.33416e-05
GNF2_FGR	31	Down	1.77666e-07	2.39715e-05
GO_GRANULOCYTE_MIGRATION	65	Down	1.79698e-07	2.40633e-05
GSE21360_PRIMARY_VS_TERTIARY_MEMORY_CD8_TCELL_DN	194	Down	1.81334e-07	2.41011e-05
GSE16755_CTRL_VS_IFNA_TREATED_MAC_DN	180	Down	1.83974e-07	2.4271e-05
AGUIRRE_PANCREATIC_CANCER_COPY_NUMBER_DN	222	Down	1.86879e-07	2.44729e-05
GSE7218_UNSTIM_VS_ANTIGEN_STIM_THROUGH_IGG_BCELL_DN	161	Down	1.97728e-07	2.57047e-05
GO_LEUKOCYTE_CHEMOTAXIS	106	Down	2.03228e-07	2.62282e-05
GNF2_MYD88	58	Down	2.0587e-07	2.6378e-05
MODULE_76	77	Down	2.09536e-07	2.6656e-05
MODULE_293	11	Down	2.12926e-07	2.68951e-05
GSE14000_UNSTIM_VS_4H_LPS_DC_TRANSLATED_RNA_DN	174	Down	2.64675e-07	3.31962e-05
GSE24634_IL4_VS_CTRL_TREATED_NAIVE_CD4_TCELL_DAY3_DN	190	Down	2.68154e-07	3.33027e-05
TARTE_PLASMA_CELL_VS_B_LYMPHOCYTE_DN	34	Down	2.69264e-07	3.33027e-05
GSE24634_TEFF_VS_TCONV_DAY3_IN_CULTURE_DN	186	Down	2.77112e-07	3.4037e-05
GSE40685_TREG_VS_FOXP3_KO_TREG_PRECURSOR_UP	180	Down	2.79023e-07	3.4037e-05
GO_POSITIVE_REGULATION_OF_INFLAMMATORY_RESPONSE	102	Down	2.88096e-07	3.49047e-05
MODULE_46	358	Down	3.01503e-07	3.613e-05
MODULE_84	510	Down	3.02939e-07	3.613e-05
MODULE_75	366	Down	3.04295e-07	3.613e-05
GSE36888_UNTREATED_VS_IL2_TREATED_STAT5_AB_KNOCKIN_TCELL_6H_UP	174	Down	3.06682e-07	3.61722e-05
GSE21670_STAT3_KO_VS_WT_CD4_TCELL_TGFB_IL6_TREATED_DN	188	Down	3.29261e-07	3.85798e-05
GSE22935_WT_VS_MYD88_KO_MACROPHAGE_UP	190	Down	3.71789e-07	4.32782e-05
GSE24634_TREG_VS_TCONV_POST_DAY3_IL4_CONVERSION_DN	193	Down	3.79271e-07	4.38624e-05
GO_MYELOID_LEUKOCYTE_MIGRATION	88	Down	3.845e-07	4.41803e-05
GSE29618_BCELL_VS_MDC_DAY7_FLU_VACCINE_DN	190	Down	3.94371e-07	4.5024e-05
GSE21360_SECONDARY_VS_QUATERNARY_MEMORY_CD8_TCELL_UP	171	Down	4.35166e-07	4.9365e-05
GSE30971_CTRL_VS_LPS_STIM_MACROPHAGE_WBP7_KO_4H_UP	173	Down	4.82748e-07	5.42234e-05
GSE1432_1H_VS_24H_IFNG_MICROGLIA_DN	190	Down	4.84083e-07	5.42234e-05
GSE9988_ANTI_TREM1_VS_VEHICLE_TREATED_MONOCYTES_UP	172	Down	5.04136e-07	5.61166e-05
GSE36888_STAT5_AB_KNOCKIN_VS_WT_TCELL_IL2_TREATED_17H_DN	183	Down	5.20531e-07	5.73435e-05
GO_POSITIVE_REGULATION_OF_NEUTROPHIL_MIGRATION	25	Down	5.21597e-07	5.73435e-05
GSE26343_UNSTIM_VS_LPS_STIM_NFAT5_KO_MACROPHAGE_DN	193	Down	5.45785e-07	5.96345e-05
VALK_AML_CLUSTER_5	33	Down	5.79144e-07	6.28936e-05
chr16p13	227	Up	5.83595e-07	6.29929e-05
GNF2_HLA_C	45	Down	6.1146e-07	6.56031e-05
GSE1432_CTRL_VS_IFNG_24H_MICROGLIA_DN	192	Down	6.22926e-07	6.61633e-05
GSE41176_UNSTIM_VS_ANTI_IGM_STIM_BCELL_1H_UP	184	Down	6.24112e-07	6.61633e-05
GSE1432_CTRL_VS_IFNG_6H_MICROGLIA_DN	193	Down	6.6078e-07	6.9636e-05
REACTOME_SIGNALING_BY_ILS	103	Down	7.00045e-07	7.334e-05
MORI_MATURE_B_LYMPHOCYTE_UP	86	Down	7.50838e-07	7.82013e-05
GO_ANTIGEN_PROCESSING_AND_PRESENTATION_OF_ENDOGENOUS_PEPTIDE_ANTIGEN	14	Down	7.67492e-07	7.94711e-05
GSE7509_UNSTIM_VS_FCGRIIB_STIM_DC_DN	167	Down	7.80277e-07	8.0328e-05
GSE41176_UNSTIM_VS_ANTI_IGM_STIM_BCELL_3H_UP	181	Down	7.88288e-07	8.06862e-05
RUTELLA_RESPONSE_TO_HGF_VS_CSF2RB_AND_IL4_UP	388	Down	7.96001e-07	8.10102e-05
HESS_TARGETS_OF_HOXA9_AND_MEIS1_DN	75	Down	8.43347e-07	8.5341e-05
GSE37416_0H_VS_3H_F_TULARENSIS_LVS_NEUTROPHIL_DN	187	Down	8.54755e-07	8.60067e-05
KEGG_ALLOGRAFT_REJECTION	33	Down	9.07701e-07	9.02338e-05
GNF2_SPI1	33	Down	9.08449e-07	9.02338e-05
GSE9960_HEALTHY_VS_GRAM_NEG_SEPSIS_PBMC_DN	183	Down	9.11964e-07	9.02338e-05
GSE41176_WT_VS_TAK1_KO_ANTI_IGM_STIM_BCELL_6H_DN	193	Down	9.47117e-07	9.30477e-05
GSE9988_ANTI_TREM1_AND_LPS_VS_VEHICLE_TREATED_MONOCYTES_UP	166	Down	9.51649e-07	9.30477e-05
KUUSELO_PANCREATIC_CANCER_19Q13_AMPLIFICATION	25	Up	9.59497e-07	9.30477e-05
GSE34156_UNTREATED_VS_6H_NOD2_AND_TLR1_TLR2_LIGAND_TREATED_MONOCYTE_DN	145	Down	9.68713e-07	9.30477e-05
KIM_LRRC3B_TARGETS	30	Down	9.73743e-07	9.30477e-05
GO_IMMUNE_RESPONSE	935	Down	9.76145e-07	9.30477e-05
GSE11057_CD4_CENT_MEM_VS_PBMC_DN	185	Down	9.78715e-07	9.30477e-05
GSE40685_TREG_VS_FOXP3_KO_TREG_PRECURSOR_DN	189	Down	9.82199e-07	9.30477e-05
GSE11057_NAIVE_CD4_VS_PBMC_CD4_TCELL_DN	192	Down	1.00245e-06	9.44637e-05
chr19p13	469	Up	1.01398e-06	9.47476e-05
GSE2706_UNSTIM_VS_2H_LPS_AND_R848_DC_DN	175	Down	1.0161e-06	9.47476e-05
GNF2_ICAM3	38	Down	1.02341e-06	9.49323e-05
TONKS_TARGETS_OF_RUNX1_RUNX1T1_FUSION_MONOCYTE_DN	51	Down	1.03068e-06	9.51111e-05
chr3q21	103	Up	1.04362e-06	9.58086e-05
GSE36888_UNTREATED_VS_IL2_TREATED_STAT5_AB_KNOCKIN_TCELL_2H_UP	182	Down	1.06686e-06	9.74401e-05
JAATINEN_HEMATOPOIETIC_STEM_CELL_DN	206	Down	1.16569e-06	0.000105923
WATANABE_ULCERATIVE_COLITIS_WITH_CANCER_DN	14	Down	1.17681e-06	0.00010639
GO_REGULATION_OF_NEUTROPHIL_MIGRATION	28	Down	1.24373e-06	0.000111873
MODULE_45	547	Down	1.26022e-06	0.000112787
GSE2770_TGFB_AND_IL4_VS_IL4_TREATED_ACT_CD4_TCELL_48H_UP	184	Down	1.28466e-06	0.000114302
MODULE_143	13	Down	1.28999e-06	0.000114302
GSE22886_NAIVE_CD8_TCELL_VS_DC_DN	194	Down	1.32174e-06	0.000116535
GSE29617_CTRL_VS_DAY7_TIV_FLU_VACCINE_PBMC_2008_UP	179	Down	1.36851e-06	0.000119788
GSE34515_CD16_NEG_MONOCYTE_VS_DC_UP	182	Down	1.37208e-06	0.000119788
QI_PLASMACYTOMA_UP	253	Down	1.38513e-06	0.000120337
GSE22886_CTRL_VS_LPS_24H_DC_DN	194	Down	1.41697e-06	0.000122506
HOLLERN_EMT_BREAST_TUMOR_DN	90	Up	1.50663e-06	0.000129629
KUROZUMI_RESPONSE_TO_ONCOCYTIC_VIRUS	44	Down	1.53814e-06	0.000131704
GO_ADAPTIVE_IMMUNE_RESPONSE	243	Down	1.60993e-06	0.00013719
GSE30971_WBP7_HET_VS_KO_MACROPHAGE_2H_LPS_STIM_UP	183	Down	1.63465e-06	0.000138634
GSE6259_CD4_TCELL_VS_CD8_TCELL_DN	160	Down	1.70372e-06	0.000143807
REACTOME_INTERFERON_SIGNALING	141	Down	1.71517e-06	0.00014409
GNF2_SNRK	27	Down	1.81826e-06	0.000152034
SMID_BREAST_CANCER_NORMAL_LIKE_UP	432	Down	1.87002e-06	0.000155429
ZHENG_FOXP3_TARGETS_IN_THYMUS_UP	184	Down	1.8832e-06	0.000155429
GSE37416_CTRL_VS_24H_F_TULARENSIS_LVS_NEUTROPHIL_DN	187	Down	1.89218e-06	0.000155429
ROSS_AML_WITH_CBFB_MYH11_FUSION	50	Down	1.90726e-06	0.000155429
STK33_UP	269	Down	1.90852e-06	0.000155429
GO_ANTIGEN_PROCESSING_AND_PRESENTATION_OF_PEPTIDE_ANTIGEN_VIA_MHC_CLASS_I	90	Down	1.91122e-06	0.000155429
GO_CCR_CHEMOKINE_RECEPTOR_BINDING	30	Down	1.93624e-06	0.000156747
GO_REGULATION_OF_NEUTROPHIL_CHEMOTAXIS	24	Down	1.96019e-06	0.000157968
GO_CHEMOKINE_MEDIATED_SIGNALING_PATHWAY	61	Down	1.98182e-06	0.000158992
BAKKER_FOXO3_TARGETS_UP	58	Down	2.02035e-06	0.00016103
WUNDER_INFLAMMATORY_RESPONSE_AND_CHOLESTEROL_UP	55	Down	2.02531e-06	0.00016103
HAHTOLA_MYCOSIS_FUNGOIDES_CD4_UP	60	Down	2.04776e-06	0.000161886
GSE42021_TREG_VS_TCONV_PLN_UP	191	Down	2.05425e-06	0.000161886
ONO_FOXP3_TARGETS_UP	20	Down	2.07502e-06	0.000162233
GO_CHEMOKINE_RECEPTOR_BINDING	49	Down	2.07687e-06	0.000162233
GO_ANTIGEN_PROCESSING_AND_PRESENTATION_OF_EXOGENOUS_PEPTIDE_ANTIGEN_VIA_MHC_CLASS_I	65	Down	2.13839e-06	0.000166309
GO_POSITIVE_REGULATION_OF_DEFENSE_RESPONSE	338	Down	2.16725e-06	0.000167271
GO_REGULATION_OF_B_CELL_ACTIVATION	111	Down	2.17789e-06	0.000167271
GO_CHEMOKINE_ACTIVITY	40	Down	2.17894e-06	0.000167271
GSE10239_KLRG1INT_VS_KLRG1HIGH_EFF_CD8_TCELL_DN	180	Down	2.19573e-06	0.000167837
chr2q33	86	Down	2.25383e-06	0.000171541
GO_ANTIGEN_BINDING	100	Down	2.30576e-06	0.000174748
GSE7768_OVA_ALONE_VS_OVA_WITH_LPS_IMMUNIZED_MOUSE_WHOLE_SPLEEN_6H_DN	158	Down	2.31767e-06	0.000174905
CROONQUIST_NRAS_SIGNALING_UP	38	Down	2.35798e-06	0.000177196
KEGG_CYTOKINE_CYTOKINE_RECEPTOR_INTERACTION	221	Down	2.41035e-06	0.000180371
GSE22886_DAY0_VS_DAY1_MONOCYTE_IN_CULTURE_DN	194	Down	2.43801e-06	0.000181325
KEGG_NATURAL_KILLER_CELL_MEDIATED_CYTOTOXICITY	110	Down	2.44346e-06	0.000181325
ONO_AML1_TARGETS_UP	23	Down	2.80924e-06	0.000207604
REACTOME_RESPIRATORY_ELECTRON_TRANSPORT	64	Up	2.82328e-06	0.000207779
GNF2_SELL	45	Down	2.88412e-06	0.000210822
REACTOME_TCA_CYCLE_AND_RESPIRATORY_ELECTRON_TRANSPORT	117	Up	2.8883e-06	0.000210822
GSE22886_NAIVE_BCELL_VS_MONOCYTE_DN	197	Down	2.90706e-06	0.000211325
GSE369_PRE_VS_POST_IL6_INJECTION_SOCS3_KO_LIVER_UP	192	Down	2.95966e-06	0.000214274
KEGG_TOLL_LIKE_RECEPTOR_SIGNALING_PATHWAY	86	Down	3.02613e-06	0.0002182
GSE2706_UNSTIM_VS_2H_R848_DC_DN	175	Down	3.0606e-06	0.000219795
STK33_SKM_UP	262	Down	3.1706e-06	0.000226781
GSE13484_UNSTIM_VS_YF17D_VACCINE_STIM_PBMC_DN	191	Down	3.18864e-06	0.000227159
GO_B_CELL_RECEPTOR_SIGNALING_PATHWAY	47	Down	3.28937e-06	0.000233401
GO_LEUKOCYTE_ACTIVATION	376	Down	3.32708e-06	0.000234379
MOOTHA_VOXPHOS	84	Up	3.32947e-06	0.000234379
GINESTIER_BREAST_CANCER_ZNF217_AMPLIFIED_UP	68	Down	3.36767e-06	0.000236135
GSE42021_CD24HI_VS_CD24LOW_TCONV_THYMUS_DN	190	Down	3.46308e-06	0.000241376
GO_HOMOPHILIC_CELL_ADHESION_VIA_PLASMA_MEMBRANE_ADHESION_MOLECULES	143	Up	3.47015e-06	0.000241376
GSE25088_IL4_VS_IL4_AND_ROSIGLITAZONE_STIM_STAT6_KO_MACROPHAGE_DAY10_DN	186	Down	3.48587e-06	0.000241376
GSE35685_CD34POS_CD38NEG_VS_CD34POS_CD10POS_BONE_MARROW_DN	192	Down	3.49663e-06	0.000241376
REACTOME_ENDOSOMAL_VACUOLAR_PATHWAY	9	Down	3.52987e-06	0.000241517
GSE23502_WT_VS_HDC_KO_MYELOID_DERIVED_SUPPRESSOR_CELL_BM_DN	188	Down	3.53115e-06	0.000241517
GNF2_PAK2	28	Down	3.55045e-06	0.000241517
GSE360_LOW_DOSE_B_MALAYI_VS_M_TUBERCULOSIS_DC_DN	193	Down	3.55292e-06	0.000241517
WINTER_HYPOXIA_DN	46	Down	3.79754e-06	0.000257164
GSE30083_SP2_VS_SP4_THYMOCYTE_DN	188	Down	3.89715e-06	0.00026291
CHEN_ETV5_TARGETS_SERTOLI	18	Down	3.914e-06	0.00026305
SANA_TNF_SIGNALING_UP	78	Down	3.95979e-06	0.000265127
GO_POSITIVE_REGULATION_OF_CELL_ACTIVATION	282	Down	3.97742e-06	0.00026531
chr15q21	81	Down	4.02251e-06	0.000267317
GSE2770_TGFB_AND_IL4_ACT_VS_ACT_CD4_TCELL_48H_UP	185	Down	4.05195e-06	0.000268273
GSE32986_CURDLAN_HIGHDOSE_VS_GMCSF_AND_CURDLAN_HIGHDOSE_STIM_DC_DN	192	Down	4.0752e-06	0.000268812
GSE30971_CTRL_VS_LPS_STIM_MACROPHAGE_WBP7_HET_2H_DN	182	Down	4.11324e-06	0.000270321
AMIT_SERUM_RESPONSE_40_MCF10A	31	Down	4.21196e-06	0.00027579
GO_LYMPHOCYTE_ACTIVATION	311	Down	4.34838e-06	0.00028368
KEEN_RESPONSE_TO_ROSIGLITAZONE_DN	103	Down	4.46076e-06	0.000289949
GSE45365_NK_CELL_VS_CD11B_DC_DN	195	Down	4.70716e-06	0.000304853
ZHENG_BOUND_BY_FOXP3	457	Down	4.7712e-06	0.000307881
GO_LEUKOCYTE_DIFFERENTIATION	265	Down	4.81569e-06	0.00030963
DUNNE_TARGETS_OF_AML1_MTG8_FUSION_UP	46	Down	4.89349e-06	0.0003135
GO_REGULATION_OF_CYTOKINE_SECRETION	130	Down	4.99696e-06	0.000318219
MYLLYKANGAS_AMPLIFICATION_HOT_SPOT_22	11	Down	5.00288e-06	0.000318219
AZARE_NEOPLASTIC_TRANSFORMATION_BY_STAT3_UP	112	Down	5.03256e-06	0.000318967
GSE9988_ANTI_TREM1_AND_LPS_VS_CTRL_TREATED_MONOCYTES_UP	170	Down	5.11831e-06	0.000323252
GO_PHAGOCYTIC_VESICLE	84	Down	5.20844e-06	0.000327782
GO_MONOCYTE_CHEMOTAXIS	36	Down	5.24295e-06	0.000328792
GO_INNATE_IMMUNE_RESPONSE	510	Down	5.32396e-06	0.000332701
RUTELLA_RESPONSE_TO_HGF_UP	398	Down	5.34832e-06	0.000333054
GSE6269_HEALTHY_VS_STAPH_PNEUMO_INF_PBMC_DN	160	Down	5.36792e-06	0.00033311
GSE29618_BCELL_VS_MDC_DN	194	Down	5.41838e-06	0.000335074
GSE17974_CTRL_VS_ACT_IL4_AND_ANTI_IL12_0.5H_CD4_TCELL_DN	160	Down	5.56819e-06	0.000341785
GSE14769_UNSTIM_VS_80MIN_LPS_BMDM_DN	189	Down	5.59801e-06	0.000341785
GSE10325_MYELOID_VS_LUPUS_MYELOID_DN	192	Down	5.60051e-06	0.000341785
DEURIG_T_CELL_PROLYMPHOCYTIC_LEUKEMIA_DN	294	Down	5.60367e-06	0.000341785
GSE42021_CD24HI_VS_CD24INT_TREG_THYMUS_DN	193	Down	5.66442e-06	0.000344311
GO_REGULATION_OF_TOLL_LIKE_RECEPTOR_SIGNALING_PATHWAY	44	Down	5.9214e-06	0.000358708
GO_REGULATION_OF_B_CELL_DIFFERENTIATION	22	Down	5.98161e-06	0.000360862
GO_REGULATION_OF_INNATE_IMMUNE_RESPONSE	323	Down	5.99748e-06	0.000360862
ZHENG_FOXP3_TARGETS_IN_T_LYMPHOCYTE_DN	34	Down	6.2723e-06	0.000376127
GSE27859_MACROPHAGE_VS_DC_UP	158	Down	6.31544e-06	0.00037708
GSE1432_1H_VS_6H_IFNG_MICROGLIA_DN	192	Down	6.33054e-06	0.00037708
GO_REGULATION_OF_IMMUNE_RESPONSE	766	Down	6.39357e-06	0.000379565
CHARAFE_BREAST_CANCER_BASAL_VS_MESENCHYMAL_UP	110	Up	6.42681e-06	0.000380271
GSE21360_TERTIARY_VS_QUATERNARY_MEMORY_CD8_TCELL_DN	165	Down	6.46326e-06	0.000381161
GSE30971_CTRL_VS_LPS_STIM_MACROPHAGE_WBP7_KO_4H_DN	177	Down	6.52746e-06	0.000383677
GSE3982_NEUTROPHIL_VS_NKCELL_UP	186	Down	6.56094e-06	0.000384376
GO_LEUKOCYTE_CELL_CELL_ADHESION	228	Down	6.70755e-06	0.000391584
GO_REGULATION_OF_CELL_ACTIVATION	441	Down	6.72794e-06	0.000391584
GSE21546_WT_VS_SAP1A_KO_DP_THYMOCYTES_UP	181	Down	6.78289e-06	0.000393496
GSE18281_SUBCAPSULAR_VS_CENTRAL_CORTICAL_REGION_OF_THYMUS_DN	191	Down	7.22282e-06	0.000416572
GSE42021_TREG_PLN_VS_CD24INT_TREG_THYMUS_UP	193	Down	7.22744e-06	0.000416572
GSE5589_LPS_AND_IL10_VS_LPS_AND_IL6_STIM_IL6_KO_MACROPHAGE_45MIN_UP	186	Down	7.27893e-06	0.0004176
GSE18791_CTRL_VS_NEWCASTLE_VIRUS_DC_10H_DN	176	Down	7.29217e-06	0.0004176
GO_LEUKOCYTE_MIGRATION	244	Down	7.45713e-06	0.000425678
GSE23502_BM_VS_COLON_TUMOR_MYELOID_DERIVED_SUPPRESSOR_CELL_DN	186	Down	7.67932e-06	0.000435599
GSE37533_PPARG1_FOXP3_VS_PPARG2_FOXP3_TRANSDUCED_CD4_TCELL_PIOGLITAZONE_TREATED_DN	192	Down	7.67985e-06	0.000435599
PAPASPYRIDONOS_UNSTABLE_ATEROSCLEROTIC_PLAQUE_UP	51	Down	7.99428e-06	0.000451994
RUTELLA_RESPONSE_TO_HGF_DN	225	Down	8.3136e-06	0.000468561
GO_MHC_CLASS_II_PROTEIN_COMPLEX	14	Down	8.38348e-06	0.000471009
KORKOLA_EMBRYONAL_CARCINOMA_UP	37	Down	8.42075e-06	0.000471615
GSE17974_0H_VS_1H_IN_VITRO_ACT_CD4_TCELL_DN	176	Down	8.60797e-06	0.000480589
GSE37533_PPARG2_FOXP3_VS_FOXP3_TRANSDUCED_CD4_TCELL_DN	190	Down	8.71874e-06	0.000483958
SMIRNOV_CIRCULATING_ENDOTHELIOCYTES_IN_CANCER_UP	153	Down	8.72265e-06	0.000483958
GSE42021_TCONV_PLN_VS_CD24HI_TCONV_THYMUS_UP	192	Down	8.84579e-06	0.000489265
GO_INNER_MITOCHONDRIAL_MEMBRANE_PROTEIN_COMPLEX	99	Up	9.33002e-06	0.000513104
GO_NATURAL_KILLER_CELL_ACTIVATION	36	Down	9.33441e-06	0.000513104
GSE34392_ST2_KO_VS_WT_DAY8_LCMV_EFFECTOR_CD8_TCELL_DN	188	Down	9.39253e-06	0.000514497
GO_CELL_CHEMOTAXIS	149	Down	9.41751e-06	0.000514497
SENGUPTA_NASOPHARYNGEAL_CARCINOMA_UP	277	Down	9.61557e-06	0.00052371
GSE42021_TREG_PLN_VS_CD24INT_TREG_THYMUS_DN	194	Down	9.71811e-06	0.00052515
GSE10325_BCELL_VS_LUPUS_BCELL_DN	192	Down	9.77114e-06	0.00052515
chr16q12	41	Down	9.78062e-06	0.00052515
FARMER_BREAST_CANCER_CLUSTER_1	39	Down	9.79439e-06	0.00052515
GSE13485_CTRL_VS_DAY7_YF17D_VACCINE_PBMC_DN	194	Down	9.80127e-06	0.00052515
GO_ACTIVATION_OF_INNATE_IMMUNE_RESPONSE	193	Down	9.81891e-06	0.00052515
BASSO_CD40_SIGNALING_UP	98	Down	9.85202e-06	0.000525343
KORKOLA_SEMINOMA_UP	39	Down	9.97739e-06	0.00053044
chr7p15	60	Down	1.01503e-05	0.000536992
FULCHER_INFLAMMATORY_RESPONSE_LECTIN_VS_LPS_DN	428	Down	1.01609e-05	0.000536992
GSE37533_PPARG1_FOXP3_VS_FOXP3_TRANSDUCED_CD4_TCELL_DN	193	Down	1.06529e-05	0.000561327
chr17q25	156	Up	1.08057e-05	0.000567699
GO_MYELOID_LEUKOCYTE_DIFFERENTIATION	90	Down	1.09272e-05	0.000570275
GSE19198_CTRL_VS_IL21_TREATED_TCELL_1H_DN	180	Down	1.09396e-05	0.000570275
GSE25677_MPL_VS_R848_STIM_BCELL_DN	171	Down	1.09508e-05	0.000570275
GO_MYELOID_LEUKOCYTE_ACTIVATION	90	Down	1.12237e-05	0.00058278
GSE9988_ANTI_TREM1_VS_CTRL_TREATED_MONOCYTES_UP	175	Down	1.1408e-05	0.00059018
GO_POSITIVE_REGULATION_OF_RESPONSE_TO_WOUNDING	146	Down	1.14325e-05	0.00059018
chr8q21	49	Up	1.15841e-05	0.000594887
chr3q22	40	Up	1.15905e-05	0.000594887
CHARAFE_BREAST_CANCER_LUMINAL_VS_MESENCHYMAL_DN	434	Down	1.16978e-05	0.00059867
STK33_NOMO_UP	269	Down	1.18933e-05	0.000606933
GSE38681_WT_VS_LYL1_KO_LYMPHOID_PRIMED_MULTIPOTENT_PROGENITOR_DN	195	Down	1.20112e-05	0.0006112
REACTOME_REGULATION_OF_IFNG_SIGNALING	13	Down	1.2239e-05	0.000621016
BROWN_MYELOID_CELL_DEVELOPMENT_UP	150	Down	1.24244e-05	0.000628633
GO_REGULATION_OF_GRANULOCYTE_CHEMOTAXIS	36	Down	1.26883e-05	0.000638164
GSE19888_ADENOSINE_A3R_INH_VS_TCELL_MEMBRANES_ACT_MAST_CELL_UP	179	Down	1.27206e-05	0.000638164
GO_POSITIVE_REGULATION_OF_IMMUNE_SYSTEM_PROCESS	796	Down	1.27289e-05	0.000638164
GSE9601_NFKB_INHIBITOR_VS_PI3K_INHIBITOR_TREATED_HCMV_INF_MONOCYTE_DN	189	Down	1.27561e-05	0.000638164
GSE25123_IL4_VS_IL4_AND_ROSIGLITAZONE_STIM_PPARG_KO_MACROPHAGE_DAY10_DN	178	Down	1.28304e-05	0.000639985
MORI_PRE_BI_LYMPHOCYTE_DN	72	Down	1.28644e-05	0.000639985
MODULE_171	130	Down	1.33623e-05	0.000662903
GO_POSITIVE_REGULATION_OF_IMMUNE_RESPONSE	511	Down	1.37964e-05	0.00068254
GSE46606_UNSTIM_VS_CD40L_IL2_IL5_1DAY_STIMULATED_IRF4HIGH_SORTED_BCELL_DN	183	Down	1.38831e-05	0.000683779
GSE3982_EOSINOPHIL_VS_CENT_MEMORY_CD4_TCELL_UP	182	Down	1.38983e-05	0.000683779
chr15q22	78	Down	1.42435e-05	0.000698835
BROWNE_INTERFERON_RESPONSIVE_GENES	67	Down	1.48375e-05	0.000725976
chr22q13	161	Down	1.50095e-05	0.000732383
MORI_LARGE_PRE_BII_LYMPHOCYTE_DN	55	Down	1.5061e-05	0.000732885
IIZUKA_LIVER_CANCER_EARLY_RECURRENCE	11	Down	1.51496e-05	0.000735188
GSE1791_CTRL_VS_NEUROMEDINU_IN_T_CELL_LINE_6H_UP	188	Down	1.52196e-05	0.000735345
GSE9988_LPS_VS_LPS_AND_ANTI_TREM1_MONOCYTE_UP	182	Down	1.52354e-05	0.000735345
MODULE_170	95	Down	1.53917e-05	0.000740881
GSE29618_BCELL_VS_PDC_DAY7_FLU_VACCINE_UP	179	Down	1.59685e-05	0.000766573
GSE37416_0H_VS_12H_F_TULARENSIS_LVS_NEUTROPHIL_DN	184	Down	1.6017e-05	0.000766833
GSE13485_PRE_VS_POST_YF17D_VACCINATION_PBMC_DN	188	Down	1.61758e-05	0.000772362
GO_REGULATION_OF_VASCULAR_ENDOTHELIAL_GROWTH_FACTOR_PRODUCTION	30	Down	1.62254e-05	0.00077266
GO_CELL_ACTIVATION_INVOLVED_IN_IMMUNE_RESPONSE	119	Down	1.65628e-05	0.000786621
GSE22886_IGM_MEMORY_BCELL_VS_BM_PLASMA_CELL_UP	183	Down	1.67095e-05	0.000791479
GSE2706_UNSTIM_VS_2H_LPS_DC_DN	173	Down	1.68896e-05	0.00079664
KEGG_AUTOIMMUNE_THYROID_DISEASE	34	Down	1.69079e-05	0.00079664
GSE22886_DAY0_VS_DAY1_MONOCYTE_IN_CULTURE_UP	192	Down	1.78379e-05	0.000838238
GO_MYD88_DEPENDENT_TOLL_LIKE_RECEPTOR_SIGNALING_PATHWAY	32	Down	1.83283e-05	0.000859017
FOSTER_TOLERANT_MACROPHAGE_DN	390	Down	1.86504e-05	0.00087182
HOSHIDA_LIVER_CANCER_SUBCLASS_S1	231	Down	1.8738e-05	0.000873624
GSE22886_NAIVE_CD4_TCELL_VS_DC_DN	194	Down	1.8829e-05	0.000875573
FLECHNER_BIOPSY_KIDNEY_TRANSPLANT_OK_VS_DONOR_UP	534	Down	1.9069e-05	0.000884424
KEGG_CHEMOKINE_SIGNALING_PATHWAY	177	Down	1.92935e-05	0.000892513
chr6q24	35	Down	1.93779e-05	0.000894095
DEBIASI_APOPTOSIS_BY_REOVIRUS_INFECTION_UP	301	Down	1.97871e-05	0.000909985
GNF2_JAK1	28	Down	1.98245e-05	0.000909985
GSE2706_2H_VS_8H_R848_STIM_DC_DN	166	Down	1.98797e-05	0.000910175
GSE13484_3H_UNSTIM_VS_YF17D_VACCINE_STIM_PBMC_DN	191	Down	2.00996e-05	0.000917882
WIERENGA_STAT5A_TARGETS_GROUP2	56	Down	2.01556e-05	0.000918087
GO_PHAGOCYTOSIS_ENGULFMENT	32	Down	2.0223e-05	0.000918446
PETROVA_PROX1_TARGETS_DN	62	Down	2.02667e-05	0.000918446
GSE7218_IGM_VS_IGG_SIGNAL_THGOUGH_ANTIGEN_BCELL_DN	158	Down	2.06687e-05	0.000934287
GSE30971_CTRL_VS_LPS_STIM_MACROPHAGE_WBP7_KO_2H_DN	183	Down	2.10401e-05	0.000947061
GO_PATTERN_RECOGNITION_RECEPTOR_SIGNALING_PATHWAY	102	Down	2.10576e-05	0.000947061
GO_ANTIGEN_PROCESSING_AND_PRESENTATION	206	Down	2.11629e-05	0.000949397
LINDGREN_BLADDER_CANCER_CLUSTER_2B	369	Down	2.17048e-05	0.000971263
PID_S1P_S1P3_PATHWAY	29	Down	2.21602e-05	0.000989157
GO_CELLULAR_DEFENSE_RESPONSE	51	Down	2.2271e-05	0.000991615
ZHANG_TLX_TARGETS_36HR_DN	181	Down	2.24103e-05	0.000993858
GSE14769_UNSTIM_VS_40MIN_LPS_BMDM_DN	188	Down	2.2433e-05	0.000993858
chr1q42	86	Up	2.28013e-05	0.00100721
WILENSKY_RESPONSE_TO_DARAPLADIB	29	Down	2.28869e-05	0.00100721
GSE14769_UNSTIM_VS_120MIN_LPS_BMDM_DN	194	Down	2.29039e-05	0.00100721
MODULE_128	92	Down	2.29977e-05	0.00100884
GNF2_ITGAL	52	Down	2.30673e-05	0.00100941
GSE33425_CD161_INT_VS_NEG_CD8_TCELL_DN	196	Down	2.31415e-05	0.00101017
GSE37301_HEMATOPOIETIC_STEM_CELL_VS_CD4_TCELL_UP	166	Down	2.3405e-05	0.00101918
GO_KERATIN_FILAMENT	31	Up	2.35139e-05	0.00102142
GSE17974_IL4_AND_ANTI_IL12_VS_UNTREATED_72H_ACT_CD4_TCELL_DN	174	Down	2.36898e-05	0.00102656
GSE360_L_DONOVANI_VS_B_MALAYI_HIGH_DOSE_DC_UP	187	Down	2.39577e-05	0.00103481
GO_ACTIVATION_OF_IMMUNE_RESPONSE	390	Down	2.39963e-05	0.00103481
MODULE_208	116	Down	2.40724e-05	0.00103558
GSE24634_TREG_VS_TCONV_POST_DAY5_IL4_CONVERSION_DN	190	Down	2.44378e-05	0.00104877
LINDSTEDT_DENDRITIC_CELL_MATURATION_D	65	Down	2.45932e-05	0.0010529
GSE10325_LUPUS_CD4_TCELL_VS_LUPUS_BCELL_DN	185	Down	2.47453e-05	0.00105687
MODULE_79	94	Down	2.51626e-05	0.00107212
GSE360_L_DONOVANI_VS_M_TUBERCULOSIS_MAC_DN	188	Down	2.54692e-05	0.00108259
MODULE_77	28	Up	2.60622e-05	0.00110516
GSE39820_TGFBETA3_IL6_VS_TGFBETA3_IL6_IL23A_TREATED_CD4_TCELL_UP	191	Down	2.61662e-05	0.00110694
GSE10325_CD4_TCELL_VS_LUPUS_CD4_TCELL_DN	188	Down	2.63606e-05	0.00111252
GSE33162_HDAC3_KO_VS_HDAC3_KO_MACROPHAGE_DN	187	Down	2.65337e-05	0.00111717
GSE37416_12H_VS_48H_F_TULARENSIS_LVS_NEUTROPHIL_UP	186	Down	2.67275e-05	0.00112268
GO_MITOCHONDRIAL_PROTEIN_COMPLEX	126	Up	2.68317e-05	0.0011244
GO_ESTABLISHMENT_OF_PROTEIN_LOCALIZATION_TO_GOLGI	20	Down	2.74614e-05	0.00114809
GSE19198_1H_VS_6H_IL21_TREATED_TCELL_DN	193	Down	2.75769e-05	0.00115022
GSE30083_SP1_VS_SP4_THYMOCYTE_DN	185	Down	2.79238e-05	0.00116197
GO_CYTOKINE_MEDIATED_SIGNALING_PATHWAY	410	Down	2.85455e-05	0.00118507
GSE5679_CTRL_VS_PPARG_LIGAND_ROSIGLITAZONE_AND_RARA_AGONIST_AM580_TREATED_DC_UP	187	Down	2.87346e-05	0.00119015
GSE27434_WT_VS_DNMT1_KO_TREG_DN	192	Down	2.8904e-05	0.00119268
GSE6259_FLT3L_INDUCED_VS_WT_SPLENIC_DC_33D1_POS_UP	158	Down	2.89296e-05	0.00119268
HUANG_FOXA2_TARGETS_UP	42	Down	2.9284e-05	0.0012045
chr18q21	74	Up	2.94878e-05	0.00121009
GO_INFLAMMATORY_RESPONSE	397	Down	2.9877e-05	0.00122324
GO_LYMPHOCYTE_DIFFERENTIATION	187	Down	3.00411e-05	0.00122714
AIGNER_ZEB1_TARGETS	33	Up	3.01565e-05	0.00122903
GO_POSITIVE_REGULATION_OF_B_CELL_ACTIVATION	77	Down	3.04535e-05	0.0012383
GO_CELL_CELL_ADHESION_VIA_PLASMA_MEMBRANE_ADHESION_MOLECULES	185	Up	3.0599e-05	0.00124138
REACTOME_IL1_SIGNALING	38	Down	3.11112e-05	0.0012593
SAKAI_CHRONIC_HEPATITIS_VS_LIVER_CANCER_UP	79	Down	3.17874e-05	0.00128375
GO_ER_TO_GOLGI_TRANSPORT_VESICLE_MEMBRANE	51	Down	3.19556e-05	0.00128762
SU_THYMUS	19	Down	3.20896e-05	0.0012901
GO_POSITIVE_REGULATION_OF_IMMUNE_EFFECTOR_PROCESS	146	Down	3.25336e-05	0.00130501
GO_REGULATION_OF_HOMOTYPIC_CELL_CELL_ADHESION	281	Down	3.26685e-05	0.00130654
GSE24634_TREG_VS_TCONV_POST_DAY7_IL4_CONVERSION_DN	192	Down	3.27184e-05	0.00130654
KEGG_HEMATOPOIETIC_CELL_LINEAGE	80	Down	3.28545e-05	0.00130904
MODULE_298	19	Up	3.30145e-05	0.00131247
PID_HIV_NEF_PATHWAY	35	Down	3.33931e-05	0.00132208
GSE37416_0H_VS_6H_F_TULARENSIS_LVS_NEUTROPHIL_DN	187	Down	3.34045e-05	0.00132208
GO_LYMPHOCYTE_ACTIVATION_INVOLVED_IN_IMMUNE_RESPONSE	81	Down	3.42339e-05	0.0013519
REACTOME_INNATE_IMMUNE_SYSTEM	211	Down	3.46891e-05	0.00136684
GO_CELLULAR_RESPONSE_TO_FLUID_SHEAR_STRESS	19	Down	3.48271e-05	0.00136925
GO_MITOCHONDRIAL_RESPIRATORY_CHAIN_COMPLEX_I_BIOGENESIS	51	Up	3.49205e-05	0.0013699
GO_DETECTION_OF_BIOTIC_STIMULUS	23	Down	3.54959e-05	0.00138941
BIOCARTA_IL10_PATHWAY	17	Down	3.55897e-05	0.00139003
GSE2706_2H_VS_8H_R848_AND_LPS_STIM_DC_DN	178	Down	3.63742e-05	0.00141756
chr13q12	83	Up	3.68015e-05	0.00143108
NEMETH_INFLAMMATORY_RESPONSE_LPS_UP	88	Down	3.71298e-05	0.0014407
GO_POSITIVE_REGULATION_OF_INNATE_IMMUNE_RESPONSE	232	Down	3.72918e-05	0.00144384
GSE19888_ADENOSINE_A3R_INH_PRETREAT_AND_ACT_BY_A3R_VS_A3R_INH_AND_TCELL_MEMBRANES_ACT_MAST_CELL_UP	171	Down	3.79221e-05	0.00146506
GSE19772_CTRL_VS_HCMV_INF_MONOCYTES_UP	191	Down	3.80911e-05	0.0014684
PID_CXCR4_PATHWAY	100	Down	3.8469e-05	0.00147977
KRIGE_RESPONSE_TO_TOSEDOSTAT_24HR_UP	698	Down	3.88475e-05	0.00149111
GSE42724_MEMORY_VS_B1_BCELL_DN	185	Down	3.92525e-05	0.00150341
REACTOME_IMMUNE_SYSTEM	813	Down	3.97355e-05	0.00151492
REACTOME_INTERFERON_ALPHA_BETA_SIGNALING	51	Down	3.9748e-05	0.00151492
GSE22886_IGG_IGA_MEMORY_BCELL_VS_BM_PLASMA_CELL_UP	190	Down	3.98082e-05	0.00151492
GSE12366_GC_VS_NAIVE_BCELL_DN	183	Down	3.99939e-05	0.00151875
WILSON_PROTEASES_AT_TUMOR_BONE_INTERFACE_UP	20	Down	4.00819e-05	0.00151885
GO_TUMOR_NECROSIS_FACTOR_RECEPTOR_SUPERFAMILY_BINDING	44	Down	4.05204e-05	0.00153221
GSE8835_CD4_VS_CD8_TCELL_CLL_PATIENT_UP	186	Down	4.09574e-05	0.00154545
REACTOME_ANTIGEN_PROCESSING_CROSS_PRESENTATION	72	Down	4.13431e-05	0.0015567
GO_POSITIVE_REGULATION_OF_LEUKOCYTE_CHEMOTAXIS	76	Down	4.15885e-05	0.00156264
REACTOME_IMMUNOREGULATORY_INTERACTIONS_BETWEEN_A_LYMPHOID_AND_A_NON_LYMPHOID_CELL	56	Down	4.19588e-05	0.00156622
DAVICIONI_TARGETS_OF_PAX_FOXO1_FUSIONS_UP	239	Down	4.19647e-05	0.00156622
THEILGAARD_NEUTROPHIL_AT_SKIN_WOUND_UP	75	Down	4.20966e-05	0.00156622
GSE40666_UNTREATED_VS_IFNA_STIM_STAT1_KO_CD8_TCELL_90MIN_DN	179	Down	4.20981e-05	0.00156622
GSE41978_ID2_KO_VS_BIM_KO_KLRG1_LOW_EFFECTOR_CD8_TCELL_UP	194	Down	4.21982e-05	0.00156622
HIRSCH_CELLULAR_TRANSFORMATION_SIGNATURE_UP	229	Down	4.22114e-05	0.00156622
GSE10325_CD4_TCELL_VS_BCELL_DN	184	Down	4.27122e-05	0.00157686
MODULE_177	100	Down	4.27578e-05	0.00157686
chr2q22	16	Down	4.27637e-05	0.00157686
CHARAFE_BREAST_CANCER_LUMINAL_VS_MESENCHYMAL_UP	417	Up	4.3107e-05	0.00158115
GSE19401_UNSTIM_VS_RETINOIC_ACID_AND_PAM2CSK4_STIM_FOLLICULAR_DC_DN	193	Down	4.31256e-05	0.00158115
GO_TOLL_LIKE_RECEPTOR_SIGNALING_PATHWAY	81	Down	4.31464e-05	0.00158115
GSE13485_CTRL_VS_DAY3_YF17D_VACCINE_PBMC_DN	188	Down	4.50117e-05	0.00164611
GSE26495_NAIVE_VS_PD1LOW_CD8_TCELL_DN	192	Down	4.53254e-05	0.00165419
GSE19888_ADENOSINE_A3R_INH_VS_ACT_WITH_INHIBITOR_PRETREATMENT_IN_MAST_CELL_UP	174	Down	4.59009e-05	0.00167177
GSE11057_NAIVE_VS_MEMORY_CD4_TCELL_DN	189	Down	4.62804e-05	0.00168215
GSE34006_A2AR_KO_VS_A2AR_AGONIST_TREATED_TREG_UP	193	Down	4.64385e-05	0.00168446
SANA_RESPONSE_TO_IFNG_UP	75	Down	4.72238e-05	0.00170946
GO_LEUKOCYTE_MEDIATED_IMMUNITY	167	Down	4.78874e-05	0.00172729
GO_LYMPHOCYTE_CHEMOTAXIS	33	Down	4.79102e-05	0.00172729
GSE360_L_DONOVANI_VS_B_MALAYI_HIGH_DOSE_MAC_UP	185	Down	4.84568e-05	0.00174347
GSE24634_IL4_VS_CTRL_TREATED_NAIVE_CD4_TCELL_DAY10_DN	193	Down	4.8643e-05	0.00174664
GSE17301_CTRL_VS_48H_ACD3_ACD28_STIM_CD8_TCELL_DN	187	Down	4.95085e-05	0.00177391
GSE18893_TCONV_VS_TREG_2H_CULTURE_DN	191	Down	4.96017e-05	0.00177391
ZHANG_RESPONSE_TO_IKK_INHIBITOR_AND_TNF_UP	210	Down	5.03499e-05	0.00179706
MODULE_223	133	Down	5.04831e-05	0.00179821
GSE13485_DAY1_VS_DAY3_YF17D_VACCINE_PBMC_DN	179	Down	5.15773e-05	0.00183352
GSE3565_CTRL_VS_LPS_INJECTED_SPLENOCYTES_UP	166	Down	5.20119e-05	0.00183928
GO_IMMUNOGLOBULIN_RECEPTOR_BINDING	20	Down	5.20472e-05	0.00183928
GSE2128_C57BL6_VS_NOD_CD4CD8_DP_THYMOCYTE_UP	183	Down	5.21626e-05	0.00183928
GSE39556_CD8A_DC_VS_NK_CELL_MOUSE_3H_POST_POLYIC_INJ_DN	188	Down	5.23672e-05	0.00183928
GSE42088_UNINF_VS_LEISHMANIA_INF_DC_2H_UP	183	Down	5.24356e-05	0.00183928
GO_NEGATIVE_REGULATION_OF_INTERLEUKIN_12_PRODUCTION	15	Down	5.24519e-05	0.00183928
GSE6259_33D1_POS_DC_VS_CD4_TCELL_DN	163	Down	5.24624e-05	0.00183928
GO_IMMUNE_RESPONSE_REGULATING_CELL_SURFACE_RECEPTOR_SIGNALING_PATHWAY	298	Down	5.28485e-05	0.00184918
GSE18791_CTRL_VS_NEWCASTLE_VIRUS_DC_6H_DN	187	Down	5.43359e-05	0.00189749
chr4q32	38	Down	5.51181e-05	0.00191677
GO_POSITIVE_REGULATION_OF_TOLL_LIKE_RECEPTOR_SIGNALING_PATHWAY	18	Down	5.51277e-05	0.00191677
GO_REGULATION_OF_LEUKOCYTE_PROLIFERATION	189	Down	5.52461e-05	0.00191677
GNF2_MSN	24	Down	5.53185e-05	0.00191677
BOSCO_INTERFERON_INDUCED_ANTIVIRAL_MODULE	72	Down	5.57639e-05	0.00192846
XU_HGF_SIGNALING_NOT_VIA_AKT1_48HR_UP	34	Down	5.59411e-05	0.00193084
GSE9988_ANTI_TREM1_VS_LOW_LPS_MONOCYTE_UP	180	Down	5.6178e-05	0.00193526
HALLMARK_INTERFERON_ALPHA_RESPONSE	94	Down	5.65494e-05	0.0019443
GUTIERREZ_WALDENSTROEMS_MACROGLOBULINEMIA_1_DN	8	Down	5.84077e-05	0.00200432
GSE19888_CTRL_VS_TCELL_MEMBRANES_ACT_MAST_CELL_PRETREAT_A3R_INH_DN	188	Down	5.88031e-05	0.00201401
GSE3982_CTRL_VS_LPS_48H_DC_DN	187	Down	5.95638e-05	0.00203404
GSE2770_IL12_AND_TGFB_VS_IL4_TREATED_ACT_CD4_TCELL_48H_DN	154	Down	5.97182e-05	0.00203404
PIGF_UP.V1_UP	185	Down	5.97308e-05	0.00203404
GSE26488_CTRL_VS_PEPTIDE_INJECTION_OT2_THYMOCYTE_DN	173	Down	5.99534e-05	0.00203773
GSE7768_OVA_ALONE_VS_OVA_WITH_MPL_IMMUNIZED_MOUSE_WHOLE_SPLEEN_6H_DN	153	Down	6.02425e-05	0.00204366
GO_POSITIVE_REGULATION_OF_LYMPHOCYTE_DIFFERENTIATION	74	Down	6.08622e-05	0.00206075
GSE15330_LYMPHOID_MULTIPOTENT_VS_MEGAKARYOCYTE_ERYTHROID_PROGENITOR_IKAROS_KO_DN	172	Down	6.16996e-05	0.00208134
GSE9316_IL6_KO_VS_IFNG_KO_INVIVO_EXPANDED_CD4_TCELL_DN	193	Down	6.17041e-05	0.00208134
chr6q15	14	Down	6.3433e-05	0.00213562
GSE3982_NEUTROPHIL_VS_CENT_MEMORY_CD4_TCELL_UP	190	Down	6.3828e-05	0.00214405
GSE7509_DC_VS_MONOCYTE_WITH_FCGRIIB_STIM_DN	186	Down	6.39243e-05	0.00214405
HARRIS_HYPOXIA	77	Down	6.46985e-05	0.00216594
GSE14415_INDUCED_TREG_VS_FOXP3_KO_INDUCED_TREG_IL2_CULTURE_UP	162	Down	6.48688e-05	0.00216757
PID_TCR_RAS_PATHWAY	14	Down	6.63157e-05	0.00221129
GO_RESPONSE_TO_BACTERIUM	438	Down	6.64256e-05	0.00221129
GSE36527_CD69_NEG_VS_POS_TREG_CD62L_LOS_KLRG1_NEG_UP	188	Down	6.70461e-05	0.00222778
GSE43955_1H_VS_20H_ACT_CD4_TCELL_WITH_TGFB_IL6_DN	188	Down	6.72387e-05	0.00222863
GSE2770_IL12_ACT_VS_ACT_CD4_TCELL_2H_DN	183	Down	6.73219e-05	0.00222863
REACTOME_CHEMOKINE_RECEPTORS_BIND_CHEMOKINES	48	Down	6.83668e-05	0.00225902
KEGG_NOD_LIKE_RECEPTOR_SIGNALING_PATHWAY	58	Down	6.85104e-05	0.00225957
GSE19198_CTRL_VS_IL21_TREATED_TCELL_6H_DN	185	Down	6.87789e-05	0.00226424
GSE11057_NAIVE_VS_CENT_MEMORY_CD4_TCELL_DN	188	Down	6.92176e-05	0.0022709
GSE23308_CTRL_VS_CORTICOSTERONE_TREATED_MACROPHAGE_MINERALCORTICOID_REC_KO_DN	183	Down	6.92362e-05	0.0022709
PID_GMCSF_PATHWAY	36	Down	6.98873e-05	0.00228804
BIOCARTA_DEATH_PATHWAY	33	Down	7.07707e-05	0.00231271
THUM_SYSTOLIC_HEART_FAILURE_UP	388	Down	7.18173e-05	0.00234199
GO_DEFENSE_RESPONSE_TO_BACTERIUM	166	Down	7.19299e-05	0.00234199
GO_ER_TO_GOLGI_TRANSPORT_VESICLE	67	Down	7.25741e-05	0.00235866
GSE40274_CTRL_VS_FOXP3_TRANSDUCED_ACTIVATED_CD4_TCELL_DN	187	Down	7.28569e-05	0.00236354
NIKOLSKY_BREAST_CANCER_20Q12_Q13_AMPLICON	124	Up	7.32478e-05	0.0023719
GO_ANTIGEN_PROCESSING_AND_PRESENTATION_OF_PEPTIDE_ANTIGEN	171	Down	7.38374e-05	0.002384
chr22q	6	Down	7.38891e-05	0.002384
YU_MYC_TARGETS_DN	51	Down	7.46374e-05	0.00240378
ZHENG_FOXP3_TARGETS_UP	25	Down	7.51111e-05	0.00241467
GSE40666_UNTREATED_VS_IFNA_STIM_STAT4_KO_EFFECTOR_CD8_TCELL_90MIN_DN	178	Down	7.55861e-05	0.00242556
KEGG_ASTHMA	23	Down	7.62457e-05	0.00244233
TAKEDA_TARGETS_OF_NUP98_HOXA9_FUSION_16D_UP	160	Down	7.67185e-05	0.0024488
GO_REGULATION_OF_T_CELL_PROLIFERATION	135	Down	7.67228e-05	0.0024488
TAKEDA_TARGETS_OF_NUP98_HOXA9_FUSION_6HR_DN	39	Down	7.69316e-05	0.00245108
GO_POSITIVE_REGULATION_OF_CYTOKINE_PRODUCTION	341	Down	7.73655e-05	0.0024605
chrxp22	115	Down	7.8201e-05	0.00248011
GSE19198_CTRL_VS_IL21_TREATED_TCELL_24H_UP	192	Down	7.82606e-05	0.00248011
GSE43863_DAY6_EFF_VS_DAY150_MEM_LY6C_INT_CXCR5POS_CD4_TCELL_DN	184	Down	7.84728e-05	0.00248242
GSE7852_TREG_VS_TCONV_THYMUS_UP	188	Down	7.87139e-05	0.00248563
chr6q16	21	Down	7.89896e-05	0.00248992
GO_REGULATION_OF_CYTOKINE_BIOSYNTHETIC_PROCESS	88	Down	7.98672e-05	0.00251314
GO_RESPONSE_TO_MOLECULE_OF_BACTERIAL_ORIGIN	302	Down	8.0522e-05	0.00252927
GRAHAM_NORMAL_QUIESCENT_VS_NORMAL_DIVIDING_UP	64	Down	8.09252e-05	0.00253141
REACTOME_TOLL_RECEPTOR_CASCADES	112	Down	8.0939e-05	0.00253141
GO_POSITIVE_REGULATION_OF_T_CELL_PROLIFERATION	88	Down	8.10164e-05	0.00253141
REACTOME_MYD88_MAL_CASCADE_INITIATED_ON_PLASMA_MEMBRANE	80	Down	8.12239e-05	0.00253345
GO_ELECTRON_TRANSPORT_CHAIN	89	Up	8.18976e-05	0.00254797
GO_NEGATIVE_REGULATION_OF_RETINOIC_ACID_RECEPTOR_SIGNALING_PATHWAY	13	Up	8.19755e-05	0.00254797
GO_CELL_TRAILING_EDGE	11	Down	8.27713e-05	0.00256822
GSE44649_NAIVE_VS_ACTIVATED_CD8_TCELL_MIR155_KO_DN	187	Down	8.3245e-05	0.00257842
SPIELMAN_LYMPHOBLAST_EUROPEAN_VS_ASIAN_DN	571	Down	8.38461e-05	0.00259253
GSE2706_UNSTIM_VS_8H_LPS_AND_R848_DC_DN	178	Down	8.46717e-05	0.00261352
GSE14386_UNTREATED_VS_IFNA_TREATED_ACT_PBMC_MS_PATIENT_DN	144	Down	8.55893e-05	0.00263728
GAL_LEUKEMIC_STEM_CELL_DN	228	Down	8.65268e-05	0.00266156
GSE35825_IFNA_VS_IFNG_STIM_MACROPHAGE_UP	153	Down	8.76785e-05	0.00269233
GSE26495_NAIVE_VS_PD1HIGH_CD8_TCELL_DN	184	Down	9.06535e-05	0.0027789
GSE24634_TEFF_VS_TCONV_DAY10_IN_CULTURE_DN	193	Down	9.09192e-05	0.00278225
WORSCHECH_TUMOR_REJECTION_UP	49	Down	9.20299e-05	0.00281141
GSE11864_CSF1_PAM3CYS_VS_CSF1_IFNG_PAM3CYS_IN_MAC_DN	169	Down	9.28651e-05	0.00281856
GSE12366_PLASMA_CELL_VS_MEMORY_BCELL_DN	180	Down	9.2879e-05	0.00281856
GROSS_HYPOXIA_VIA_ELK3_DN	148	Down	9.28808e-05	0.00281856
GSE17721_0.5H_VS_24H_CPG_BMDC_DN	192	Down	9.2897e-05	0.00281856
GSE46606_DAY1_VS_DAY3_CD40L_IL2_IL5_STIMULATED_IRF4HIGH_BCELL_DN	180	Down	9.46673e-05	0.00286739
GSE1460_INTRATHYMIC_T_PROGENITOR_VS_CD4_THYMOCYTE_DN	186	Down	9.78665e-05	0.00295541
GSE13547_2H_VS_12_H_ANTI_IGM_STIM_ZFX_KO_BCELL_UP	156	Down	9.79052e-05	0.00295541
TIAN_TNF_SIGNALING_VIA_NFKB	27	Down	9.81236e-05	0.00295699
GSE37416_12H_VS_24H_F_TULARENSIS_LVS_NEUTROPHIL_UP	183	Down	9.86009e-05	0.00296636
GO_SIDE_OF_MEMBRANE	395	Down	9.89506e-05	0.00297185
chr7q34	70	Up	9.95904e-05	0.00298604
chr6q22	60	Down	9.997e-05	0.00298924
GSE22886_NAIVE_CD4_TCELL_VS_NEUTROPHIL_DN	178	Down	0.000100033	0.00298924
GSE4984_UNTREATED_VS_GALECTIN1_TREATED_DC_UP	173	Down	0.000100355	0.00299385
GSE9006_TYPE_1_VS_TYPE_2_DIABETES_PBMC_AT_DX_DN	186	Down	0.000101446	0.00302132
SEIDEN_ONCOGENESIS_BY_MET	84	Down	0.000103175	0.00306272
GSE29949_MICROGLIA_BRAIN_VS_CD8_POS_DC_SPLEEN_UP	188	Down	0.000103299	0.00306272
GO_POSITIVE_REGULATION_OF_CELL_CELL_ADHESION	221	Down	0.000103352	0.00306272
GSE37533_UNTREATED_VS_PIOGLIZATONE_TREATED_CD4_TCELL_PPARG1_AND_FOXP3_TRASDUCED_UP	191	Down	0.000103674	0.00306493
GO_FC_GAMMA_RECEPTOR_SIGNALING_PATHWAY	89	Down	0.000103771	0.00306493
GO_POSITIVE_REGULATION_OF_LEUKOCYTE_MIGRATION	104	Down	0.000104487	0.00308098
PID_S1P_S1P4_PATHWAY	14	Down	0.000105004	0.00309111
GNF2_LYN	26	Down	0.000105782	0.00310887
GO_REGULATION_OF_INTERLEUKIN_12_PRODUCTION	50	Down	0.000106494	0.00312465
GO_RESPONSE_TO_TYPE_I_INTERFERON	55	Down	0.000106673	0.00312474
GO_REGULATION_OF_LEUKOCYTE_CHEMOTAXIS	89	Down	0.00010733	0.00313884
MILI_PSEUDOPODIA_HAPTOTAXIS_UP	480	Down	0.000107906	0.0031505
GSE40274_FOXP3_VS_FOXP3_AND_PBX1_TRANSDUCED_ACTIVATED_CD4_TCELL_UP	186	Down	0.000109176	0.00318236
GSE21670_UNTREATED_VS_TGFB_TREATED_STAT3_KO_CD4_TCELL_DN	186	Down	0.000109746	0.00319375
IGLESIAS_E2F_TARGETS_UP	150	Down	0.000111338	0.00323479
RUTELLA_RESPONSE_TO_HGF_VS_CSF2RB_AND_IL4_DN	235	Down	0.00011225	0.00325355
GSE1432_6H_VS_24H_IFNG_MICROGLIA_UP	191	Down	0.000112736	0.00325355
SEKI_INFLAMMATORY_RESPONSE_LPS_UP	74	Down	0.000112882	0.00325355
GSE37534_UNTREATED_VS_ROSIGLITAZONE_TREATED_CD4_TCELL_PPARG1_AND_FOXP3_TRASDUCED_DN	187	Down	0.000112901	0.00325355
GSE42021_TCONV_PLN_VS_TREG_PRECURSORS_THYMUS_DN	194	Down	0.000112974	0.00325355
chr4q24	17	Down	0.00011308	0.00325355
GSE37416_0H_VS_24H_F_TULARENSIS_LVS_NEUTROPHIL_DN	182	Down	0.000113662	0.00326321
GO_IMMUNE_EFFECTOR_PROCESS	433	Down	0.000113782	0.00326321
GSE41867_MEMORY_VS_EXHAUSTED_CD8_TCELL_DAY30_LCMV_UP	179	Down	0.000114034	0.00326518
GSE36826_NORMAL_VS_STAPH_AUREUS_INF_SKIN_UP	189	Down	0.000114292	0.00326731
PASQUALUCCI_LYMPHOMA_BY_GC_STAGE_DN	154	Down	0.000114578	0.00327026
LINDSTEDT_DENDRITIC_CELL_MATURATION_B	52	Down	0.000114799	0.0032713
GO_POSITIVE_REGULATION_OF_CYTOKINE_BIOSYNTHETIC_PROCESS	54	Down	0.000115209	0.00327775
GSE3920_UNTREATED_VS_IFNA_TREATED_ENDOTHELIAL_CELL_UP	168	Down	0.000115651	0.00328509
GO_POSITIVE_REGULATION_OF_CYTOKINE_PRODUCTION_INVOLVED_IN_IMMUNE_RESPONSE	30	Down	0.000116393	0.0033009
MODULE_436	126	Down	0.000117905	0.00333728
GNF2_RAB7L1	29	Down	0.000118051	0.00333728
MOOTHA_TCA	16	Up	0.000118542	0.00334586
GSE19888_ADENOSINE_A3R_ACT_VS_TCELL_MEMBRANES_ACT_IN_MAST_CELL_UP	182	Down	0.000119052	0.00335492
GSE11057_NAIVE_VS_EFF_MEMORY_CD4_TCELL_DN	184	Down	0.000120248	0.00338328
GSE14415_ACT_TCONV_VS_ACT_NATURAL_TREG_DN	174	Down	0.000120599	0.00338634
GO_POSITIVE_REGULATION_OF_PRODUCTION_OF_MOLECULAR_MEDIATOR_OF_IMMUNE_RESPONSE	60	Down	0.000120737	0.00338634
GO_IMMUNE_SYSTEM_PROCESS	1771	Down	0.000121535	0.00340337
GSE7460_TCONV_VS_TREG_THYMUS_DN	194	Down	0.000122432	0.0034231
GO_POSITIVE_REGULATION_OF_INTERLEUKIN_2_PRODUCTION	30	Down	0.000123608	0.00345056
GSE18791_CTRL_VS_NEWCASTLE_VIRUS_DC_12H_DN	175	Down	0.000124228	0.00346244
GSE25123_WT_VS_PPARG_KO_MACROPHAGE_IL4_STIM_DN	187	Down	0.000124434	0.00346276
PID_CD8_TCR_DOWNSTREAM_PATHWAY	52	Down	0.000126624	0.00351821
GSE9988_LOW_LPS_VS_ANTI_TREM1_AND_LPS_MONOCYTE_DN	175	Down	0.000127018	0.00352366
GO_NEGATIVE_REGULATION_OF_CELL_ACTIVATION	145	Down	0.000127417	0.00352559
GSE9960_HEALTHY_VS_GRAM_NEG_AND_POS_SEPSIS_PBMC_DN	169	Down	0.000127483	0.00352559
HALLMARK_OXIDATIVE_PHOSPHORYLATION	198	Up	0.000129425	0.00357374
REACTOME_PD1_SIGNALING	17	Down	0.000129866	0.00358035
GSE20727_CTRL_VS_H2O2_TREATED_DC_DN	178	Down	0.000130675	0.00359708
BIOCARTA_MET_PATHWAY	37	Down	0.000131642	0.00361812
GO_LYMPHOCYTE_MIGRATION	44	Down	0.000132055	0.0036195
CHARAFE_BREAST_CANCER_LUMINAL_VS_BASAL_DN	424	Down	0.000132099	0.0036195
GO_HYDROGEN_PEROXIDE_CATABOLIC_PROCESS	19	Up	0.00013232	0.00361983
PID_IFNG_PATHWAY	40	Down	0.000132517	0.00361983
PID_S1P_S1P2_PATHWAY	24	Down	0.000132808	0.00362223
GSE42724_NAIVE_BCELL_VS_PLASMABLAST_UP	181	Down	0.000133124	0.0036253
GO_REGULATION_OF_INFLAMMATORY_RESPONSE	264	Down	0.00013379	0.00363605
GALINDO_IMMUNE_RESPONSE_TO_ENTEROTOXIN	81	Down	0.000133928	0.00363605
MODULE_292	125	Down	0.000134436	0.00364431
GO_NATURAL_KILLER_CELL_MEDIATED_IMMUNITY	24	Down	0.000134859	0.00365011
LIEN_BREAST_CARCINOMA_METAPLASTIC_VS_DUCTAL_DN	104	Up	0.00013506	0.00365011
GSE6259_33D1_POS_VS_DEC205_POS_FLT3L_INDUCED_SPLENIC_DC_UP	163	Down	0.000135459	0.00365535
GO_REGULATION_OF_IMMUNE_SYSTEM_PROCESS	1271	Down	0.000136063	0.00366463
GSE37416_0H_VS_48H_F_TULARENSIS_LVS_NEUTROPHIL_UP	184	Down	0.000136215	0.00366463
REACTOME_ACTIVATED_TLR4_SIGNALLING	89	Down	0.000137728	0.00369211
GSE7348_UNSTIM_VS_LPS_STIM_MACROPHAGE_DN	159	Down	0.000137739	0.00369211
GO_T_CELL_DIFFERENTIATION	118	Down	0.000137858	0.00369211
chr3q23	23	Up	0.000138696	0.00370897
GSE18893_TCONV_VS_TREG_2H_TNF_STIM_DN	177	Down	0.000138971	0.00371075
GSE22886_NAIVE_TCELL_VS_DC_DN	196	Down	0.000139309	0.00371422
GSE7219_UNSTIM_VS_LPS_AND_ANTI_CD40_STIM_NIK_NFKB2_KO_DC_DN	184	Down	0.000139528	0.00371448
GSE4535_BM_DERIVED_DC_VS_FOLLICULAR_DC_UP	184	Down	0.000140912	0.00374573
MOSERLE_IFNA_RESPONSE	31	Down	0.000142262	0.00377598
BOYAULT_LIVER_CANCER_SUBCLASS_G5_DN	26	Down	0.000142909	0.0037875
GSE17974_IL4_AND_ANTI_IL12_VS_UNTREATED_24H_ACT_CD4_TCELL_DN	159	Down	0.000146007	0.00386386
GO_CELL_ACTIVATION	517	Down	0.000146461	0.00386884
GO_MHC_CLASS_I_PROTEIN_COMPLEX	11	Down	0.000146629	0.00386884
GSE33424_CD161_HIGH_VS_NEG_CD8_TCELL_UP	194	Down	0.000147884	0.00389617
chr20q13	166	Up	0.000148489	0.00390633
GSE3982_BASOPHIL_VS_CENT_MEMORY_CD4_TCELL_UP	184	Down	0.000150224	0.00394616
GSE17974_CTRL_VS_ACT_IL4_AND_ANTI_IL12_1H_CD4_TCELL_DN	180	Down	0.000150584	0.00394978
TONKS_TARGETS_OF_RUNX1_RUNX1T1_FUSION_HSC_DN	174	Down	0.000151535	0.00396888
ZHAN_EARLY_DIFFERENTIATION_GENES_UP	6	Down	0.000152265	0.00398213
GSE7219_WT_VS_NIK_NFKB2_KO_DC_DN	164	Down	0.000153037	0.00399646
GSE24142_EARLY_THYMIC_PROGENITOR_VS_DN3_THYMOCYTE_UP	194	Down	0.000154122	0.00401676
GSE14000_UNSTIM_VS_16H_LPS_DC_TRANSLATED_RNA_DN	182	Down	0.000154265	0.00401676
GO_REGULATION_OF_CYTOKINE_PRODUCTION	511	Down	0.000154614	0.00401874
GSE360_HIGH_DOSE_B_MALAYI_VS_M_TUBERCULOSIS_MAC_DN	186	Down	0.000154792	0.00401874
KAMIKUBO_MYELOID_CEBPA_NETWORK	25	Down	0.000156765	0.00406402
WONG_ENDOMETRIAL_CANCER_LATE	8	Down	0.000158667	0.00410166
GO_POSITIVE_REGULATION_OF_IMMUNOGLOBULIN_SECRETION	10	Down	0.000158677	0.00410166
GO_CELLULAR_RESPONSE_TO_BIOTIC_STIMULUS	156	Down	0.000159473	0.00411625
DAVIES_MULTIPLE_MYELOMA_VS_MGUS_DN	26	Down	0.000160189	0.00412448
PID_TOLL_ENDOGENOUS_PATHWAY	25	Down	0.000160255	0.00412448
chr1p22	74	Down	0.000160862	0.00413414
GSE17301_ACD3_ACD28_VS_ACD3_ACD28_AND_IFNA5_STIM_CD8_TCELL_DN	187	Down	0.000162687	0.004175
GO_LEUKOCYTE_PROLIFERATION	71	Down	0.000163045	0.00417818
GSE22601_DOUBLE_POSITIVE_VS_CD8_SINGLE_POSITIVE_THYMOCYTE_UP	183	Down	0.000163515	0.00418264
REACTOME_MAP_KINASE_ACTIVATION_IN_TLR_CASCADE	49	Down	0.000163689	0.00418264
BIOCARTA_HIVNEF_PATHWAY	58	Down	0.000164212	0.00419
GSE13485_DAY7_VS_DAY21_YF17D_VACCINE_PBMC_UP	187	Down	0.000164882	0.00420108
GO_POSITIVE_REGULATION_OF_RESPONSE_TO_EXTERNAL_STIMULUS	273	Down	0.000166299	0.00423104
HALLMARK_KRAS_SIGNALING_UP	190	Down	0.000166534	0.00423104
CHUNG_BLISTER_CYTOTOXICITY_DN	39	Down	0.000167962	0.00426127
BOSCO_TH1_CYTOTOXIC_MODULE	104	Down	0.00016907	0.00427449
GO_FC_RECEPTOR_SIGNALING_PATHWAY	196	Down	0.000169255	0.00427449
GO_REGULATION_OF_ANTIGEN_PROCESSING_AND_PRESENTATION	22	Down	0.000169359	0.00427449
GSE2770_TGFB_AND_IL4_VS_IL12_TREATED_ACT_CD4_TCELL_6H_UP	192	Down	0.000169444	0.00427449
KORKOLA_TERATOMA_UP	16	Down	0.000169837	0.00427686
KEGG_VIRAL_MYOCARDITIS	63	Down	0.000170018	0.00427686
GSE30971_WBP7_HET_VS_KO_MACROPHAGE_DN	181	Down	0.00017046	0.00428193
GSE22935_WT_VS_MYD88_KO_MACROPHAGE_48H_MBOVIS_BCG_STIM_DN	187	Down	0.000171679	0.00430648
NIKOLSKY_BREAST_CANCER_20P13_AMPLICON	7	Up	0.000172168	0.00431269
GO_DEFENSE_RESPONSE	1047	Down	0.000175395	0.00438733
GO_POSITIVE_REGULATION_OF_ACUTE_INFLAMMATORY_RESPONSE	26	Down	0.000175704	0.0043889
HECKER_IFNB1_TARGETS	90	Down	0.000176592	0.0044049
LEE_DIFFERENTIATING_T_LYMPHOCYTE	177	Down	0.000177595	0.00442372
GSE24142_EARLY_THYMIC_PROGENITOR_VS_DN2_THYMOCYTE_UP	191	Down	0.000178589	0.00444227
GSE21360_NAIVE_VS_SECONDARY_MEMORY_CD8_TCELL_UP	169	Down	0.000180849	0.00449125
GSE12845_IGD_POS_BLOOD_VS_NAIVE_TONSIL_BCELL_DN	190	Down	0.000181062	0.00449125
GO_DETECTION_OF_OTHER_ORGANISM	15	Down	0.000181865	0.00450118
GO_ACTIVATION_OF_CYSTEINE_TYPE_ENDOPEPTIDASE_ACTIVITY	91	Down	0.000181968	0.00450118
GSE12366_GC_VS_MEMORY_BCELL_DN	186	Down	0.000182758	0.00450841
GSE37532_WT_VS_PPARG_KO_LN_TCONV_DN	166	Down	0.000182767	0.00450841
GSE23502_WT_VS_HDC_KO_MYELOID_DERIVED_SUPPRESSOR_CELL_BM_UP	188	Down	0.000183731	0.00452593
GSE360_DC_VS_MAC_B_MALAYI_HIGH_DOSE_UP	194	Down	0.000185819	0.00456995
GSE6674_PL2_3_VS_ANTI_IGM_AND_CPG_STIM_BCELL_DN	188	Down	0.000186031	0.00456995
MODULE_265	29	Down	0.000187386	0.00459689
GO_PROTEIN_LOCALIZATION_TO_GOLGI_APPARATUS	32	Down	0.00018839	0.00461169
KEGG_INTESTINAL_IMMUNE_NETWORK_FOR_IGA_PRODUCTION	42	Down	0.000188507	0.00461169
ZHAN_MULTIPLE_MYELOMA_DN	39	Down	0.000189754	0.00463582
GSE2128_C57BL6_VS_NOD_THYMOCYTE_MIMETOPE_NEGATIVE_SELECTION_DN	186	Down	0.000191158	0.00466373
GSE2935_UV_INACTIVATED_VS_LIVE_SENDAI_VIRUS_INF_MACROPHAGE_DN	169	Down	0.000192747	0.00469347
chr12q14	42	Down	0.000192904	0.00469347
GSE8515_IL1_VS_IL6_4H_STIM_MAC_UP	186	Down	0.000193419	0.00469958
GSE17721_0.5H_VS_8H_CPG_BMDC_DN	189	Down	0.000194408	0.00471716
GO_PHOSPHOPROTEIN_BINDING	59	Down	0.000194937	0.00472358
GO_EXTERNAL_SIDE_OF_PLASMA_MEMBRANE	213	Down	0.000196944	0.00476222
GSE32533_WT_VS_MIR17_KO_ACT_CD4_TCELL_DN	182	Down	0.000197066	0.00476222
ZHAN_MULTIPLE_MYELOMA_CD1_AND_CD2_UP	80	Down	0.000197471	0.00476552
GSE26343_WT_VS_NFAT5_KO_MACROPHAGE_DN	195	Down	0.000198832	0.00479188
GNF2_CASP4	24	Down	0.000200273	0.00482009
GSE19923_HEB_KO_VS_HEB_AND_E2A_KO_DP_THYMOCYTE_DN	189	Down	0.000201505	0.00484319
DE_YY1_TARGETS_DN	90	Down	0.00020213	0.00484979
GSE15330_MEGAKARYOCYTE_ERYTHROID_VS_GRANULOCYTE_MONOCYTE_PROGENITOR_UP	168	Down	0.000202324	0.00484979
EGFR_UP.V1_UP	181	Down	0.000203797	0.00487853
GSE7219_WT_VS_NIK_NFKB2_KO_DC_UP	180	Down	0.000204347	0.00488513
GAVIN_FOXP3_TARGETS_CLUSTER_T4	87	Down	0.000206464	0.00492913
TAKEDA_TARGETS_OF_NUP98_HOXA9_FUSION_10D_DN	125	Down	0.000207673	0.00494713
ONO_AML1_TARGETS_DN	36	Down	0.000207774	0.00494713
GO_POSITIVE_REGULATION_OF_VASCULAR_ENDOTHELIAL_GROWTH_FACTOR_PRODUCTION	25	Down	0.000208282	0.00495261
GO_DEATH_RECEPTOR_BINDING	16	Down	0.00020879	0.00495806
GSE24634_TEFF_VS_TCONV_DAY7_IN_CULTURE_DN	189	Down	0.000209904	0.00497788
GSE13738_RESTING_VS_BYSTANDER_ACTIVATED_CD4_TCELL_DN	184	Down	0.000210696	0.00499002
GSE3982_EOSINOPHIL_VS_EFF_MEMORY_CD4_TCELL_UP	186	Down	0.00021148	0.00500164
GO_IMMUNOGLOBULIN_COMPLEX	19	Down	0.000211748	0.00500164
GSE29949_CD8_NEG_DC_SPLEEN_VS_DC_BRAIN_DN	188	Down	0.000214152	0.00505172
GO_ANTIGEN_RECEPTOR_MEDIATED_SIGNALING_PATHWAY	179	Down	0.000214455	0.00505218
GSE22601_IMMATURE_CD4_SINGLE_POSITIVE_VS_DOUBLE_POSITIVE_THYMOCYTE_DN	187	Down	0.000216629	0.00509664
GO_LYMPHOCYTE_MEDIATED_IMMUNITY	130	Down	0.000217354	0.00510696
GSE22140_GERMFREE_VS_SPF_ARTHRITIC_MOUSE_CD4_TCELL_DN	192	Down	0.000219202	0.00514358
GSE360_L_DONOVANI_VS_M_TUBERCULOSIS_DC_DN	186	Down	0.000220231	0.00516095
GO_PYRIMIDINE_NUCLEOSIDE_CATABOLIC_PROCESS	18	Down	0.000220607	0.00516295
RODWELL_AGING_KIDNEY_UP	447	Down	0.000224088	0.00523158
GO_POSITIVE_REGULATION_OF_HEMOPOIESIS	151	Down	0.000224127	0.00523158
MORF_GPX4	54	Up	0.000226497	0.00527999
GSE36527_CD62L_HIGH_VS_CD62L_LOW_TREG_CD69_NEG_KLRG1_NEG_UP	192	Down	0.00022803	0.00530381
MODULE_254	57	Down	0.000228115	0.00530381
GSE18791_UNSTIM_VS_NEWCATSLE_VIRUS_DC_10H_DN	167	Down	0.000229831	0.00533675
PID_IL2_1PATHWAY	54	Down	0.000231074	0.00535863
GO_PHAGOCYTIC_VESICLE_MEMBRANE	56	Down	0.000231743	0.00536716
BIOCARTA_IL22BP_PATHWAY	15	Down	0.000235596	0.0054493
BUDHU_LIVER_CANCER_METASTASIS_UP	9	Down	0.000236229	0.00545686
AMUNDSON_RESPONSE_TO_ARSENITE	213	Down	0.000238262	0.0054967
BRUECKNER_TARGETS_OF_MIRLET7A3_DN	72	Down	0.000240001	0.00552965
GO_B_CELL_ACTIVATION	112	Down	0.00024052	0.00553444
GNF2_PTPN4	45	Down	0.000241352	0.00554641
GO_MONOCYTE_DIFFERENTIATION	16	Down	0.000244118	0.00560276
MODULE_64	480	Down	0.000244692	0.00560871
GSE21380_NON_TFH_VS_GERMINAL_CENTER_TFH_CD4_TCELL_DN	187	Down	0.000245577	0.00562175
GO_POSITIVE_REGULATION_OF_INTERFERON_GAMMA_PRODUCTION	58	Down	0.000246645	0.00562737
chr7p14	57	Down	0.000247014	0.00562737
GSE36826_WT_VS_IL1R_KO_SKIN_DN	191	Down	0.000247124	0.00562737
ZHOU_TNF_SIGNALING_4HR	52	Down	0.000247131	0.00562737
GSE16266_CTRL_VS_LPS_STIM_MEF_UP	184	Down	0.000247402	0.00562737
MODULE_424	15	Down	0.000248205	0.00563844
GSE26290_CTRL_VS_AKT_INHIBITOR_TREATED_ANTI_CD3_AND_IL2_STIM_CD8_TCELL_DN	185	Down	0.000249791	0.00566722
OSMAN_BLADDER_CANCER_UP	386	Down	0.000251052	0.0056886
GSE18791_UNSTIM_VS_NEWCATSLE_VIRUS_DC_6H_DN	179	Down	0.00025253	0.00571482
GSE14000_UNSTIM_VS_16H_LPS_DC_DN	188	Down	0.00025301	0.00571841
SCHRAETS_MLL_TARGETS_DN	30	Down	0.000254618	0.00574745
GO_POSITIVE_REGULATION_OF_LEUKOCYTE_PROLIFERATION	125	Down	0.00025591	0.00576351
GO_CELLULAR_RESPIRATION	134	Up	0.000255976	0.00576351
MODULE_5	418	Down	0.000257943	0.00580046
GSE360_CTRL_VS_M_TUBERCULOSIS_DC_DN	194	Down	0.00025899	0.0058138
GSE36888_UNTREATED_VS_IL2_TREATED_STAT5_AB_KNOCKIN_TCELL_17H_UP	167	Down	0.00025938	0.0058138
GSE22432_CDC_VS_COMMON_DC_PROGENITOR_UP	189	Down	0.000259516	0.0058138
GSE25146_UNSTIM_VS_HELIOBACTER_PYLORI_LPS_STIM_AGS_CELL_DN	155	Down	0.000260353	0.00582523
GSE36826_NORMAL_VS_STAPH_AUREUS_INF_IL1R_KO_SKIN_DN	182	Down	0.000265878	0.00593534
GO_PHAGOCYTOSIS	175	Down	0.00026594	0.00593534
IZADPANAH_STEM_CELL_ADIPOSE_VS_BONE_UP	117	Down	0.000267417	0.00596083
GSE41176_WT_VS_TAK1_KO_ANTI_IGM_STIM_BCELL_3H_DN	192	Down	0.000268571	0.00597906
KIM_GASTRIC_CANCER_CHEMOSENSITIVITY	95	Up	0.000269098	0.00598331
GO_ANTIGEN_PROCESSING_AND_PRESENTATION_VIA_MHC_CLASS_IB	15	Down	0.00027007	0.00599744
GSE1791_CTRL_VS_NEUROMEDINU_IN_T_CELL_LINE_6H_DN	183	Down	0.000270676	0.0060034
GSE18791_CTRL_VS_NEWCASTLE_VIRUS_DC_4H_DN	174	Down	0.000272096	0.0060274
PID_IL27_PATHWAY	23	Down	0.000276575	0.00611901
BMI1_DN_MEL18_DN.V1_UP	135	Down	0.000277417	0.00613003
HALLMARK_COMPLEMENT	193	Down	0.000278399	0.00614411
GO_REGULATION_OF_INTERFERON_GAMMA_PRODUCTION	85	Down	0.000280545	0.0061838
GSE1112_HY_CD8AB_VS_HY_CD8AA_THYMOCYTE_RTOC_CULTURE_UP	167	Down	0.000280904	0.00618406
KEGG_ANTIGEN_PROCESSING_AND_PRESENTATION	60	Down	0.000281987	0.00620023
GO_POSITIVE_REGULATION_OF_CYTOKINE_SECRETION	87	Down	0.000284328	0.006244
GSE3982_MEMORY_CD4_TCELL_VS_BCELL_DN	185	Down	0.000285945	0.00627178
MODULE_342	195	Up	0.000286814	0.00627847
CROMER_METASTASIS_DN	80	Up	0.000286955	0.00627847
GSE42021_TREG_PLN_VS_TREG_PRECURSORS_THYMUS_DN	191	Down	0.0002875	0.00628267
GO_REGULATION_OF_DEFENSE_RESPONSE	690	Down	0.000287943	0.00628465
GO_MITOCHONDRIAL_RESPIRATORY_CHAIN_COMPLEX_ASSEMBLY	63	Up	0.000290773	0.00633252
GO_MITOCHONDRIAL_TRANSMEMBRANE_TRANSPORT	52	Up	0.000290848	0.00633252
SCHOEN_NFKB_SIGNALING	33	Down	0.000291409	0.00633698
GSE23502_BM_VS_COLON_TUMOR_MYELOID_DERIVED_SUPPRESSOR_CELL_UP	188	Down	0.000291877	0.00633943
chr1q41	36	Up	0.000292412	0.0063433
HALLMARK_HYPOXIA	190	Down	0.000293712	0.00636376
GRAHAM_CML_DIVIDING_VS_NORMAL_QUIESCENT_DN	89	Down	0.000301079	0.00651546
GSE13522_WT_VS_IFNAR_KO_SKING_T_CRUZI_Y_STRAIN_INF_UP	188	Down	0.00030512	0.00659488
GSE1740_UNSTIM_VS_IFNA_STIMULATED_MCSF_DERIVED_MACROPHAGE_DN	167	Down	0.00030916	0.00666612
GO_NEGATIVE_REGULATION_OF_LEUKOCYTE_PROLIFERATION	63	Down	0.000309164	0.00666612
GO_REGULATION_OF_INTERLEUKIN_6_PRODUCTION	94	Down	0.000311741	0.00671354
MODULE_44	306	Down	0.000312159	0.00671444
GSE34515_CD16_POS_MONOCYTE_VS_DC_DN	183	Down	0.000315799	0.00678408
UZONYI_RESPONSE_TO_LEUKOTRIENE_AND_THROMBIN	36	Down	0.000316159	0.00678408
GO_POSITIVE_REGULATION_OF_ALPHA_BETA_T_CELL_ACTIVATION	50	Down	0.000316738	0.00678834
GSE19198_1H_VS_24H_IL21_TREATED_TCELL_DN	185	Down	0.000317454	0.0067955
GSE3982_CTRL_VS_LPS_4H_MAC_DN	191	Down	0.000318594	0.00681171
HINATA_NFKB_TARGETS_KERATINOCYTE_UP	89	Down	0.000321743	0.0068708
GSE22886_NAIVE_TCELL_VS_NKCELL_DN	184	Down	0.00032243	0.00687242
MODULE_345	115	Down	0.000322591	0.00687242
GSE9006_HEALTHY_VS_TYPE_2_DIABETES_PBMC_AT_DX_DN	179	Down	0.000325445	0.00692494
GSE11864_UNTREATED_VS_CSF1_PAM3CYS_IN_MAC_UP	176	Down	0.000326684	0.00694301
GSE32533_MIR17_KO_VS_MIR17_OVEREXPRESS_ACT_CD4_TCELL_UP	179	Down	0.000327278	0.00694735
HELLER_SILENCED_BY_METHYLATION_UP	265	Down	0.00032776	0.0069493
REACTOME_ANTIGEN_PRESENTATION_FOLDING_ASSEMBLY_AND_PEPTIDE_LOADING_OF_CLASS_I_MHC	21	Down	0.00032932	0.00697407
ANASTASSIOU_MULTICANCER_INVASIVENESS_SIGNATURE	63	Down	0.000330199	0.00698437
JISON_SICKLE_CELL_DISEASE_UP	177	Down	0.00033081	0.00698901
GSE18791_CTRL_VS_NEWCASTLE_VIRUS_DC_8H_DN	179	Down	0.000331573	0.00699683
GSE22601_IMMATURE_CD4_SINGLE_POSITIVE_VS_CD8_SINGLE_POSITIVE_THYMOCYTE_DN	186	Down	0.000333822	0.00703593
RORIE_TARGETS_OF_EWSR1_FLI1_FUSION_UP	29	Down	0.000334243	0.00703649
GSE33424_CD161_INT_VS_NEG_CD8_TCELL_UP	187	Down	0.000335295	0.00704489
GSE13306_RA_VS_UNTREATED_MEM_CD4_TCELL_UP	186	Down	0.000335433	0.00704489
GSE16522_MEMORY_VS_NAIVE_ANTI_CD3CD28_STIM_CD8_TCELL_DN	191	Down	0.000336899	0.00706735
GO_POSITIVE_REGULATION_OF_T_CELL_MEDIATED_IMMUNITY	30	Down	0.000337455	0.00707067
GSE360_L_DONOVANI_VS_B_MALAYI_LOW_DOSE_DC_UP	186	Down	0.000341195	0.00714064
NIELSEN_GIST_AND_SYNOVIAL_SARCOMA_DN	20	Down	0.000343712	0.00718486
GO_CELLULAR_RESPONSE_TO_CYTOKINE_STIMULUS	553	Down	0.00034569	0.00721775
REACTOME_GLYCOSPHINGOLIPID_METABOLISM	36	Down	0.000349081	0.00727476
chr13q32	31	Up	0.00034934	0.00727476
GSE7568_IL4_TGFB_DEXAMETHASONE_VS_IL4_TGFB_TREATED_MACROPHAGE_DN	168	Down	0.000349646	0.00727476
VECCHI_GASTRIC_CANCER_ADVANCED_VS_EARLY_UP	164	Down	0.000352619	0.00732806
GSE16385_ROSIGLITAZONE_IL4_VS_IL4_ALONE_STIM_MACROPHAGE_12H_UP	186	Down	0.000354632	0.0073613
GO_INNATE_IMMUNE_RESPONSE_ACTIVATING_CELL_SURFACE_RECEPTOR_SIGNALING_PATHWAY	103	Down	0.000356097	0.00738311
GSE20366_CD103_KLRG1_DP_VS_DN_TREG_DN	180	Down	0.000356633	0.00738561
ZHAN_MULTIPLE_MYELOMA_LB_DN	38	Down	0.000358214	0.00740974
GSE41867_NAIVE_VS_DAY30_LCMV_CLONE13_EXHAUSTED_CD8_TCELL_UP	173	Down	0.000359088	0.00741921
GSE32255_UNSTIM_VS_4H_LPS_STIM_DC_UP	175	Down	0.000360092	0.00743132
CHARAFE_BREAST_CANCER_BASAL_VS_MESENCHYMAL_DN	49	Down	0.000360816	0.00743765
RODRIGUES_THYROID_CARCINOMA_ANAPLASTIC_UP	667	Down	0.000364773	0.00751052
RUTELLA_RESPONSE_TO_CSF2RB_AND_IL4_UP	320	Down	0.000365358	0.00751388
GSE24634_TREG_VS_TCONV_POST_DAY10_IL4_CONVERSION_UP	191	Down	0.000368565	0.00757111
GO_POSITIVE_REGULATION_OF_LYMPHOCYTE_MIGRATION	25	Down	0.000369786	0.00757918
GO_T_CELL_PROLIFERATION	34	Down	0.00036981	0.00757918
MODULE_312	46	Down	0.000373181	0.00763949
GNF2_CASP8	25	Down	0.000375477	0.00767766
GO_MONOCARBOXYLIC_ACID_CATABOLIC_PROCESS	92	Up	0.000380776	0.00777709
GSE24634_IL4_VS_CTRL_TREATED_NAIVE_CD4_TCELL_DAY5_DN	188	Down	0.000381945	0.00779203
GSE3565_DUSP1_VS_WT_SPLENOCYTES_UP	156	Down	0.000383072	0.0078033
GO_MITOCHONDRIAL_ATP_SYNTHESIS_COUPLED_PROTON_TRANSPORT	17	Up	0.000383374	0.0078033
GAVIN_FOXP3_TARGETS_CLUSTER_P7	83	Down	0.000389298	0.00791483
GO_OXIDATIVE_PHOSPHORYLATION	77	Up	0.000390534	0.0079309
GSE30971_WBP7_HET_VS_KO_MACROPHAGE_2H_LPS_STIM_DN	183	Down	0.000391596	0.00793529
GSE28726_NAIVE_CD4_TCELL_VS_NAIVE_NKTCELL_UP	192	Down	0.000391641	0.00793529
GSE17974_1H_VS_72H_UNTREATED_IN_VITRO_CD4_TCELL_UP	176	Down	0.000392981	0.00795339
GSE22886_NAIVE_CD8_TCELL_VS_NKCELL_DN	187	Down	0.00039413	0.00796761
GSE37416_12H_VS_24H_F_TULARENSIS_LVS_NEUTROPHIL_DN	176	Down	0.000396851	0.00801351
PID_MAPK_TRK_PATHWAY	33	Down	0.000399912	0.00805253
GSE41867_NAIVE_VS_DAY6_LCMV_EFFECTOR_CD8_TCELL_UP	184	Down	0.000400061	0.00805253
GO_STAT_CASCADE	42	Down	0.00040014	0.00805253
GSE39556_CD8A_DC_VS_NK_CELL_DN	185	Down	0.00040179	0.00807662
GSE24142_EARLY_THYMIC_PROGENITOR_VS_DN2_THYMOCYTE_FETAL_UP	190	Down	0.000403924	0.00810249
GSE34006_WT_VS_A2AR_KO_TREG_DN	189	Down	0.000403987	0.00810249
SCHLOSSER_SERUM_RESPONSE_DN	676	Down	0.000406092	0.00813554
HALLMARK_APOPTOSIS	159	Down	0.000416741	0.00833541
GSE21678_WT_VS_FOXO1_FOXO3_KO_TREG_UP	170	Down	0.000417005	0.00833541
GO_IGG_BINDING	9	Down	0.000417622	0.00833839
TURASHVILI_BREAST_LOBULAR_CARCINOMA_VS_DUCTAL_NORMAL_UP	67	Down	0.000423552	0.00844733
GO_REGULATION_OF_FEVER_GENERATION	11	Down	0.000427407	0.00850659
REN_ALVEOLAR_RHABDOMYOSARCOMA_DN	396	Down	0.000427479	0.00850659
BIOCARTA_FAS_PATHWAY	30	Down	0.000428296	0.00851334
MODULE_68	19	Up	0.000430209	0.00854182
GSE3982_BASOPHIL_VS_TH1_UP	181	Down	0.000430801	0.00854405
HALLMARK_IL2_STAT5_SIGNALING	196	Down	0.000432226	0.00856278
GSE20727_CTRL_VS_H2O2_TREATED_DC_UP	181	Down	0.000434182	0.00859198
GSE22196_HEALTHY_VS_OBESE_MOUSE_SKIN_GAMMADELTA_TCELL_DN	195	Down	0.000437368	0.00864542
MODULE_375	77	Down	0.000439004	0.00866814
SENESE_HDAC2_TARGETS_UP	106	Down	0.00043979	0.00867403
VEGF_A_UP.V1_DN	188	Down	0.000440344	0.00867537
GSE7460_TCONV_VS_TREG_LN_DN	196	Down	0.000443074	0.00871681
GSE17721_0.5H_VS_12H_LPS_BMDC_DN	188	Down	0.000443426	0.00871681
GSE30083_SP3_VS_SP4_THYMOCYTE_DN	185	Down	0.000444823	0.00873462
GO_REGULATION_OF_RESPONSE_TO_WOUNDING	373	Down	0.000445435	0.008737
GSE22886_NAIVE_TCELL_VS_NEUTROPHIL_DN	177	Down	0.000448116	0.00877991
GSE9988_LOW_LPS_VS_VEHICLE_TREATED_MONOCYTE_DN	184	Down	0.000450328	0.00881356
GSE5679_RARA_AGONIST_AM580_VS_AM580_AND_ROSIGLITAZONE_TREATED_DC_DN	188	Down	0.000453697	0.00886975
GO_RESPONSE_TO_CYTOKINE	655	Down	0.000455693	0.00889901
GSE22140_HEALTHY_VS_ARTHRITIC_GERMFREE_MOUSE_CD4_TCELL_DN	195	Down	0.000459651	0.00896647
GSE9988_ANTI_TREM1_AND_LPS_VS_VEHICLE_TREATED_MONOCYTES_DN	190	Down	0.000463698	0.00903552
GO_OXYGEN_BINDING	38	Up	0.00046475	0.00904611
FARDIN_HYPOXIA_11	32	Down	0.000471062	0.00915898
GSE2706_2H_VS_8H_LPS_STIM_DC_DN	174	Down	0.000471784	0.00916301
GSE19888_CTRL_VS_A3R_INHIBITOR_TREATED_MAST_CELL_DN	168	Down	0.000473668	0.00918956
GSE19923_E2A_KO_VS_HEB_AND_E2A_KO_DP_THYMOCYTE_UP	186	Down	0.000476602	0.00923644
chr20p13	66	Up	0.000477573	0.00924518
REACTOME_FORMATION_OF_ATP_BY_CHEMIOSMOTIC_COUPLING	13	Up	0.000478773	0.00925835
GO_LYMPHOCYTE_COSTIMULATION	71	Down	0.000480406	0.00927986
WANG_RESPONSE_TO_ANDROGEN_UP	26	Down	0.00048684	0.00939396
BROCKE_APOPTOSIS_REVERSED_BY_IL6	142	Down	0.000491307	0.0094643
NIKOLSKY_BREAST_CANCER_8Q12_Q22_AMPLICON	115	Up	0.000491976	0.0094643
PID_TNF_PATHWAY	45	Down	0.00049208	0.0094643
GSE1460_DP_VS_CD4_THYMOCYTE_DN	186	Down	0.000492623	0.00946453
GO_REGULATION_OF_CELL_CELL_ADHESION	347	Down	0.000497516	0.00954823
GO_PROTEIN_COMPLEX_INVOLVED_IN_CELL_ADHESION	30	Down	0.000503207	0.00964706
MEISSNER_BRAIN_HCP_WITH_H3K4ME2	16	Up	0.000510082	0.00976835
GO_POSITIVE_REGULATION_OF_ERK1_AND_ERK2_CASCADE	143	Down	0.000510805	0.00977168
GO_FC_EPSILON_RECEPTOR_SIGNALING_PATHWAY	134	Down	0.000512136	0.00978663
GSE26727_WT_VS_KLF2_KO_LPS_STIM_MACROPHAGE_DN	191	Down	0.000512813	0.00978907
GSE9988_ANTI_TREM1_VS_LPS_MONOCYTE_UP	180	Down	0.000514689	0.00979878
GSE13485_DAY3_VS_DAY7_YF17D_VACCINE_PBMC_DN	180	Down	0.000514806	0.00979878
chr6q23	42	Down	0.000515229	0.00979878
ST_DIFFERENTIATION_PATHWAY_IN_PC12_CELLS	43	Down	0.000515763	0.00979878
GSE12366_PLASMA_CELL_VS_NAIVE_BCELL_DN	185	Down	0.000516073	0.00979878
PID_NFAT_TFPATHWAY	44	Down	0.000519377	0.00985102
GSE45365_HEALTHY_VS_MCMV_INFECTION_CD8A_DC_DN	191	Down	0.000520348	0.00985115
GO_REGULATION_OF_LEUKOCYTE_MIGRATION	137	Down	0.000520696	0.00985115
GO_REGULATION_OF_LYMPHOCYTE_DIFFERENTIATION	121	Down	0.000521043	0.00985115
GO_POSITIVE_REGULATION_OF_INTERLEUKIN_6_PRODUCTION	61	Down	0.000522398	0.00985736
GO_CYTOKINE_SECRETION	36	Down	0.000522479	0.00985736
GSE43863_NAIVE_VS_MEMORY_TFH_CD4_TCELL_D150_LCMV_UP	181	Down	0.000524506	0.00988514
GSE26890_CXCR1_NEG_VS_POS_EFFECTOR_CD8_TCELL_UP	185	Down	0.000526473	0.00988654
GSE12845_PRE_GC_VS_DARKZONE_GC_TONSIL_BCELL_UP	181	Down	0.000526883	0.00988654
ST_TUMOR_NECROSIS_FACTOR_PATHWAY	29	Down	0.00052723	0.00988654
ELVIDGE_HIF1A_AND_HIF2A_TARGETS_DN	99	Down	0.000527704	0.00988654
GO_REGULATION_OF_B_CELL_RECEPTOR_SIGNALING_PATHWAY	13	Down	0.000528185	0.00988654
WANG_ESOPHAGUS_CANCER_VS_NORMAL_UP	110	Down	0.000528327	0.00988654
GSE29618_BCELL_VS_MDC_DAY7_FLU_VACCINE_UP	180	Down	0.000528467	0.00988654
GO_POSITIVE_REGULATION_OF_ADAPTIVE_IMMUNE_RESPONSE	69	Down	0.000531433	0.0099316
GSE22886_NAIVE_CD8_TCELL_VS_NEUTROPHIL_DN	175	Down	0.000540749	0.0100951
NAKAJIMA_EOSINOPHIL	27	Down	0.000542121	0.0101025
GSE6674_UNSTIM_VS_PL2_3_STIM_BCELL_DN	158	Down	0.000542588	0.0101025
GSE36826_WT_VS_IL1R_KO_SKIN_UP	190	Down	0.000542844	0.0101025
GSE22886_NAIVE_VS_IGG_IGA_MEMORY_BCELL_DN	187	Down	0.000546458	0.0101591
GSE40274_CTRL_VS_FOXP3_AND_EOS_TRANSDUCED_ACTIVATED_CD4_TCELL_UP	153	Down	0.000549194	0.0101937
FULCHER_INFLAMMATORY_RESPONSE_LECTIN_VS_LPS_UP	530	Down	0.000549466	0.0101937
GO_MHC_CLASS_II_RECEPTOR_ACTIVITY	10	Down	0.000551756	0.0102197
GSE1432_1H_VS_24H_IFNG_MICROGLIA_UP	195	Down	0.000552012	0.0102197
chr1q32	140	Up	0.000553395	0.0102346
CUI_TCF21_TARGETS_2_DN	773	Down	0.000556367	0.0102789
GSE6259_FLT3L_INDUCED_33D1_POS_DC_VS_CD4_TCELL_UP	160	Down	0.000558189	0.0103019
GSE19401_NAIVE_VS_IMMUNIZED_MOUSE_PLN_FOLLICULAR_DC_UP	190	Down	0.000560303	0.010323
GSE2770_IL12_ACT_VS_ACT_CD4_TCELL_2H_UP	176	Down	0.000560491	0.010323
REACTOME_MAPK_TARGETS_NUCLEAR_EVENTS_MEDIATED_BY_MAP_KINASES	30	Down	0.000566372	0.0104205
GSE37416_0H_VS_48H_F_TULARENSIS_LVS_NEUTROPHIL_DN	179	Down	0.000571523	0.0104946
BIOCARTA_NKT_PATHWAY	27	Down	0.000571807	0.0104946
GSE13306_RA_VS_UNTREATED_MEM_CD4_TCELL_DN	173	Down	0.000572164	0.0104946
GO_POSITIVE_REGULATION_OF_PEPTIDASE_ACTIVITY	149	Down	0.000572832	0.010496
DAVICIONI_RHABDOMYOSARCOMA_PAX_FOXO1_FUSION_UP	58	Down	0.000574423	0.0105144
GSE34156_NOD2_LIGAND_VS_TLR1_TLR2_LIGAND_6H_TREATED_MONOCYTE_UP	187	Down	0.000576041	0.0105332
SHIPP_DLBCL_VS_FOLLICULAR_LYMPHOMA_DN	38	Down	0.000577277	0.0105383
GSE7548_NAIVE_VS_DAY7_PCC_IMMUNIZATION_CD4_TCELL_DN	195	Down	0.000577508	0.0105383
GSE360_LOW_DOSE_B_MALAYI_VS_M_TUBERCULOSIS_MAC_DN	189	Down	0.00057876	0.0105503
GO_REGULATION_OF_ALPHA_BETA_T_CELL_ACTIVATION	66	Down	0.000579346	0.0105503
ZHANG_ANTIVIRAL_RESPONSE_TO_RIBAVIRIN_DN	50	Down	0.000580186	0.0105548
GO_REGULATION_OF_LEUKOCYTE_DIFFERENTIATION	209	Down	0.000582257	0.0105775
MODULE_152	123	Up	0.000582626	0.0105775
HUANG_DASATINIB_RESISTANCE_UP	77	Down	0.000583767	0.0105875
GNF2_CBFB	29	Down	0.000586079	0.0106186
WINTER_HYPOXIA_METAGENE	229	Down	0.000598757	0.0108373
GSE25088_IL4_VS_IL4_AND_ROSIGLITAZONE_STIM_STAT6_KO_MACROPHAGE_DAY10_UP	186	Down	0.000599751	0.0108442
GSE2197_IMMUNOSUPPRESSIVE_DNA_VS_UNTREATED_IN_DC_UP	185	Down	0.000601646	0.0108595
GARGALOVIC_RESPONSE_TO_OXIDIZED_PHOSPHOLIPIDS_TURQUOISE_UP	73	Down	0.000601813	0.0108595
GSE42088_2H_VS_24H_LEISHMANIA_INF_DC_UP	189	Down	0.000603116	0.010872
TAKEDA_TARGETS_OF_NUP98_HOXA9_FUSION_3D_DN	26	Down	0.000604309	0.0108824
GSE360_L_MAJOR_VS_B_MALAYI_HIGH_DOSE_MAC_UP	179	Down	0.00060691	0.0109118
GSE3039_NKT_CELL_VS_B2_BCELL_UP	190	Down	0.000607163	0.0109118
GSE2770_IL4_ACT_VS_ACT_CD4_TCELL_6H_DN	182	Down	0.000609148	0.0109364
KRCTCNNNNMANAGC_UNKNOWN	62	Up	0.000611472	0.0109612
PALOMERO_GSI_SENSITIVITY_DN	4	Down	0.000611761	0.0109612
EHRLICH_ICF_SYNDROM_UP	13	Down	0.000621343	0.0111152
GSE46606_IRF4_KO_VS_WT_UNSTIM_BCELL_DN	182	Down	0.000621604	0.0111152
GO_MEMBRANE_INVAGINATION	42	Down	0.000623503	0.0111369
REACTOME_NUCLEOTIDE_BINDING_DOMAIN_LEUCINE_RICH_REPEAT_CONTAINING_RECEPTOR_NLR_SIGNALING_PATHWAYS	44	Down	0.000624069	0.0111369
SENGUPTA_NASOPHARYNGEAL_CARCINOMA_DN	300	Up	0.000627679	0.0111823
GSE3565_CTRL_VS_LPS_INJECTED_DUSP1_KO_SPLENOCYTES_UP	171	Down	0.000627868	0.0111823
chr7p13	38	Down	0.000630218	0.01121
GO_REGULATION_OF_EXTRINSIC_APOPTOTIC_SIGNALING_PATHWAY_VIA_DEATH_DOMAIN_RECEPTORS	48	Down	0.000630683	0.01121
GSE35685_CD34POS_CD10NEG_CD62LPOS_VS_CD34POS_CD10POS_BONE_MARROW_DN	195	Down	0.000632412	0.0112296
SMIRNOV_RESPONSE_TO_IR_6HR_DN	108	Down	0.000635076	0.0112656
CLAUS_PGR_POSITIVE_MENINGIOMA_UP	9	Down	0.000652578	0.0115564
TAKEDA_TARGETS_OF_NUP98_HOXA9_FUSION_10D_UP	173	Down	0.000652766	0.0115564
CASORELLI_ACUTE_PROMYELOCYTIC_LEUKEMIA_UP	163	Down	0.000654022	0.0115604
GSE12392_WT_VS_IFNB_KO_CD8A_NEG_SPLEEN_DC_DN	189	Down	0.000654287	0.0115604
DIAZ_CHRONIC_MEYLOGENOUS_LEUKEMIA_DN	107	Down	0.000658466	0.0116227
HINATA_NFKB_IMMU_INF	16	Down	0.000660069	0.0116394
GSE23568_ID3_KO_VS_WT_CD8_TCELL_DN	195	Down	0.000661997	0.0116619
GSE17721_LPS_VS_PAM3CSK4_12H_BMDC_UP	183	Down	0.000663639	0.0116793
BIOCARTA_TNFR1_PATHWAY	29	Down	0.000666924	0.0117255
GSE14769_UNSTIM_VS_60MIN_LPS_BMDM_DN	188	Down	0.000667758	0.0117286
GSE25085_FETAL_BM_VS_ADULT_BM_SP4_THYMIC_IMPLANT_DN	188	Down	0.000671632	0.011785
GNF2_ATM	27	Down	0.000673095	0.011799
GSE17721_PAM3CSK4_VS_GADIQUIMOD_12H_BMDC_DN	190	Down	0.000677746	0.0118689
GO_RETROGRADE_TRANSPORT_VESICLE_RECYCLING_WITHIN_GOLGI	24	Down	0.000681034	0.0119148
KEGG_OXIDATIVE_PHOSPHORYLATION	114	Up	0.000683947	0.011954
PID_S1P_S1P1_PATHWAY	21	Down	0.000684985	0.0119604
GO_POSITIVE_REGULATION_OF_B_CELL_DIFFERENTIATION	14	Down	0.00068947	0.0120269
GSE3982_NEUTROPHIL_VS_EFF_MEMORY_CD4_TCELL_UP	190	Down	0.000690999	0.0120418
GSE3982_DC_VS_CENT_MEMORY_CD4_TCELL_UP	194	Down	0.00069198	0.0120471
PID_INTEGRIN1_PATHWAY	63	Down	0.000692979	0.0120527
GO_REGULATION_OF_INTERLEUKIN_2_PRODUCTION	46	Down	0.000694217	0.0120624
GSE27241_CTRL_VS_DIGOXIN_TREATED_RORGT_KO_CD4_TCELL_IN_TH17_POLARIZING_CONDITIONS_DN	165	Down	0.000695212	0.012068
GSE21360_PRIMARY_VS_QUATERNARY_MEMORY_CD8_TCELL_UP	170	Down	0.000696542	0.0120793
GSE39152_BRAIN_VS_SPLEEN_CD103_NEG_MEMORY_CD8_TCELL_UP	192	Down	0.00069939	0.012111
GSE369_SOCS3_KO_VS_WT_LIVER_POST_IL6_INJECTION_DN	190	Down	0.00069973	0.012111
GSE22140_GERMFREE_VS_SPF_MOUSE_CD4_TCELL_UP	193	Down	0.000710013	0.0122724
RASHI_RESPONSE_TO_IONIZING_RADIATION_6	79	Down	0.000710434	0.0122724
GRABARCZYK_BCL11B_TARGETS_UP	71	Down	0.000715121	0.0123414
GSE9988_ANTI_TREM1_VS_VEHICLE_TREATED_MONOCYTES_DN	186	Down	0.000720961	0.0124301
GSE14769_UNSTIM_VS_240MIN_LPS_BMDM_DN	190	Down	0.000723722	0.0124657
GO_REGULATION_OF_SMOOTH_MUSCLE_CELL_PROLIFERATION	96	Down	0.000726473	0.0125009
GSE5589_LPS_VS_LPS_AND_IL10_STIM_IL10_KO_MACROPHAGE_45MIN_DN	181	Down	0.000738355	0.0126931
GO_ZYMOGEN_ACTIVATION	101	Down	0.000740095	0.0127108
GO_RESPONSE_TO_TUMOR_NECROSIS_FACTOR	214	Down	0.000743323	0.0127539
PID_TRAIL_PATHWAY	28	Down	0.000747043	0.0128054
GSE3982_BCELL_VS_CENT_MEMORY_CD4_TCELL_UP	184	Down	0.000750676	0.0128553
GSE20366_EX_VIVO_VS_DEC205_CONVERSION_NAIVE_CD4_TCELL_UP	182	Down	0.000755955	0.012911
GSE43863_DAY6_EFF_VS_DAY150_MEM_TFH_CD4_TCELL_UP	187	Down	0.000756052	0.012911
GO_T_CELL_ACTIVATION_INVOLVED_IN_IMMUNE_RESPONSE	45	Down	0.000757292	0.012911
MARIADASON_RESPONSE_TO_BUTYRATE_CURCUMIN_SULINDAC_TSA_1	9	Down	0.000757911	0.012911
GSE28737_WT_VS_BCL6_KO_FOLLICULAR_BCELL_DN	190	Down	0.00075824	0.012911
BIOCARTA_TNFR2_PATHWAY	17	Down	0.000758279	0.012911
MODULE_407	13	Down	0.00076367	0.0129904
GO_REGULATION_OF_ALPHA_BETA_T_CELL_PROLIFERATION	21	Down	0.000767344	0.0130358
GSE16385_ROSIGLITAZONE_IL4_VS_IFNG_TNF_STIM_MACROPHAGE_UP	190	Down	0.000767799	0.0130358
PID_IL23_PATHWAY	33	Down	0.000774898	0.0131437
GSE29618_BCELL_VS_MDC_UP	179	Down	0.000779644	0.0132117
GSE10325_CD4_TCELL_VS_BCELL_UP	188	Down	0.000783814	0.0132629
chr13q14	90	Up	0.000784155	0.0132629
GSE17974_CTRL_VS_ACT_IL4_AND_ANTI_IL12_24H_CD4_TCELL_UP	167	Down	0.000785423	0.0132717
GSE25085_FETAL_BM_VS_ADULT_BM_SP4_THYMIC_IMPLANT_UP	186	Down	0.000788197	0.0132936
GSE2128_CTRL_VS_MIMETOPE_NEGATIVE_SELECTION_DP_THYMOCYTE_NOD_UP	183	Down	0.000788212	0.0132936
GSE4748_CTRL_VS_CYANOBACTERIUM_LPSLIKE_STIM_DC_3H_UP	185	Down	0.000789344	0.0133001
KIM_LIVER_CANCER_POOR_SURVIVAL_UP	20	Down	0.000792356	0.0133382
GSE42088_UNINF_VS_LEISHMANIA_INF_DC_24H_UP	195	Down	0.000801417	0.013478
GSE46606_DAY1_VS_DAY3_CD40L_IL2_IL5_STIMULATED_BCELL_DN	181	Down	0.000805833	0.0135395
YIH_RESPONSE_TO_ARSENITE_C2	18	Down	0.000809129	0.0135559
chr9q21	48	Down	0.000809478	0.0135559
MODULE_300	32	Down	0.000809546	0.0135559
GSE21033_CTRL_VS_POLYIC_STIM_DC_12H_UP	147	Down	0.000809855	0.0135559
BERENJENO_TRANSFORMED_BY_RHOA_FOREVER_UP	19	Down	0.000811684	0.0135738
GSE37532_VISCERAL_ADIPOSE_TISSUE_VS_LN_DERIVED_PPARG_KO_TREG_CD4_TCELL_UP	165	Down	0.000816665	0.0136257
GSE33292_WT_VS_TCF1_KO_DN3_THYMOCYTE_UP	182	Down	0.000816826	0.0136257
GO_REGULATION_OF_TOLL_LIKE_RECEPTOR_4_SIGNALING_PATHWAY	15	Down	0.000817083	0.0136257
GO_LUMENAL_SIDE_OF_MEMBRANE	30	Down	0.000831401	0.0138515
GSE1791_CTRL_VS_NEUROMEDINU_IN_T_CELL_LINE_3H_UP	156	Down	0.000832318	0.0138538
GO_REGULATION_OF_LEUKOCYTE_MEDIATED_IMMUNITY	147	Down	0.000834383	0.0138752
NAKAMURA_METASTASIS	44	Down	0.000840108	0.0139543
IVANOVA_HEMATOPOIESIS_LATE_PROGENITOR	495	Down	0.000840705	0.0139543
GSE19772_HCMV_INFL_VS_HCMV_INF_MONOCYTES_AND_PI3K_INHIBITION_DN	192	Down	0.0008434	0.013986
GSE24210_RESTING_TREG_VS_TCONV_UP	186	Down	0.000845232	0.0139961
PODAR_RESPONSE_TO_ADAPHOSTIN_UP	143	Down	0.000845583	0.0139961
WANG_RESPONSE_TO_BEXAROTENE_DN	29	Down	0.000847313	0.0140111
GO_NEGATIVE_REGULATION_OF_IMMUNE_SYSTEM_PROCESS	340	Down	0.00084882	0.0140111
BIOCARTA_TOLL_PATHWAY	37	Down	0.000848849	0.0140111
GO_POSITIVE_REGULATION_OF_ALPHA_BETA_T_CELL_DIFFERENTIATION	36	Down	0.000855609	0.0141031
GSE16266_LPS_VS_HEATSHOCK_AND_LPS_STIM_MEF_DN	181	Down	0.000856007	0.0141031
GO_NEGATIVE_REGULATION_OF_EXTRINSIC_APOPTOTIC_SIGNALING_PATHWAY_VIA_DEATH_DOMAIN_RECEPTORS	29	Down	0.00085707	0.0141076
BIOCARTA_PARKIN_PATHWAY	11	Down	0.000860607	0.0141527
GO_REGULATION_OF_MEMBRANE_PROTEIN_ECTODOMAIN_PROTEOLYSIS	20	Down	0.00086563	0.0142101
REACTOME_CITRIC_ACID_CYCLE_TCA_CYCLE	20	Up	0.000865692	0.0142101
GO_REGULATION_OF_CYTOKINE_PRODUCTION_INVOLVED_IN_IMMUNE_RESPONSE	53	Down	0.000869511	0.0142587
HALLMARK_EPITHELIAL_MESENCHYMAL_TRANSITION	194	Down	0.000870253	0.0142587
BERENJENO_TRANSFORMED_BY_RHOA_FOREVER_DN	29	Down	0.00087389	0.0143051
GSE43863_TFH_VS_LY6C_LOW_CXCR5NEG_EFFECTOR_CD4_TCELL_UP	184	Down	0.000877906	0.0143546
GOLDRATH_NAIVE_VS_MEMORY_CD8_TCELL_DN	192	Down	0.000878522	0.0143546
TAVOR_CEBPA_TARGETS_UP	48	Down	0.000887873	0.0144941
GO_POSITIVE_REGULATION_OF_ALPHA_BETA_T_CELL_PROLIFERATION	18	Down	0.000889142	0.0145015
PILON_KLF1_TARGETS_DN	1863	Down	0.000891934	0.0145337
GO_MYELOID_CELL_DIFFERENTIATION	176	Down	0.000899339	0.014641
GSE6092_UNSTIM_VS_IFNG_STIM_ENDOTHELIAL_CELL_DN	180	Down	0.000901558	0.0146637
GSE41176_UNSTIM_VS_ANTI_IGM_STIM_TAK1_KO_BCELL_24H_DN	180	Down	0.000903582	0.0146832
GO_POSITIVE_REGULATION_OF_LEUKOCYTE_MEDIATED_IMMUNITY	79	Down	0.000908251	0.0147456
NIKOLSKY_BREAST_CANCER_11Q12_Q14_AMPLICON	143	Up	0.000911798	0.0147897
GSE37416_CTRL_VS_6H_F_TULARENSIS_LVS_NEUTROPHIL_DN	172	Down	0.000921344	0.014931
GO_PEPTIDASE_ACTIVATOR_ACTIVITY	36	Down	0.00092713	0.0150111
GSE39864_WT_VS_GATA3_KO_TREG_UP	187	Down	0.000932774	0.0150887
GSE13484_12H_UNSTIM_VS_YF17D_VACCINE_STIM_PBMC_DN	187	Down	0.000933761	0.015091
MOOTHA_HUMAN_MITODB_6_2002	413	Up	0.000936852	0.0151272
GSE3982_MAST_CELL_VS_BASOPHIL_DN	177	Down	0.000938776	0.0151446
REACTOME_IL_6_SIGNALING	10	Down	0.000940161	0.0151532
WIERENGA_STAT5A_TARGETS_UP	199	Down	0.000944778	0.0152138
GO_RESPONSE_TO_PROTOZOAN	19	Down	0.000947611	0.0152457
GSE9988_LPS_VS_LPS_AND_ANTI_TREM1_MONOCYTE_DN	172	Down	0.000951444	0.0152935
GROSS_HYPOXIA_VIA_ELK3_AND_HIF1A_UP	134	Down	0.000954793	0.015326
BOSCO_ALLERGEN_INDUCED_TH2_ASSOCIATED_MODULE	136	Down	0.000955184	0.015326
KEGG_RENAL_CELL_CARCINOMA	66	Down	0.000956829	0.0153385
GO_POSITIVE_REGULATION_OF_TYPE_2_IMMUNE_RESPONSE	14	Down	0.000958047	0.0153443
PETROVA_ENDOTHELIUM_LYMPHATIC_VS_BLOOD_DN	155	Down	0.000965581	0.015451
GSE13484_UNSTIM_VS_12H_YF17D_VACCINE_STIM_PBMC_DN	184	Down	0.00096729	0.0154645
GSE9960_HEALTHY_VS_GRAM_POS_SEPSIS_PBMC_DN	178	Down	0.000972192	0.0155289
GSE3982_BCELL_VS_BASOPHIL_DN	180	Down	0.000974095	0.0155345
GSE7219_UNSTIM_VS_LPS_AND_ANTI_CD40_STIM_NIK_NFKB2_KO_DC_UP	172	Down	0.000974286	0.0155345
GSE45365_NK_CELL_VS_CD11B_DC_MCMV_INFECTION_DN	187	Down	0.000976506	0.015556
GSE21360_SECONDARY_VS_QUATERNARY_MEMORY_CD8_TCELL_DN	154	Down	0.000978701	0.015577
ONO_FOXP3_TARGETS_DN	39	Down	0.000988219	0.015712
GNF2_HAT1	50	Down	0.000988947	0.015712
GSE21360_NAIVE_VS_QUATERNARY_MEMORY_CD8_TCELL_UP	194	Down	0.000991156	0.0157331
MODULE_562	20	Down	0.000994337	0.0157695
MODULE_165	77	Down	0.00100101	0.0158612
GSE36476_CTRL_VS_TSST_ACT_16H_MEMORY_CD4_TCELL_YOUNG_UP	184	Down	0.00100211	0.0158645
chr9q22	77	Down	0.00100683	0.0159251
GSE39556_UNTREATED_VS_3H_POLYIC_INJ_MOUSE_CD8A_DC_UP	188	Down	0.0010115	0.0159848
GSE23505_UNTREATED_VS_4DAY_IL6_IL1_IL23_TREATED_CD4_TCELL_UP	185	Down	0.00101348	0.0160018
KLEIN_TARGETS_OF_BCR_ABL1_FUSION	43	Down	0.0010147	0.0160069
YAN_ESCAPE_FROM_ANOIKIS	24	Down	0.00101973	0.0160721
GO_POSITIVE_REGULATION_OF_ERYTHROCYTE_DIFFERENTIATION	23	Down	0.0010213	0.0160825
GSE22886_CD8_VS_CD4_NAIVE_TCELL_UP	189	Down	0.00102435	0.0161139
SHAFFER_IRF4_TARGETS_IN_ACTIVATED_B_LYMPHOCYTE	77	Down	0.0010251	0.0161139
GSE36009_WT_VS_NLRP10_KO_DC_UP	187	Down	0.00102633	0.0161191
GO_DETECTION_OF_MOLECULE_OF_BACTERIAL_ORIGIN	11	Down	0.0010294	0.016153
GSE45365_WT_VS_IFNAR_KO_CD8A_DC_DN	185	Down	0.00103135	0.0161694
GO_MYELOID_LEUKOCYTE_MEDIATED_IMMUNITY	38	Down	0.00103461	0.0161921
GSE11961_MARGINAL_ZONE_BCELL_VS_GERMINAL_CENTER_BCELL_DAY7_DN	183	Down	0.00103591	0.0161921
GOLDRATH_ANTIGEN_RESPONSE	330	Down	0.00103653	0.0161921
DUTTA_APOPTOSIS_VIA_NFKB	32	Down	0.00103789	0.0161921
SHIN_B_CELL_LYMPHOMA_CLUSTER_6	10	Down	0.00103792	0.0161921
DAUER_STAT3_TARGETS_DN	50	Down	0.00103826	0.0161921
GUTIERREZ_CHRONIC_LYMPHOCYTIC_LEUKEMIA_UP	11	Down	0.00104389	0.0162657
GNF2_IL2RB	37	Down	0.00104945	0.016338
GO_NADH_DEHYDROGENASE_COMPLEX	42	Up	0.00105348	0.0163865
REACTOME_BINDING_AND_ENTRY_OF_HIV_VIRION	5	Down	0.00105841	0.0164487
GSE21063_WT_VS_NFATC1_KO_3H_ANTI_IGM_STIM_BCELL_DN	183	Down	0.00106749	0.0165754
PID_FCER1_PATHWAY	57	Down	0.00107009	0.0166012
PID_CXCR3_PATHWAY	42	Down	0.00107861	0.0167189
GSE22432_PDC_VS_TGFB1_TREATEDCOMMON_DC_PROGENITOR_DN	188	Down	0.00108437	0.0167825
GO_GLYCOSYLCERAMIDE_METABOLIC_PROCESS	12	Down	0.0010846	0.0167825
GSE17721_LPS_VS_CPG_6H_BMDC_UP	187	Down	0.00108955	0.0168445
BOWIE_RESPONSE_TO_EXTRACELLULAR_MATRIX	17	Down	0.00109198	0.0168519
BIOCARTA_IL2RB_PATHWAY	38	Down	0.00109218	0.0168519
GSE2706_UNSTIM_VS_8H_LPS_DC_DN	178	Down	0.00109286	0.0168519
UROSEVIC_RESPONSE_TO_IMIQUIMOD	23	Down	0.00109719	0.0169039
REACTOME_IL_7_SIGNALING	11	Down	0.00110018	0.0169354
GNF2_MYL2	29	Up	0.00110578	0.0170069
[truncated: 16,652 more rows]

## Sheet: sign_A_FACS
ID	logFC	CI.L	CI.R	AveExpr	t	P.Value	adj.P.Val	B
[truncated: 43 more rows]

## Sheet: sign_B_FACS
ID	logFC	CI.L	CI.R	AveExpr	t	P.Value	adj.P.Val	B
[truncated: 43 more rows]

[truncated: 7 more sheets: sign_T_FACS, sign_A_IF, sign_A_Lum, sign_S_Lum, sign_A_Prot, sign_RNAseq_CLs, sign_KEGG_CLs]
