# Supplementary material for: NECTIN4 (PVRL4) as Putative Therapeutic Target for a Specific Subtype of High Grade Serous Ovarian Cancer—An Integrative Multi-Omics Approach
Source: Cancers (Basel). 2019 May 20;11(5):698. doi: 10.3390/cancers11050698 (PMC6562934; doi:10.3390/cancers11050698)
Supplement: Supplementary file 1 [file cancers-11-00698-s001.zip › cancers-491103-suppl-final/Tables S1 and S2/SuppTableS1.xlsx]

## Sheet: PM_AS_TCGAnetworks
Cluster	NGenes	AS.Direction	AS.PValue	PM.Direction	PM.PValue	combined FDR	Direction	Link
c1_160	37	Up	0.33236	Up	3.91905e-14	2.80421e-10	Same	c1_160
c1_32	165	Up	1e-05	Up	3.62293e-09	3.7793e-10	Same	c1_32
c1_143	38	Up	1e-05	Up	7.97833e-09	5.41122e-10	Same	c1_143
c1_400	22	Up	1e-05	Up	2.26442e-08	1.11329e-09	Same
c1_297	86	Down	0.03996	Down	9.31362e-12	1.43967e-09	Same
c1_42	115	Up	0.00651	Up	9.21577e-11	1.9028e-09	Same
c1_54	72	Down	0.94665	Down	7.49976e-13	1.91891e-09	Same
c1_247	16	Up	1e-05	Up	1.06244e-07	2.46343e-09	Same
c1_39	96	Up	0.04494	Up	2.65515e-11	2.46343e-09	Same
c1_75	69	Up	1e-05	Up	2.27848e-07	4.13733e-09	Same
c1_134	30	Up	0.12618	Up	8.36546e-11	1.62004e-08	Same
c1_202	33	Up	0.77886	Down	1.45889e-11	1.62004e-08	Different
c1_365	19	Up	0.05804	Up	3.73264e-10	2.78096e-08	Same
c1_30	127	Up	0.11275	Up	2.72025e-10	3.60615e-08	Same
c1_25	122	Up	0.01482	Up	3.56139e-09	5.6672e-08	Same
c1_166	60	Up	0.00535	Up	1.13239e-08	6.06439e-08	Same
c1_263	36	Down	0.01987	Down	4.56379e-09	8.40294e-08	Same
c1_168	34	Up	0.57147	Up	1.71542e-10	8.55149e-08	Same
c1_58	61	Down	0.49966	Down	2.1087e-10	8.68124e-08	Same
c1_44	83	Down	0.0027	Down	4.58273e-08	9.62019e-08	Same
c1_655	29	Up	0.62437	Down	2.11746e-10	9.76231e-08	Different
c1_21	125	Down	0.35488	Down	4.06141e-10	1.01221e-07	Same
c1_34	64	Up	0.01618	Up	1.3657e-08	1.45755e-07	Same
c1_100	19	Up	0.00083	Up	2.8837e-07	1.50778e-07	Same
c1_112	36	Down	0.00048	Down	7.44407e-07	2.1235e-07	Same
c1_69	54	Up	0.36531	Down	1.469e-09	3.01174e-07	Different
c1_194	34	Up	0.01651	Up	4.2261e-08	3.72648e-07	Same
c1_342	32	Down	0.00105	Down	8.78533e-07	4.6907e-07	Same
c1_117	51	Up	0.01478	Up	9.58196e-08	6.81641e-07	Same
c1_133	44	Up	0.03259	Up	5.12571e-08	7.71214e-07	Same
c1_23	106	Up	0.51165	Up	3.92082e-09	8.88546e-07	Same
c1_114	59	Up	0.70907	Up	3.53779e-09	1.03687e-06	Same
c1_562	43	Down	0.00887	Down	2.84022e-07	1.03687e-06	Same
c1_146	47	Up	0.02222	Up	1.55128e-07	1.35619e-06	Same
c1_236	28	Up	0.25615	Down	2.59788e-08	2.39333e-06	Different
c1_248	52	Up	1e-05	Up	0.000654315	2.39333e-06	Same
c1_508	18	Down	0.00059	Down	1.36125e-05	2.78381e-06	Same
c1_359	42	Down	0.16403	Up	5.29103e-08	2.91752e-06	Different
c1_432	12	Down	7e-05	Down	0.000190072	4.26281e-06	Same
c1_429	14	Down	0.81638	Down	1.7596e-08	4.46938e-06	Same
c1_673	11	Down	2e-05	Down	0.000823828	4.96532e-06	Same
c1_64	29	Up	6e-05	Up	0.000316135	5.53854e-06	Same
c1_126	45	Down	0.12332	Up	1.76724e-07	6.13646e-06	Different
c1_55	71	Down	0.13447	Down	1.65113e-07	6.13646e-06	Same
c1_398	17	Up	0.03716	Up	6.29183e-07	6.30082e-06	Same
c1_51	88	Up	0.03992	Up	6.27903e-07	6.58342e-06	Same
c1_348	23	Up	0.11732	Up	2.28807e-07	6.87478e-06	Same
c1_161	34	Down	0.03029	Down	1.21538e-06	9.07357e-06	Same
c1_122	41	Up	1e-05	Up	0.00447611	1.04768e-05	Same
c1_339	58	Down	0.67014	Down	6.64969e-08	1.04768e-05	Same
c1_28	109	Up	0.00025	Up	0.000320306	1.77789e-05	Same
c1_111	88	Down	0.96071	Down	1.15131e-07	2.34656e-05	Same
c1_319	149	Down	2e-05	Down	0.00560007	2.34656e-05	Same
c1_223	16	Up	0.00016	Up	0.000739777	2.42604e-05	Same
c1_277	62	Up	0.51995	Down	2.32599e-07	2.43067e-05	Different
c1_165	40	Up	0.02343	Up	5.91003e-06	2.71147e-05	Same
c1_141	37	Up	0.0004	Up	0.000430312	3.26841e-05	Same
c1_210	39	Down	0.55464	Down	3.66641e-07	3.75666e-05	Same
c1_543	426	Up	0.00801	Down	3.49094e-05	4.97952e-05	Different
c1_592	12	Down	0.18362	Down	1.61777e-06	5.18221e-05	Same
c1_371	16	Up	0.00016	Up	0.00218562	5.93951e-05	Same
c1_596	14	Up	0.11054	Up	3.2889e-06	6.06037e-05	Same
c1_586	129	Down	6e-05	Down	0.006526	6.39349e-05	Same
c1_761	218	Up	0.01033	Down	4.0917e-05	6.76068e-05	Different
c1_610	15	Down	0.05736	Up	1.1092e-05	9.75868e-05	Different
c1_364	19	Up	0.02214	Up	3.38221e-05	0.000111908	Same
c1_393	17	Down	0.07814	Down	1.00469e-05	0.000115212	Same
c1_90	171	Down	3e-05	Down	0.0276607	0.000119547	Same
c1_522	18	Up	0.55708	Down	1.64834e-06	0.000127641	Different
c1_692	349	Up	0.0119	Down	7.70087e-05	0.000127641	Different
c1_430	18	Up	0.35878	Down	2.88351e-06	0.000140645	Different
c1_177	9	Up	1e-05	Down	0.115647	0.000153868	Different
c1_336	25	Down	0.32349	Down	4.0055e-06	0.000168719	Same
c1_139	47	Up	0.00181	Up	0.000737051	0.000171018	Same
c1_124	37	Up	0.00036	Up	0.00381076	0.000173187	Same
c1_568	49	Down	0.03642	Down	3.91476e-05	0.000177148	Same
c1_503	6	Up	0.00011	Up	0.013987	0.000187689	Same
c1_484	75	Down	0.16649	Down	1.11492e-05	0.00022062	Same
c1_7	1572	Down	1e-05	Down	0.193236	0.00022612	Same
c1_18	243	Up	0.10662	Up	1.85574e-05	0.000228253	Same
c1_389	8	Up	0.01409	Up	0.000189192	0.000297319	Same
c1_290	71	Down	0.07533	Down	3.70644e-05	0.000306583	Same
c1_203	15	Down	0.81724	Down	3.64572e-06	0.000321693	Same
c1_435	10	Down	0.18283	Down	1.70296e-05	0.000331105	Same
c1_448	8	Up	0.00012	Up	0.0271542	0.000341306	Same
c1_13	1018	Down	1e-05	Down	0.331377	0.000342635	Same
c1_209	21	Down	0.4475	Down	8.1622e-06	0.000370658	Same
c1_140	29	Up	0.00059	Up	0.00644012	0.000380089	Same
c1_201	38	Down	0.65474	Down	5.97825e-06	0.000386294	Same
c1_363	24	Up	0.06104	Up	6.90292e-05	0.000408962	Same
c1_5	778	Up	1e-05	Down	0.534124	0.000503629	Different
c1_591	29	Down	0.20724	Down	2.69023e-05	0.000515972	Same
c1_89	846	Down	1e-05	Down	0.561366	0.000515972	Same
c1_377	13	Up	0.04526	Up	0.0001309	0.000530886	Same
c1_714	50	Down	0.39185	Up	1.50934e-05	0.000530886	Different
c1_149	43	Up	4e-05	Down	0.150956	0.000534659	Different
c1_159	58	Up	0.02282	Up	0.000268157	0.000535705	Same
c1_148	36	Up	0.00252	Up	0.00260864	0.000552408	Same
c1_284	28	Up	0.00674	Up	0.00099117	0.000552408	Same
c1_314	691	Down	1e-05	Down	0.662118	0.000552408	Same
c1_507	17	Down	0.48906	Down	1.33011e-05	0.000552408	Same
c1_584	9	Down	1e-05	Down	0.640469	0.000552408	Same
c1_8	5296	Up	0.00039	Up	0.0175158	0.000558418	Same
c1_222	12	Up	0.0001	Up	0.0708515	0.000571986	Same
c1_205	26	Down	0.00064	Down	0.011411	0.000578468	Same
c1_95	124	Up	0.33584	Up	2.18019e-05	0.000578468	Same
c1_425	7	Up	0.01958	Up	0.000382614	0.000585291	Same
c1_40	130	Down	0.19949	Down	4.03944e-05	0.000620182	Same
c1_357	16	Up	0.0011	Up	0.0076231	0.000637439	Same
c1_583	660	Down	1e-05	Down	0.860227	0.000646676	Same
c1_11	455	Up	7e-05	Up	0.137229	0.000703056	Same
c1_731	645	Down	1e-05	Down	0.959456	0.000703056	Same
c1_57	45	Up	0.00252	Up	0.00430612	0.000779533	Same
c1_151	22	Up	0.61246	Down	1.82868e-05	0.000795484	Different
c1_539	24	Down	0.01126	Down	0.00104404	0.000824476	Same
c1_356	12	Up	0.00039	Up	0.0307891	0.000833447	Same
c1_380	14	Up	0.00024	Up	0.0517912	0.000852977	Same
c1_41	32	Up	0.17902	Up	7.69429e-05	0.000929397	Same
c1_266	16	Up	0.06376	Up	0.000219896	0.000933797	Same
c1_639	10	Up	2e-05	Down	0.705061	0.000933797	Different
c1_208	10	Up	0.00108	Up	0.0145391	0.00102211	Same
c1_53	57	Up	0.91158	Up	1.77265e-05	0.00104075	Same
c1_455	25	Up	8e-05	Down	0.209557	0.00106769	Different
c1_590	28	Up	0.64593	Down	2.66858e-05	0.00108641	Different
c1_460	27	Up	0.30862	Up	6.34655e-05	0.00121155	Same
c1_771	29	Up	0.00162	Down	0.0123242	0.00122318	Different
c1_293	95	Down	0.15489	Up	0.000134873	0.00124531	Different
c1_419	10	Down	0.05489	Down	0.000379614	0.00124531	Same
c1_45	147	Up	0.00484	Up	0.00428875	0.00124531	Same
c1_2	2387	Down	3e-05	Up	0.7165	0.00126841	Different
c1_523	18	Up	0.7373	Down	3.02672e-05	0.00130263	Different
c1_729	22	Down	3e-05	Down	0.853746	0.00146627	Same
c1_603	12	Up	0.41879	Up	6.2207e-05	0.00147803	Same
c1_695	11	Up	0.00017	Down	0.16064	0.00153152	Different
c1_703	32	Up	0.00426	Down	0.00655117	0.0015506	Different
c1_345	7	Up	0.00033	Up	0.0958757	0.00172591	Same
c1_192	46	Up	0.00038	Up	0.0845347	0.00173721	Same
c1_702	24	Up	0.8829	Down	4.18094e-05	0.00195752	Different
c1_376	17	Up	0.02028	Up	0.0018355	0.00195832	Same
c1_329	15	Up	0.00049	Down	0.0769377	0.00196694	Different
c1_144	22	Up	0.08502	Down	0.000454131	0.0019959	Different
c1_35	80	Up	0.0001	Up	0.390093	0.00200048	Same
c1_108	35	Up	0.77796	Down	5.50775e-05	0.00214859	Different
c1_94	9	Up	9e-05	Up	0.474999	0.00214859	Same
c1_255	238	Down	0.54665	Down	8.18931e-05	0.00222049	Same
c1_300	84	Down	0.00396	Down	0.0121954	0.00236264	Same
c1_123	18	Up	0.00643	Up	0.00839434	0.00259598	Same
c1_563	15	Down	0.07573	Down	0.000753106	0.00271061	Same
c1_349	24	Up	0.01225	Up	0.00491475	0.00282793	Same
c1_103	24	Up	0.00536	Down	0.0113249	0.00283003	Different
c1_560	20	Down	0.20156	Down	0.000306174	0.00283493	Same
c1_765	14	Up	0.07135	Down	0.000864263	0.00283493	Different
c1_378	15	Up	0.04543	Up	0.00141414	0.00290551	Same
c1_587	20	Down	0.00035	Down	0.183803	0.00290551	Same
c1_545	100	Up	0.15754	Down	0.000424124	0.00298763	Different
c1_392	17	Down	0.01963	Down	0.00345319	0.00300747	Same
c1_550	83	Down	0.31256	Up	0.000220981	0.00303951	Different
c1_394	29	Down	0.71597	Down	9.75596e-05	0.00305114	Same
c1_147	16	Up	0.04357	Up	0.0016581	0.00310632	Same
c1_308	8	Down	0.00019	Up	0.378794	0.00310632	Different
c1_235	25	Up	0.63723	Down	0.000129945	0.00349248	Different
c1_354	30	Up	0.35646	Up	0.000256564	0.00379689	Same
c1_679	19	Up	0.03847	Down	0.00242882	0.00384735	Different
c1_193	11	Down	0.0004	Down	0.239319	0.00389379	Same
c1_530	32	Up	0.03883	Down	0.00247168	0.00389379	Different
c1_367	19	Up	0.02782	Up	0.00386435	0.00428735	Same
c1_116	35	Up	0.18968	Up	0.00057384	0.00430952	Same
c1_653	37	Up	0.043	Down	0.00264566	0.00445787	Different
c1_197	43	Down	0.00127	Up	0.0934341	0.00460295	Different
c1_291	126	Up	0.15649	Down	0.000842227	0.00502938	Different
c1_742	19	Up	0.00805	Down	0.0167612	0.00510653	Different
c1_502	13	Down	0.10519	Down	0.00129948	0.0051365	Same
c1_118	22	Up	0.3043	Up	0.000481555	0.00543614	Same
c1_346	15	Up	0.05361	Up	0.00275718	0.00544713	Same
c1_233	19	Down	0.1507	Down	0.000999014	0.00550604	Same
c1_206	11	Up	0.32109	Down	0.000474391	0.00550862	Different
c1_492	11	Down	0.00024	Up	0.635618	0.00550862	Different
c1_358	11	Up	0.00018	Up	0.861346	0.005558	Same
c1_286	113	Up	0.02408	Down	0.00701005	0.00595008	Different
c1_694	6	Up	0.14548	Down	0.00116426	0.00595008	Different
c1_551	11	Down	0.00259	Up	0.0672224	0.00606511	Different
c1_113	46	Up	0.42928	Up	0.000450601	0.00655665	Same
c1_189	28	Down	0.13378	Down	0.00145478	0.00655665	Same
c1_688	52	Up	0.08262	Down	0.00235405	0.00655665	Different
c1_85	193	Down	0.05175	Down	0.00374998	0.00655665	Same
c1_716	49	Down	0.00421	Down	0.0488895	0.00685637	Same
c1_433	13	Up	0.00149	Up	0.140118	0.00690713	Same
c1_207	34	Up	0.00596	Up	0.0358319	0.00701095	Same
c1_49	54	Up	0.63611	Up	0.000344514	0.00713685	Same
c1_68	38	Down	0.01956	Down	0.0115732	0.00730805	Same
c1_622	18	Down	0.00317	Up	0.0743261	0.00753436	Different
c1_59	64	Up	0.91445	Down	0.00026498	0.00768505	Different
c1_195	45	Up	0.29289	Up	0.000882737	0.00805896	Same
c1_212	29	Down	0.11446	Down	0.00225861	0.00805896	Same
c1_588	12	Up	0.00038	Up	0.689036	0.00810854	Same
c1_683	14	Up	0.00035	Down	0.816397	0.00872052	Different
c1_115	11	Up	0.00086	Up	0.33955	0.00884575	Same
c1_232	10	Down	0.00031	Down	0.975506	0.00907944	Same
c1_369	13	Up	0.0351	Up	0.00889284	0.0092921	Same
c1_26	82	Up	0.12149	Up	0.00271477	0.00970995	Same
c1_390	15	Up	0.01612	Up	0.0207507	0.00978355	Same
c1_538	32	Down	0.06591	Down	0.00531421	0.0101416	Same
c1_660	19	Up	0.13154	Down	0.00268998	0.0101832	Different
c1_179	68	Up	0.10351	Up	0.00350726	0.0103669	Same
c1_379	21	Up	0.02269	Up	0.0164113	0.0105514	Same
c1_504	15	Up	0.00215	Down	0.174909	0.0105923	Different
c1_488	38	Up	0.19732	Down	0.00195458	0.0107802	Different
c1_489	16	Up	0.03791	Down	0.0103948	0.0109351	Different
c1_569	34	Down	0.00076	Up	0.528268	0.0110642	Different
c1_546	34	Down	0.75527	Up	0.000536715	0.0111058	Different
c1_633	10	Up	0.01307	Up	0.0326924	0.0115814	Same
c1_292	776	Up	0.0078	Down	0.055568	0.0116734	Different
c1_385	20	Down	0.25183	Up	0.0017779	0.0119573	Different
c1_404	16	Up	0.00481	Up	0.0996691	0.0125847	Same
c1_723	15	Up	0.00627	Up	0.0761434	0.0125847	Same
c1_14	107	Down	0.02224	Down	0.0220387	0.0127741	Same
c1_157	36	Down	0.56883	Up	0.000890773	0.0130941	Different
c1_211	24	Up	0.01184	Down	0.0435376	0.0132335	Different
c1_471	5	Down	0.21652	Up	0.00245851	0.0135522	Different
c1_351	12	Up	0.74014	Up	0.000724435	0.0135771	Same
c1_541	60	Up	0.10105	Down	0.00542666	0.0137863	Different
c1_199	15	Down	0.75566	Up	0.000737204	0.0139164	Different
c1_218	35	Up	0.15859	Up	0.00354807	0.013977	Same
c1_258	43	Down	0.00088	Up	0.647105	0.0139995	Different
c1_452	9	Up	0.00616	Down	0.0919804	0.0139995	Different
c1_200	41	Up	0.8236	Up	0.000716499	0.0143824	Same
c1_31	55	Up	0.03403	Up	0.0176901	0.014573	Same
c1_410	34	Down	0.07139	Up	0.00849793	0.0146082	Different
c1_270	51	Up	0.0007	Down	0.960395	0.0159205	Different
c1_252	36	Up	0.58527	Down	0.00119543	0.0164174	Different
c1_614	7	Down	0.0437	Down	0.0161949	0.0165119	Same
c1_515	18	Up	0.00085	Down	0.838808	0.0165483	Different
c1_426	7	Down	0.00214	Up	0.342897	0.0168268	Different
c1_52	87	Down	0.039	Up	0.0187408	0.0168268	Different
c1_512	42	Up	0.00633	Down	0.120536	0.0173392	Different
c1_4	4551	Up	0.02644	Down	0.0301225	0.0179279	Different
c1_152	19	Down	0.00819	Up	0.0978339	0.017947	Different
c1_399	35	Up	0.25862	Up	0.00312328	0.0179984	Same
c1_242	36	Up	0.00253	Down	0.338907	0.0188858	Different
c1_158	6	Down	0.00529	Down	0.166425	0.0192473	Same
c1_91	79	Down	0.00186	Down	0.478181	0.0193394	Same
c1_700	30	Up	0.07653	Up	0.012079	0.0199209	Same
c1_480	26	Up	0.47858	Down	0.00200194	0.0204697	Different
c1_397	23	Up	0.03515	Up	0.0284294	0.0211499	Same
c1_671	7	Down	0.546	Down	0.00185049	0.0212674	Same
c1_661	9	Up	0.83696	Down	0.00121758	0.0213401	Different
c1_105	182	Up	0.07232	Up	0.0146147	0.021853	Same
c1_598	14	Up	0.01005	Up	0.105026	0.021853	Same
c1_164	22	Down	0.05738	Down	0.0190568	0.0224203	Same
c1_498	14	Down	0.00166	Up	0.678069	0.0229014	Different
c1_500	50	Up	0.63323	Up	0.0018843	0.023999	Same
c1_167	13	Up	0.16514	Up	0.00749351	0.0246741	Same
c1_547	61	Down	0.61064	Up	0.00204224	0.0246807	Different
c1_553	66	Down	0.03017	Down	0.041404	0.0246807	Same
c1_599	9	Up	0.07538	Up	0.0170619	0.0252153	Same
c1_434	20	Up	0.0168	Up	0.081948	0.0266471	Same
c1_658	17	Down	0.54726	Down	0.00254582	0.0268194	Same
c1_670	9	Down	0.48964	Down	0.00286575	0.0268812	Same
c1_468	42	Up	0.0794	Up	0.0177516	0.0268816	Same
c1_83	358	Up	0.41104	Down	0.00345896	0.0269807	Different
c1_136	20	Up	0.01527	Up	0.0936721	0.0270183	Same
c1_119	66	Up	0.17163	Up	0.00891726	0.0282964	Same
c1_245	43	Up	0.2591	Up	0.00594815	0.0282964	Same
c1_321	53	Down	0.00226	Down	0.672511	0.0282964	Same
c1_597	8	Up	0.16921	Up	0.00906813	0.0282964	Same
c1_619	8	Up	0.01028	Up	0.150009	0.0282964	Same
c1_427	22	Down	0.31107	Up	0.00509114	0.0288479	Different
c1_533	10	Up	0.00269	Up	0.593943	0.0289602	Same
c1_478	18	Down	0.01204	Down	0.134259	0.0291457	Same
c1_135	29	Up	0.0533	Up	0.0306313	0.0292889	Same
c1_635	8	Up	0.02386	Down	0.0698556	0.0297074	Different
c1_154	33	Up	0.00185	Down	0.911929	0.0299098	Different
c1_662	6	Up	0.00398	Down	0.438935	0.0307124	Different
c1_27	49	Up	0.45659	Up	0.00391184	0.0311917	Same
c1_706	23	Down	0.78199	Up	0.00237564	0.032151	Different
c1_271	32	Up	0.02343	Up	0.0820764	0.0327453	Same
c1_428	18	Up	0.09782	Up	0.0198085	0.0327453	Same
c1_43	273	Up	0.04057	Up	0.0471039	0.0327453	Same
c1_437	21	Up	0.02464	Down	0.0777133	0.0327453	Different
c1_756	18	Down	0.02781	Down	0.0695292	0.0327453	Same
c1_536	59	Up	0.00269	Up	0.745342	0.033603	Same
c1_544	59	Up	0.04196	Up	0.0483409	0.0337475	Same
c1_567	57	Down	0.13315	Down	0.0152583	0.0337475	Same
c1_82	193	Up	0.00737	Down	0.287898	0.0349092	Different
c1_559	31	Up	0.05594	Down	0.0389083	0.0355569	Different
c1_529	80	Up	0.02912	Down	0.079764	0.0373373	Different
c1_62	91	Up	0.48377	Up	0.00478733	0.0373373	Same
c1_72	58	Up	0.01285	Down	0.18411	0.0377992	Different
c1_92	28	Up	0.25672	Up	0.0092983	0.0379585	Same
c1_528	15	Up	0.03353	Down	0.0719155	0.0379607	Different
c1_705	10	Down	0.0206	Up	0.117288	0.0379607	Different
c1_739	17	Down	0.17365	Down	0.0138204	0.0379607	Same
c1_169	83	Up	0.01275	Up	0.209255	0.0411852	Same
c1_84	1342	Up	0.04168	Down	0.0644163	0.041267	Different
c1_677	53	Up	0.03031	Down	0.0905586	0.0419114	Different
c1_273	50	Up	0.00489	Up	0.565907	0.0420618	Same
c1_322	25	Down	0.00782	Down	0.361771	0.0427184	Same
c1_525	16	Down	0.02925	Down	0.0989635	0.0434174	Same
c1_24	16	Up	0.00788	Up	0.376685	0.0442096	Same
c1_514	32	Up	0.00318	Down	0.966005	0.0453709	Different
c1_101	20	Down	0.22262	Up	0.014024	0.0456967	Different
c1_516	47	Up	0.54667	Down	0.00569877	0.0456967	Different
c1_19	75	Up	0.02886	Down	0.110236	0.0462621	Different
c1_228	25	Up	0.09323	Up	0.0343706	0.0462621	Same
c1_317	8	Down	0.0039	Down	0.820892	0.0462621	Same
c1_691	58	Up	0.49864	Down	0.0065214	0.0465397	Different
c1_77	44	Up	0.92568	Down	0.00350773	0.0465397	Different
c1_56	41	Up	0.39357	Down	0.00845018	0.0472844	Different
c1_465	7	Down	0.01267	Down	0.269439	0.0481908	Same
c1_726	10	Up	0.01185	Down	0.305571	0.0505016	Different
c1_10	2048	Up	0.17959	Down	0.0202892	0.0506073	Different
c1_773	11	Down	0.03571	Up	0.103269	0.0509615	Different
c1_109	18	Down	0.18681	Down	0.0203704	0.0518049	Same
c1_267	39	Down	0.33236	Up	0.0114836	0.0518049	Different
c1_467	20	Up	0.47189	Down	0.00808758	0.0518049	Different
c1_494	23	Up	0.05171	Up	0.0730329	0.0518049	Same
c1_176	25	Up	0.36424	Up	0.0106886	0.0525177	Same
c1_268	47	Up	0.20909	Up	0.0192383	0.0538217	Same
c1_386	9	Up	0.06593	Up	0.0641085	0.0557725	Same
c1_656	45	Down	0.01989	Down	0.212369	0.0557725	Same
c1_630	9	Up	0.01899	Up	0.224625	0.0560315	Same
c1_483	9	Up	0.01488	Up	0.287933	0.0560657	Same
c1_556	30	Down	0.69909	Down	0.00617451	0.0562457	Same
c1_153	22	Down	0.94562	Down	0.00462309	0.0566767	Same
c1_178	24	Up	0.01203	Up	0.376731	0.0582471	Same
c1_509	36	Down	0.25386	Up	0.018296	0.0592823	Different
c1_476	87	Up	0.52839	Down	0.00883444	0.059352	Different
c1_542	65	Up	0.49455	Down	0.00961788	0.0601149	Different
c1_440	16	Up	0.00956	Up	0.515724	0.0615836	Same
c1_9	2503	Up	0.02185	Down	0.225516	0.0615836	Different
c1_138	8	Up	0.01356	Up	0.366362	0.0616047	Same
c1_234	18	Down	0.00881	Down	0.563538	0.0616047	Same
c1_558	50	Up	0.02267	Down	0.222275	0.0621585	Different
c1_407	17	Up	0.53391	Up	0.0097323	0.0634037	Same
c1_708	32	Down	0.77132	Up	0.00671407	0.0634037	Different
c1_438	3	Up	0.02315	Down	0.228257	0.0641128	Different
c1_106	8	Up	0.32459	Up	0.0169704	0.0661919	Same
c1_33	68	Up	0.25426	Down	0.0218599	0.066495	Different
c1_323	21	Up	0.18965	Up	0.0294514	0.0665723	Same
c1_638	7	Up	0.01177	Down	0.490618	0.0682547	Different
c1_37	91	Up	0.03912	Up	0.149051	0.0686096	Same
c1_287	79	Up	0.03578	Up	0.170515	0.0706378	Same
c1_680	12	Up	0.05313	Down	0.114731	0.0706378	Different
c1_760	24	Up	0.27927	Down	0.0217821	0.0706378	Different
c1_744	29	Down	0.02394	Down	0.260812	0.0718084	Same
c1_294	103	Down	0.16032	Down	0.0399614	0.0731563	Same
c1_782	6	Up	0.00915	Down	0.709803	0.0737814	Different
c1_81	1071	Up	0.01475	Down	0.447295	0.0745405	Different
c1_698	11	Up	0.25654	Down	0.0258565	0.0746613	Different
c1_87	386	Up	0.01807	Up	0.370914	0.0750949	Same
c1_254	41	Up	0.00743	Down	0.924711	0.0764431	Different
c1_274	80	Up	0.16799	Down	0.041617	0.0773386	Different
c1_16	108	Down	0.01328	Up	0.592662	0.0846209	Different
c1_171	28	Up	0.52222	Down	0.0150003	0.0846209	Different
c1_98	33	Up	0.60178	Up	0.0130799	0.0846209	Same
c1_285	11	Up	0.25309	Down	0.0314512	0.085171	Different
c1_704	31	Up	0.29552	Down	0.0277803	0.0871324	Different
c1_36	113	Down	0.94268	Down	0.00888305	0.0883248	Same
c1_712	35	Up	0.29631	Up	0.028441	0.0885437	Same
c1_128	28	Up	0.0346	Up	0.249985	0.0902169	Same
c1_259	63	Down	0.97003	Up	0.0089879	0.0905598	Different
c1_464	8	Up	0.07815	Down	0.112086	0.0906601	Different
c1_332	17	Up	0.02053	Up	0.429401	0.0908881	Same
c1_361	20	Up	0.10284	Up	0.0880559	0.0926701	Same
c1_269	83	Up	0.05916	Down	0.167938	0.0997446	Different
c1_180	17	Up	0.01558	Up	0.680982	0.104982	Same
c1_527	18	Up	0.35313	Up	0.0308183	0.106899	Same
c1_3	6869	Down	0.12639	Up	0.0879057	0.108214	Different
c1_741	17	Up	0.25818	Down	0.0430715	0.108214	Different
c1_295	97	Up	0.19364	Down	0.0584612	0.108627	Different
c1_299	81	Down	0.24113	Down	0.0468144	0.108627	Same
c1_366	10	Up	0.81447	Up	0.0138837	0.108627	Same
c1_743	15	Down	0.02144	Down	0.523331	0.108627	Same
c1_38	76	Down	0.33579	Up	0.0341287	0.109428	Different
c1_335	9	Up	0.01414	Down	0.815121	0.109604	Different
c1_758	16	Down	0.81671	Down	0.0141517	0.109604	Same
c1_315	6	Down	0.01531	Up	0.764024	0.110388	Different
c1_289	88	Up	0.01237	Up	0.949382	0.110455	Same
c1_155	57	Up	0.25117	Up	0.0470783	0.110782	Same
c1_485	40	Down	0.98929	Down	0.0120368	0.111124	Same
c1_659	18	Up	0.2378	Down	0.0510449	0.11258	Different
c1_552	12	Up	0.02311	Down	0.533409	0.113705	Different
c1_685	45	Down	0.3626	Down	0.0342673	0.114144	Same
c1_557	37	Up	0.1652	Up	0.0771678	0.116248	Same
c1_330	9	Up	0.32972	Down	0.0389573	0.116662	Different
c1_647	9	Up	0.42825	Down	0.0306477	0.118417	Different
c1_783	10	Down	0.02935	Up	0.450872	0.118901	Different
c1_76	51	Up	0.70649	Down	0.0188237	0.119072	Different
c1_204	16	Down	0.21773	Down	0.0628122	0.121494	Same
c1_261	175	Up	0.02377	Down	0.577656	0.121576	Different
c1_521	13	Up	0.11177	Down	0.123368	0.12168	Different
c1_693	21	Up	0.05824	Down	0.24194	0.123517	Different
c1_190	23	Up	0.19112	Up	0.0745036	0.123938	Same
c1_497	28	Down	0.01725	Up	0.82389	0.123938	Different
c1_347	20	Up	0.65925	Up	0.0219305	0.125158	Same
c1_296	120	Up	0.03344	Down	0.459158	0.13073	Different
c1_50	122	Up	0.24891	Up	0.0616758	0.13073	Same
c1_251	16	Down	0.28771	Up	0.0537669	0.131189	Different
c1_747	10	Up	0.05259	Down	0.296108	0.131563	Different
c1_328	21	Up	0.55228	Up	0.0283472	0.1318	Same
c1_131	42	Up	0.58436	Up	0.0270597	0.132335	Same
c1_479	20	Up	0.10733	Up	0.147511	0.132335	Same
c1_532	42	Up	0.04896	Up	0.328142	0.133242	Same
c1_570	11	Down	0.0355	Down	0.452453	0.133242	Same
c1_634	13	Up	0.04695	Down	0.352569	0.136147	Different
c1_301	27	Down	0.40058	Down	0.0414955	0.136268	Same
c1_241	13	Down	0.33404	Down	0.0503878	0.136741	Same
c1_718	13	Down	0.16088	Down	0.104387	0.136741	Same
c1_751	5	Up	0.0245	Down	0.687666	0.136741	Different
c1_668	21	Up	0.35988	Down	0.0471269	0.137137	Different
c1_424	17	Up	0.022	Down	0.785612	0.138893	Different
c1_493	7	Down	0.03864	Up	0.458592	0.141355	Different
c1_182	26	Up	0.36101	Up	0.0495696	0.141785	Same
c1_709	28	Down	0.58758	Up	0.0304471	0.141785	Different
c1_326	17	Down	0.02351	Up	0.798065	0.146902	Different
c1_373	10	Up	0.03817	Up	0.499125	0.147994	Same
c1_549	51	Up	0.37099	Up	0.0513	0.147994	Same
c1_280	29	Down	0.67721	Down	0.0290626	0.151521	Same
c1_767	14	Up	0.02643	Down	0.747936	0.151688	Different
c1_466	16	Up	0.80975	Down	0.0245741	0.152125	Different
c1_676	12	Up	0.05115	Down	0.391527	0.152539	Different
c1_632	9	Up	0.05035	Up	0.403783	0.154013	Same
c1_129	34	Up	0.53592	Down	0.0384082	0.15517	Different
c1_472	253	Up	0.30504	Down	0.0694858	0.158451	Different
c1_214	56	Up	0.15219	Up	0.142673	0.161133	Same
c1_667	37	Up	0.02204	Up	0.991031	0.161511	Same
c1_352	9	Up	0.20953	Up	0.105424	0.162196	Same
c1_730	11	Down	0.09746	Up	0.22604	0.162196	Different
c1_341	22	Down	0.59892	Down	0.0387548	0.168284	Same
c1_725	20	Up	0.25131	Down	0.0956587	0.172608	Different
c1_256	59	Down	0.05353	Up	0.450753	0.172708	Different
c1_573	15	Up	0.09801	Down	0.247032	0.172775	Different
c1_48	76	Down	0.24735	Down	0.09989	0.175152	Same
c1_29	117	Up	0.5469	Up	0.0461973	0.177028	Same
c1_402	50	Up	0.08892	Up	0.284005	0.177028	Same
c1_616	7	Up	0.05866	Up	0.430561	0.177028	Same
c1_450	12	Up	0.04795	Up	0.539614	0.17996	Same
c1_615	9	Down	0.312	Down	0.0832172	0.180035	Same
c1_22	19	Up	0.04575	Up	0.586404	0.184298	Same
c1_449	12	Up	0.68266	Up	0.0397368	0.185144	Same
c1_605	14	Up	0.03898	Up	0.696318	0.185144	Same
c1_383	18	Up	0.19762	Up	0.13789	0.185297	Same
c1_80	215	Down	0.35379	Up	0.0808306	0.191985	Different
c1_355	24	Up	0.06529	Up	0.444652	0.193382	Same
c1_417	11	Down	0.04601	Down	0.630396	0.193382	Same
c1_602	17	Up	0.23052	Up	0.126962	0.19417	Same
c1_215	16	Up	0.37603	Down	0.0792013	0.196062	Different
c1_564	43	Up	0.67364	Up	0.0442441	0.196062	Same
c1_459	15	Down	0.0365	Down	0.83038	0.198195	Same
c1_403	16	Up	0.0607	Down	0.505485	0.199649	Different
c1_249	16	Down	0.87568	Down	0.0358162	0.202629	Same
c1_381	24	Up	0.23602	Up	0.134169	0.203695	Same
c1_226	46	Up	0.03415	Down	0.945289	0.206297	Different
c1_183	85	Down	0.68505	Up	0.0472629	0.206316	Different
c1_707	9	Up	0.8867	Up	0.0380118	0.21236	Same
c1_454	12	Down	0.10729	Down	0.319894	0.214807	Same
c1_648	34	Down	0.32962	Down	0.104376	0.214807	Same
c1_555	66	Up	0.07989	Down	0.440088	0.21795	Different
c1_74	33	Down	0.16216	Down	0.218404	0.218702	Same
c1_338	10	Down	0.11934	Down	0.301417	0.220851	Same
c1_495	22	Up	0.50632	Up	0.0715477	0.221571	Same
c1_239	28	Down	0.41709	Down	0.0885963	0.223946	Same
c1_666	42	Up	0.04009	Down	0.921865	0.223946	Different
c1_684	27	Up	0.27547	Up	0.134477	0.223946	Same
c1_79	1021	Up	0.74809	Down	0.0500738	0.225384	Different
c1_604	9	Up	0.12251	Up	0.312597	0.228738	Same
c1_20	261	Up	0.10132	Up	0.385511	0.231721	Same
c1_137	5	Down	0.04605	Up	0.875404	0.236865	Different
c1_681	13	Up	0.74051	Up	0.0548614	0.237758	Same
c1_283	34	Up	0.05594	Up	0.774281	0.249094	Same
c1_487	33	Down	0.38437	Down	0.113506	0.249935	Same
c1_198	43	Down	0.99397	Up	0.0450457	0.253811	Different
c1_505	113	Up	0.05425	Down	0.823094	0.253811	Different
c1_196	9	Up	0.04583	Up	0.98266	0.253857	Same
c1_298	59	Up	0.67373	Up	0.0668385	0.253857	Same
c1_253	680	Up	0.24	Down	0.192046	0.2576	Different
c1_331	9	Up	0.05042	Down	0.915757	0.2576	Different
c1_436	10	Down	0.86211	Down	0.0542904	0.258991	Same
c1_491	36	Down	0.22363	Up	0.209684	0.258991	Different
c1_715	32	Down	0.25868	Up	0.180737	0.258991	Different
c1_720	24	Up	0.2983	Down	0.157956	0.259393	Different
c1_104	50	Up	0.08145	Down	0.591602	0.262239	Different
c1_594	10	Up	0.77125	Up	0.0624996	0.262239	Same
c1_721	19	Up	0.05354	Down	0.895859	0.262239	Different
c1_629	10	Down	0.2181	Down	0.224478	0.264776	Same
c1_443	9	Down	0.1468	Up	0.337727	0.266738	Different
c1_71	63	Down	0.77375	Down	0.0648652	0.268647	Same
c1_264	85	Up	0.13266	Down	0.381469	0.269716	Different
c1_501	15	Up	0.3211	Up	0.157997	0.269716	Same
c1_162	54	Down	0.88108	Down	0.0581924	0.271304	Same
c1_282	27	Down	0.06558	Down	0.797394	0.274771	Same
c1_246	20	Down	0.21889	Down	0.242134	0.276977	Same
c1_97	23	Up	0.2275	Down	0.23827	0.281089	Different
c1_227	20	Down	0.33391	Down	0.168917	0.288926	Same
c1_173	10	Down	0.13054	Up	0.437554	0.291049	Different
c1_163	17	Down	0.24022	Down	0.240469	0.292897	Same
c1_416	10	Up	0.30075	Up	0.193084	0.293447	Same
c1_473	47	Down	0.65439	Down	0.08984	0.295541	Same
c1_250	34	Up	0.46478	Down	0.129552	0.300203	Different
c1_333	15	Up	0.21455	Down	0.282406	0.300983	Different
c1_175	16	Up	0.21517	Up	0.284211	0.302439	Same
c1_774	16	Down	0.93882	Up	0.0661449	0.30526	Different
c1_324	7	Down	0.67625	Up	0.0934236	0.307923	Different
c1_506	37	Up	0.2521	Down	0.250315	0.307923	Different
c1_540	14	Down	0.96536	Down	0.0667371	0.311753	Same
c1_531	25	Up	0.65096	Up	0.100547	0.31476	Same
c1_769	23	Up	0.08252	Up	0.833315	0.325667	Same
c1_461	15	Up	0.10057	Down	0.688868	0.326794	Different
c1_288	70	Down	0.41524	Down	0.168943	0.329133	Same
c1_534	55	Down	0.58122	Down	0.123778	0.334549	Same
c1_257	77	Up	0.69283	Up	0.106478	0.339436	Same
c1_717	16	Up	0.20746	Down	0.355769	0.339436	Different
c1_722	21	Up	0.07634	Up	0.969295	0.339436	Same
c1_413	31	Down	0.16153	Up	0.467226	0.342144	Different
c1_469	55	Up	0.19826	Down	0.379746	0.342144	Different
c1_595	10	Up	0.58776	Up	0.128088	0.342144	Same
c1_623	15	Up	0.79324	Up	0.0953367	0.342144	Same
c1_678	13	Up	0.1264	Down	0.600148	0.342245	Different
c1_185	58	Down	0.16059	Up	0.479896	0.343925	Different
c1_47	111	Down	0.13564	Up	0.569133	0.343925	Different
c1_701	25	Up	0.17556	Up	0.438082	0.343925	Same
c1_99	12	Up	0.93099	Up	0.0829075	0.343925	Same
c1_526	11	Up	0.72575	Up	0.108726	0.348716	Same
c1_421	27	Up	0.83055	Up	0.0976455	0.354948	Same
c1_486	31	Down	0.2252	Up	0.367518	0.359454	Different
c1_408	7	Up	0.23056	Up	0.368045	0.364515	Same
c1_67	57	Down	0.09751	Up	0.868294	0.364515	Different
c1_237	19	Up	0.20095	Down	0.426981	0.366702	Different
c1_499	12	Down	0.11439	Down	0.794087	0.38109	Same
c1_78	53	Up	0.97916	Down	0.0937492	0.383201	Different
c1_305	308	Up	0.13836	Up	0.682279	0.390084	Same
c1_225	29	Up	0.57247	Up	0.168844	0.395859	Same
c1_217	29	Up	0.86461	Up	0.114365	0.400697	Same
c1_66	104	Up	0.15183	Up	0.650692	0.400697	Same
c1_517	28	Up	0.13603	Down	0.73546	0.403226	Different
c1_651	14	Up	0.29676	Up	0.338086	0.403275	Same
c1_490	10	Down	0.43361	Down	0.237919	0.410398	Same
c1_172	48	Up	0.14434	Down	0.718289	0.41105	Different
c1_453	15	Up	0.84612	Down	0.124195	0.414137	Different
c1_482	32	Up	0.19754	Down	0.533426	0.414157	Different
c1_626	18	Down	0.16595	Up	0.649222	0.419785	Different
c1_384	15	Up	0.70882	Up	0.156	0.426583	Same
c1_46	105	Down	0.8452	Up	0.131523	0.427351	Different
c1_191	40	Up	0.71071	Up	0.156833	0.427355	Same
c1_439	39	Up	0.54008	Up	0.209406	0.43085	Same
c1_220	14	Down	0.57971	Down	0.197264	0.433335	Same
c1_415	11	Down	0.20437	Up	0.577659	0.442052	Different
c1_265	44	Up	0.55141	Up	0.222773	0.453309	Same
c1_420	17	Down	0.80007	Down	0.157912	0.459869	Same
c1_511	14	Down	0.91928	Down	0.137605	0.459869	Same
c1_669	16	Up	0.18733	Up	0.672008	0.459869	Same
c1_775	15	Down	0.24769	Down	0.514558	0.461362	Same
c1_475	79	Up	0.76201	Up	0.168514	0.462855	Same
c1_621	36	Up	0.20818	Up	0.625231	0.466243	Same
c1_575	27	Down	0.18944	Up	0.701561	0.471101	Different
c1_63	61	Down	0.95717	Down	0.138697	0.471101	Same
c1_388	11	Up	0.22937	Up	0.608129	0.485641	Same
c1_304	26	Down	0.15267	Down	0.943521	0.495198	Same
c1_244	44	Down	0.26376	Down	0.554485	0.4975	Same
c1_418	13	Down	0.53699	Down	0.270957	0.4975	Same
c1_627	12	Down	0.35275	Up	0.413693	0.4975	Different
c1_186	12	Down	0.15149	Down	0.976526	0.500363	Same
c1_620	13	Down	0.50253	Up	0.296365	0.501683	Different
c1_650	64	Up	0.76119	Up	0.196996	0.503037	Same
c1_93	36	Down	0.1764	Up	0.87021	0.509891	Different
c1_132	8	Up	0.51476	Up	0.303197	0.51452	Same
c1_477	13	Up	0.47148	Down	0.340984	0.523572	Different
c1_184	19	Up	0.22628	Down	0.722648	0.528409	Different
c1_224	18	Down	0.75946	Down	0.216778	0.52979	Same
c1_535	14	Down	0.19959	Up	0.844381	0.536859	Different
c1_221	46	Up	0.77894	Down	0.217332	0.537462	Different
c1_187	40	Down	0.21768	Up	0.782519	0.538648	Different
c1_474	14	Down	0.18489	Down	0.932287	0.541793	Same
c1_652	32	Down	0.75488	Down	0.230163	0.543593	Same
c1_374	16	Up	0.25043	Down	0.696104	0.543798	Different
c1_240	20	Up	0.24954	Down	0.705109	0.546069	Different
c1_243	21	Down	0.73341	Down	0.243075	0.549669	Same
c1_272	32	Down	0.8567	Down	0.211504	0.553744	Same
c1_409	50	Up	0.43739	Up	0.414643	0.553744	Same
c1_260	29	Down	0.54986	Down	0.336803	0.560095	Same
c1_70	31	Up	0.29661	Down	0.626055	0.560095	Different
c1_710	14	Up	0.332	Up	0.568201	0.564677	Same
c1_61	109	Up	0.20233	Up	0.938978	0.566207	Same
c1_150	48	Up	0.64732	Down	0.295741	0.567935	Different
c1_728	9	Up	0.58252	Up	0.33671	0.575576	Same
c1_665	33	Up	0.28147	Down	0.700319	0.576367	Different
c1_303	40	Down	0.41503	Down	0.486021	0.583626	Same
c1_73	109	Down	0.62716	Up	0.324419	0.585735	Different
c1_451	9	Down	0.43482	Up	0.481859	0.595338	Different
c1_368	10	Up	0.242	Down	0.87642	0.597747	Different
c1_414	26	Down	0.28676	Up	0.737575	0.597747	Different
c1_145	45	Up	0.50268	Down	0.42448	0.597995	Different
c1_649	12	Up	0.56912	Down	0.375004	0.597995	Different
c1_306	10	Up	0.41023	Up	0.523278	0.599093	Same
c1_219	25	Down	0.83477	Up	0.259099	0.600822	Different
c1_577	18	Down	0.69099	Down	0.333169	0.622698	Same
c1_746	11	Up	0.47315	Down	0.496607	0.629238	Different
c1_353	10	Up	0.27248	Down	0.875282	0.633735	Different
c1_156	32	Down	0.41364	Up	0.587673	0.6398	Different
c1_457	13	Down	0.39623	Down	0.618998	0.641646	Same
c1_554	25	Down	0.86945	Down	0.282572	0.641646	Same
c1_327	11	Up	0.95061	Up	0.263213	0.647433	Same
c1_576	19	Down	0.26808	Up	0.948942	0.652593	Different
c1_216	35	Up	0.41612	Down	0.631916	0.664028	Different
c1_689	7	Up	0.40474	Up	0.65566	0.666406	Same
c1_759	16	Up	0.38628	Down	0.700632	0.672781	Different
c1_524	10	Down	0.71539	Down	0.390377	0.683663	Same
c1_711	25	Down	0.56394	Down	0.501471	0.687347	Same
c1_654	16	Up	0.637	Down	0.451638	0.692801	Different
c1_412	14	Up	0.37353	Up	0.78409	0.698534	Same
c1_231	45	Down	0.35248	Up	0.83675	0.700082	Different
c1_657	22	Up	0.64203	Down	0.462916	0.701884	Different
c1_382	13	Down	0.92965	Up	0.321539	0.702948	Different
c1_107	10	Up	0.31983	Down	0.954015	0.706251	Different
c1_276	42	Down	0.69512	Up	0.435581	0.706251	Different
c1_441	13	Up	0.4323	Down	0.704616	0.706251	Different
c1_574	27	Up	0.89098	Up	0.34172	0.706251	Same
c1_395	16	Down	0.50111	Up	0.614658	0.708718	Different
c1_624	6	Up	0.37643	Up	0.822734	0.709668	Same
c1_682	11	Up	0.35855	Up	0.874693	0.713336	Same
c1_755	21	Down	0.93953	Down	0.349323	0.729612	Same
c1_513	25	Up	0.73334	Up	0.465568	0.743626	Same
c1_713	15	Up	0.83	Up	0.41442	0.745294	Same
c1_372	13	Down	0.77232	Down	0.447482	0.745314	Same
c1_690	6	Down	0.44451	Down	0.778682	0.745314	Same
c1_238	11	Up	0.59861	Up	0.627068	0.775227	Same
c1_537	28	Up	0.58228	Down	0.658341	0.779919	Different
c1_565	15	Up	0.74306	Up	0.516393	0.779919	Same
c1_625	8	Up	0.44555	Up	0.857014	0.779919	Same
c1_572	13	Up	0.51944	Up	0.757275	0.788135	Same
c1_745	10	Up	0.55203	Down	0.717943	0.78974	Different
c1_279	14	Up	0.88123	Up	0.456296	0.79397	Same
c1_188	47	Down	0.45492	Up	0.906866	0.802398	Different
c1_229	11	Up	0.74078	Up	0.598653	0.827415	Same
c1_458	14	Down	0.78506	Down	0.565734	0.827415	Same
c1_422	12	Up	0.55576	Up	0.822504	0.836737	Same
c1_520	38	Down	0.69404	Up	0.693661	0.854284	Different
c1_740	16	Down	0.51643	Down	0.96612	0.865719	Same
c1_748	23	Up	0.62078	Up	0.863238	0.889252	Same
c1_125	10	Up	0.57528	Down	0.973629	0.902734	Different
c1_776	9	Down	0.68861	Down	0.824643	0.905846	Same
c1_275	21	Down	0.65532	Down	0.914604	0.921694	Same
c1_17	45	Down	0.89766	Up	0.675408	0.922514	Different
c1_302	85	Up	0.9326	Up	0.650373	0.922514	Same
c1_719	11	Up	0.78083	Up	0.784747	0.924199	Same
c1_65	48	Up	0.78831	Up	0.786799	0.926429	Same
c1_496	22	Down	0.88511	Down	0.708418	0.926798	Same
c1_86	153	Down	0.63084	Down	0.990057	0.926798	Same
c1_456	10	Up	0.9356	Down	0.780341	0.965682	Different
c1_566	23	Down	0.95679	Down	0.811575	0.977414	Same
c1_579	3	Up	0.9063	Up	0.891476	0.98326	Same
c1_548	40	Down	0.94621	Down	0.882385	0.987068	Same
c1_325	18	Up	0.96456	Up	0.921066	0.99353	Same
