# Supplementary material for: NECTIN4 (PVRL4) as Putative Therapeutic Target for a Specific Subtype of High Grade Serous Ovarian Cancer—An Integrative Multi-Omics Approach
Source: Cancers (Basel). 2019 May 20;11(5):698. doi: 10.3390/cancers11050698 (PMC6562934; doi:10.3390/cancers11050698)
Supplement: Supplementary file 1 [file cancers-11-00698-s001.zip › cancers-491103-suppl-final/Tables S1 and S2/SuppTableS2.xlsx]

## Sheet: c1_143_PM_Up__42_TRUE
Gene	AS (ascites)	PM (solid)	Gene signature
PROM2	sign. up	up	up
C20orf151	sign. up	up	up
B3GNT3	sign. up	up	up
ALDH3B2	sign. up	up	up
KRT16	sign. up	up	up
GRHL2	sign. up	up	up
PVRL4 (NECTIN4)	hub gene (up)	hub gene (up)	up
PSCA	sign. up	up	up
PRSS22	sign. up	up	up
BNIPL	sign. up	up	up
MB	sign. up	up	up
LIPH	sign. up	up	up
A4GALT	down	down	down
GPRC5C	sign. up	up	up
MALL	sign. up	up	up
NCALD	sign. up	up	up
AIM1L	sign. up	up	up
MUC20	sign. up	up	up
C10orf99	sign. up	up	up
FAM3D	not expressed	not expressed
LAD1	sign. up	up	up
SLC44A3	down	down	down
GPR110	sign. up	up	up
C2orf55	sign. up	up	up
PLEKHA6	sign. up	down
CDK18	up	up	up
KRT78	not expressed	not expressed
C12orf36	sign. up	up	up
INSL3	sign. up	up	up
PRSS27	up	down
SLURP1	not expressed	not expressed
TMPRSS4	sign. up	down
TMPRSS13	up	up	up
RAB25	sign. up	up	up
KRT23	sign. up	up	up
TJP3	sign. up	up	up
MAP3K13	down	down	down
TMEM79	up	up	up
EPN3	sign. up	up	up
SEMA4A	sign. down	down	down
MUC4	sign. up	up	up
TNFSF15	down	up
